# Supplementary material for: Paternal nicotine exposure alters hepatic xenobiotic metabolism in offspring
Source: eLife. 2017 Feb 14;6:e24771. doi: 10.7554/eLife.24771 (PMC5340528; doi:10.7554/eLife.24771)
Supplement: Supplementary file 1. — RNA-Seq data for hippocampus isolated from male TA or NIC offspring, with samples being collected from drug-naïve animals, from ‘chronic’ animals subject to 6 days of nicotine administration prior to 24 hr of withdrawal, or subject to chronic nicotine exposure followed by a single sublethal injection of nicotine. DOI: http://dx.doi.org/10.7554/eLife.24771.019 [file elife-24771-supp1.xlsx]

## Sheet: Readme
RNA-Seq data for dissected hippocampus.
Each column shows data, normalized to parts per million mapped reads, for an individual animal.
"Naïve" refers to animals that have not experienced nicotine, sacrificed at 8 weeks of age.
"Chronic" refers to animals provided with nicotine in the drinking water for 6 days, then withdrawn from nicotine for 24 hours.
"Chronic-stim" refers to animals treated with the chronic protocol above, then injected with 1.5 mg/kg nicotine and sacrificed 0.5 hours later.

## Sheet: Hippocampus_naive
tracking_id	locus	TA_naive	TA_naive	TA_naive	TA_naive	TA_naive	TA_naive	TA_naive	TA_naive	NIC_naive	NIC_naive	NIC_naive	NIC_naive	NIC_naive	NIC_naive
Defb2	chr8:21839925-21843481	0.00533002	0.0051275	0.00534845	0.00514134	0.00493976	0.00495284	0.00471168	0.00575255	0.00525283	0.00485348	0.0053209	0.00511815	11.1722	0.00546299
Pcp2	chr8:3623370-3625545	0.00533002	0.0051275	0.00534845	0.00514134	0.00493976	0.00495284	0.00471168	0.00575255	2.75281	1.08653	2.81794	0.00511815	2.1329	2.04193
Hist2h2aa2	chr3:96245456-96246115	0.00533002	0.0051275	0.00534845	0.00514134	0.00493976	0.00495284	0.00471168	0.00575255	7.28983	0.00485348	0.0053209	0.00511815	1.74156	0.00546299
1700063O14Rik	chr5:91766241-91767300	0.00533002	0.0051275	0.00534845	0.00514134	0.00493976	0.00495284	0.00471168	0.00575255	0.00525283	1.01562	0.0053209	0.00511815	3.98771	1.90837
1700065J18Rik	chr1:192841704-192842739	0.00533002	0.0051275	0.00534845	0.00514134	0.00493976	0.00495284	0.00471168	0.00575255	0.00525283	0.00485348	3.83092	0.00511815	2.85782	0.00546299
2310015B20Rik	chr10:70204666-70219711	0.00533002	0.0051275	0.00534845	0.00514134	0.00493976	0.00495284	0.00471168	0.00575255	3.46712	0.00485348	3.18435	0.00511815	0.00643188	0.00546299
Gm15471	chr3:103803128-103808440	0.00533002	0.0051275	0.00534845	0.00514134	0.00493976	0.00495284	0.00471168	0.00575255	1.87371	1.36765	1.74674	0.00511815	1.34291	0.00546299
3110079O15Rik	chr1:87470263-87475459	0.00533002	0.0051275	0.00534845	0.00514134	0.00493976	0.00495284	0.00471168	0.00575255	0.00525283	0.00485348	0.0053209	3.81351	2.22305	0.00546299
4930430J02Rik	chr9:57391069-57400364	0.00533002	0.0051275	0.00534845	0.00514134	0.00493976	0.00495284	0.00471168	0.00575255	3.3913	0.00485348	0.0053209	0.00511815	2.34904	0.00546299
Pet117	chr2:144368982-144373337	0.00533002	0.0051275	0.00534845	0.00514134	0.00493976	0.00495284	0.00471168	0.00575255	0.00525283	0.00485348	0.0053209	0.00511815	0.00643188	5.55526
Fabp1	chr6:71199887-71205023	0.00533002	0.0051275	0.00534845	0.00514134	0.00493976	0.00495284	0.00471168	0.00575255	2.84375	0.00485348	2.62693	0.00511815	0.00643188	0.00546299
1700054O13Rik	chrX:9846946-9847500	0.00533002	0.0051275	0.00534845	0.00514134	0.00493976	0.00495284	0.00471168	0.00575255	0.00525283	0.00485348	2.15048	0.00511815	1.64357	1.57223
4930474M22Rik	chr17:14389106-14398942	0.00533002	0.0051275	0.00534845	0.00514134	0.00493976	0.00495284	0.00471168	0.00575255	1.96899	0.00485348	0.0053209	0.00511815	1.40812	1.34648
1700020N18Rik	chr1:91404878-91406029	0.00533002	0.0051275	0.00534845	0.00514134	0.00493976	0.00495284	0.00471168	0.00575255	0.00525283	1.708	0.0053209	2.85054	0.00643188	0.00546299
C4bp-ps1	chr1:130670201-130681571	0.00533002	0.0051275	0.00534845	0.00514134	0.00493976	0.00495284	0.00471168	0.00575255	1.44935	0.00485348	0.0053209	1.76493	1.04897	0.00546299
Arl9	chr5:77004054-77009478	0.00533002	0.0051275	0.00534845	0.00514134	0.00493976	0.00495284	0.00471168	0.00575255	4.24446	0.00485348	0.0053209	0.00511815	0.00643188	0.00546299
Hamp	chr7:30942368-30944017	0.00533002	0.0051275	0.00534845	0.00514134	0.00493976	0.00495284	0.00471168	0.00575255	0.00525283	0.00485348	4.04111	0.00511815	0.00643188	0.00546299
Gm20753	chr1:106152624-106171524	0.00533002	0.0051275	0.00534845	0.00514134	0.00493976	0.00495284	0.00471168	0.00575255	0.00525283	0.00485348	2.20864	0.00511815	1.68659	0.00546299
Retnlg	chr16:48872607-48874498	0.00533002	0.0051275	0.00534845	0.00514134	0.00493976	0.00495284	0.00471168	0.00575255	1.99434	0.00485348	1.85708	0.00511815	0.00643188	0.00546299
Gm14920	chrX:117014756-117015104	0.00533002	0.0051275	0.00534845	0.00514134	0.00493976	0.00495284	0.00471168	0.00575255	0.00525283	0.00485348	0.0053209	0.00511815	0.00643188	3.78071
4930542H20Rik	chr11:79670372-79675086	0.00533002	0.0051275	0.00534845	0.00514134	0.00493976	0.00495284	0.00471168	0.00575255	0.00525283	0.00485348	0.0053209	0.00511815	3.71573	0.00546299
Tmem190	chr7:4782939-4784340	0.00533002	0.0051275	0.00534845	0.00514134	0.00493976	0.00495284	0.00471168	0.00575255	0.00525283	0.769398	0.0053209	2.56134	0.00643188	0.00546299
Gm9112	chrX:102706887-102707670	0.00533002	0.0051275	0.00534845	0.00514134	0.00493976	0.00495284	0.00471168	0.00575255	3.26283	0.00485348	0.0053209	0.00511815	0.00643188	0.00546299
Dpt	chr1:164796731-164824266	0.00533002	0.0051275	0.00534845	0.00514134	0.00493976	0.00495284	0.00471168	0.00575255	0.546731	0.205708	1.03238	0.672909	0.00643188	0.771652
Gm5643	chr15:103240453-103244955	0.00533002	0.0051275	0.00534845	0.00514134	0.00493976	0.00495284	0.00471168	0.00575255	0.00525283	3.1442	0.0053209	0.00511815	0.00643188	0.00546299
Defb45	chr2:152593190-152596485	0.00533002	0.0051275	0.00534845	0.00514134	0.00493976	0.00495284	0.00471168	0.00575255	0.00525283	0.00485348	0.0053209	0.00511815	3.1019	0.00546299
Cd200r2	chr16:44867096-44915840	0.00533002	0.0051275	0.00534845	0.00514134	0.00493976	0.00495284	0.00471168	0.00575255	0.506	0.00485348	0.47792	1.24616	0.00643188	0.714821
Hba-a2	chr11:32296491-32297310	0.120875	0.090122	0.291339	0.272273	0.173156	0.13404	0.21697	0.185299	0.1516	0.0675871	105.483	0.173068	0.154891	0.118835
Klk1b3	chr7:44198190-44202351	0.00533002	0.0051275	0.00534845	0.00514134	0.00493976	0.00495284	0.00471168	0.00575255	0.00525283	0.429836	1.08759	1.41585	0.00643188	0.00546299
Tcf21	chr10:22817274-22820128	0.00533002	0.0051275	0.00534845	0.00514134	0.00493976	0.00495284	0.00471168	0.00575255	0.00525283	0.00485348	0.724243	0.00511815	1.13058	1.07961
1700015F17Rik	chr5:5437826-5479143	0.00533002	0.0051275	0.00534845	0.00514134	0.00493976	0.00495284	0.00471168	0.00575255	0.00525283	2.90146	0.0053209	0.00511815	0.00643188	0.00546299
Tomm20l	chr12:71111427-71123222	0.00533002	0.0051275	0.00534845	0.00514134	0.00493976	0.00495284	0.00471168	0.00575255	0.00525283	0.00485348	0.0053209	0.00511815	0.00643188	2.80919
Prok1	chr3:107235530-107239707	0.00533002	0.0051275	0.00534845	0.00514134	0.00493976	0.00495284	0.00471168	0.00575255	0.00525283	0.00485348	0.0053209	0.00511815	2.7238	0.00546299
1810013A23Rik	chr17:28271707-28273163	0.00533002	0.0051275	0.00534845	0.00514134	0.00493976	0.00495284	0.00471168	0.00575255	0.00525283	0.00485348	0.0053209	0.00511815	2.686	0.00546299
Olfr564	chr7:102803479-102804430	0.00533002	0.0051275	0.00534845	0.00514134	0.00493976	0.00495284	0.00471168	0.00575255	0.00525283	0.393707	0.994837	1.29539	0.00643188	0.00546299
Spon2	chr5:33213517-33218238	0.00533002	0.0051275	0.00534845	0.00514134	0.00493976	0.00495284	0.00471168	0.00575255	0.383842	0.144972	0.362968	0.94669	0.569676	0.271872
Gm16880	chr1:136696210-136725728	0.00533002	0.0051275	0.00534845	0.00514134	0.00493976	0.00495284	0.00471168	0.00575255	0.00525283	1.47913	0.0053209	0.00511815	1.1623	0.00546299
Eras	chrX:7924275-7928607	0.00533002	0.0051275	0.00534845	0.00514134	0.00493976	0.00495284	0.00471168	0.00575255	0.00525283	0.674095	0.0053209	0.00511815	1.32421	0.632357
4930405P13Rik	chr11:88905927-88936061	0.00533002	0.0051275	0.00534845	0.00514134	0.00493976	0.00495284	0.00471168	0.00575255	2.18271	0.00485348	0.409153	0.00511815	0.00643188	0.00546299
1700010D01Rik	chrX:95732589-95733261	0.00533002	0.0051275	0.00534845	0.00514134	0.00493976	0.00495284	0.00471168	0.00575255	0.00525283	0.00485348	2.56283	0.00511815	0.00643188	0.00546299
4930503H13Rik	chrX:156539482-156540117	0.00533002	0.0051275	0.00534845	0.00514134	0.00493976	0.00495284	0.00471168	0.00575255	0.00525283	0.00485348	0.0053209	0.00511815	0.00643188	2.55611
Aym1	chr5:113357293-113357821	0.00533002	0.0051275	0.00534845	0.00514134	0.00493976	0.00495284	0.00471168	0.00575255	2.5118	0.00485348	0.0053209	0.00511815	0.00643188	0.00546299
Gm5132	chrX:9571959-9572391	0.00533002	0.0051275	0.00534845	0.00514134	0.00493976	0.00495284	0.00471168	0.00575255	0.00525283	0.00485348	0.0053209	0.00511815	2.51169	0.00546299
9130015A21Rik	chr12:35672290-35695118	0.00533002	0.0051275	0.00534845	0.00514134	0.00493976	0.00495284	0.00471168	0.00575255	0.00525283	0.849082	0.0053209	0.00511815	1.66719	0.00546299
Ccl5	chr11:83525778-83530518	0.00533002	0.0051275	0.00534845	0.00514134	0.00493976	0.00495284	0.00471168	0.00575255	2.4876	0.00485348	0.0053209	0.00511815	0.00643188	0.00546299
Pnmt	chr11:98386631-98388097	0.00533002	0.0051275	0.00534845	0.00514134	0.00493976	0.00495284	0.00471168	0.00575255	1.15872	0.429836	0.0053209	0.00511815	0.844312	0.00546299
Rnase12	chr14:51056697-51057242	0.00533002	0.0051275	0.00534845	0.00514134	0.00493976	0.00495284	0.00471168	0.00575255	2.38056	0.00485348	0.0053209	0.00511815	0.00643188	0.00546299
Vmn2r-ps11	chr3:64632862-64844743	0.00533002	0.0051275	0.00534845	0.00514134	0.00493976	0.00495284	0.00471168	0.00575255	0.975415	0.143282	0.358716	0.467804	0.14076	0.302291
1700065I17Rik	chr18:56588347-56594779	0.00533002	0.0051275	0.00534845	0.00514134	0.00493976	0.00495284	0.00471168	0.00575255	0.00525283	0.813963	0.0053209	0.00511815	0.00643188	1.52878
2010005H15Rik	chr16:36221561-36257427	0.00533002	0.0051275	0.00534845	0.00514134	0.00493976	0.00495284	0.00471168	0.00575255	0.00525283	0.00485348	2.32752	0.00511815	0.00643188	0.00546299
2410007B07Rik	chr3:75647440-75655731	0.00533002	0.0051275	0.00534845	0.00514134	0.00493976	0.00495284	0.00471168	0.00575255	0.954466	0.711476	0.0053209	0.00511815	0.00643188	0.667451
Fgg	chr3:83007895-83015049	0.00533002	0.0051275	0.00534845	0.00514134	0.00493976	0.00495284	0.00471168	0.00575255	0.594138	0.446595	0.560689	0.730847	0.00643188	0.00546299
Olfr456	chr6:42486162-42487214	0.00533002	0.0051275	0.00534845	0.00514134	0.00493976	0.00495284	0.00471168	0.00575255	0.00525283	0.00485348	0.0053209	2.27983	0.00643188	0.00546299
Adig	chr2:158502611-158508198	0.00533002	0.0051275	0.00534845	0.00514134	0.00493976	0.00495284	0.00471168	0.00575255	0.00525283	0.00485348	0.0053209	2.27577	0.00643188	0.00546299
Dynap	chr18:70240428-70244584	0.00533002	0.0051275	0.00534845	0.00514134	0.00493976	0.00495284	0.00471168	0.00575255	0.768737	0.00485348	0.0053209	0.943665	0.56529	0.00546299
Tex36	chr7:133587023-133602115	0.00533002	0.0051275	0.00534845	0.00514134	0.00493976	0.00495284	0.00471168	0.00575255	0.00525283	0.413571	1.0458	0.00511815	0.812378	0.00546299
Hes7	chr11:69120452-69123259	0.00533002	0.0051275	0.00534845	0.00514134	0.00493976	0.00495284	0.00471168	0.00575255	0.00525283	0.00485348	0.97763	1.27304	0.00643188	0.00546299
Mael	chr1:166201384-166238744	0.00533002	0.0051275	0.00534845	0.00514134	0.00493976	0.00495284	0.00471168	0.00575255	0.00525283	0.219478	0.0053209	0.718256	0.00643188	1.235
Zfp572	chr15:59306947-59312013	0.00533002	0.0051275	0.00534845	0.00514134	0.00493976	0.00495284	0.00471168	0.00575255	0.00525283	0.00485348	0.0053209	2.16166	0.00643188	0.00546299
4931431B13Rik	chr7:128192049-128203328	0.00533002	0.0051275	0.00534845	0.00514134	0.00493976	0.00495284	0.00471168	0.00575255	0.00525283	0.00485348	0.0053209	0.00511815	2.13314	0.00546299
Acrv1	chr9:36693219-36698837	0.00533002	0.0051275	0.00534845	0.00514134	0.00493976	0.00495284	0.00471168	0.00575255	0.00525283	0.00485348	0.832545	0.00511815	1.29755	0.00546299
5730416F02Rik	chrX:109001484-109002296	0.00533002	0.0051275	0.00534845	0.00514134	0.00493976	0.00495284	0.00471168	0.00575255	0.00525283	0.483344	0.0053209	1.59475	0.00643188	0.00546299
4930572O13Rik	chr14:25139794-25143241	0.00533002	0.0051275	0.00534845	0.00514134	0.00493976	0.00495284	0.00471168	0.00575255	0.00525283	1.03085	0.0053209	0.00511815	1.01235	0.00546299
1700125G22Rik	chr3:27154025-27157019	0.00533002	0.0051275	0.00534845	0.00514134	0.00493976	0.00495284	0.00471168	0.00575255	0.00525283	0.894865	1.13285	0.00511815	0.00643188	0.00546299
Rnase13	chr14:51922159-51922773	0.00533002	0.0051275	0.00534845	0.00514134	0.00493976	0.00495284	0.00471168	0.00575255	1.96399	0.00485348	0.0053209	0.00511815	0.00643188	0.00546299
Gzmk	chr13:113171873-113180897	0.00533002	0.0051275	0.00534845	0.00514134	0.00493976	0.00495284	0.00471168	0.00575255	0.00525283	0.999429	0.0053209	0.00511815	0.00643188	0.937896
9530048J24Rik	chr11:85766832-85775680	0.00533002	0.0051275	0.00534845	0.00514134	0.00493976	0.00495284	0.00471168	0.00575255	0.00525283	0.646382	0.0053209	0.00511815	1.26942	0.00546299
Ear1	chr14:43818764-43819639	0.00533002	0.0051275	0.00534845	0.00514134	0.00493976	0.00495284	0.00471168	0.00575255	0.00525283	0.00485348	0.0053209	1.90894	0.00643188	0.00546299
Vmo1	chr11:70513515-70514616	0.00533002	0.0051275	0.00534845	0.00514134	0.00493976	0.00495284	0.00471168	0.00575255	0.00525283	1.88146	0.0053209	0.00511815	0.00643188	0.00546299
Gm3646	chr1:39804140-39805332	0.00533002	0.0051275	0.00534845	0.00514134	0.00493976	0.00495284	0.00471168	0.00575255	0.00525283	1.87137	0.0053209	0.00511815	0.00643188	0.00546299
Olfr1427	chr19:12098701-12099637	0.00533002	0.0051275	0.00534845	0.00514134	0.00493976	0.00495284	0.00471168	0.00575255	1.08106	0.00485348	0.0053209	0.00511815	0.789159	0.00546299
1700018C11Rik	chr4:63607090-63622429	0.00533002	0.0051275	0.00534845	0.00514134	0.00493976	0.00495284	0.00471168	0.00575255	0.00525283	0.628487	0.0053209	0.00511815	1.2343	0.00546299
Sult6b1	chr17:78883937-78906992	0.00533002	0.0051275	0.00534845	0.00514134	0.00493976	0.00495284	0.00471168	0.00575255	0.84152	0.00485348	0.397738	0.00511815	0.623923	0.00546299
Msmb	chr14:32142022-32158326	0.00533002	0.0051275	0.00534845	0.00514134	0.00493976	0.00495284	0.00471168	0.00575255	0.00525283	1.84695	0.0053209	0.00511815	0.00643188	0.00546299
Ccl11	chr11:82057831-82062955	0.00533002	0.0051275	0.00534845	0.00514134	0.00493976	0.00495284	0.00471168	0.00575255	1.81497	0.00485348	0.0053209	0.00511815	0.00643188	0.00546299
Olfr374	chr8:72107039-72110509	0.00533002	0.0051275	0.00534845	0.00514134	0.00493976	0.00495284	0.00471168	0.00575255	1.8002	0.00485348	0.0053209	0.00511815	0.00643188	0.00546299
4930500L23Rik	chr5:139523750-139541339	0.00533002	0.0051275	0.00534845	0.00514134	0.00493976	0.00495284	0.00471168	0.00575255	0.00525283	0.00485348	0.0053209	1.79466	0.00643188	0.00546299
Tarm1	chr7:3489075-3502552	0.00533002	0.0051275	0.00534845	0.00514134	0.00493976	0.00495284	0.00471168	0.00575255	0.00525283	0.781163	0.986819	0.00511815	0.00643188	0.00546299
Saa3	chr7:46711997-46715676	0.00533002	0.0051275	0.00534845	0.00514134	0.00493976	0.00495284	0.00471168	0.00575255	0.00525283	0.00485348	0.0053209	0.00511815	1.75817	0.00546299
Cypt15	chrX:39346265-39346961	0.00533002	0.0051275	0.00534845	0.00514134	0.00493976	0.00495284	0.00471168	0.00575255	0.00525283	0.00485348	0.0053209	0.00511815	0.00643188	1.75136
Olfr561	chr7:102774525-102775470	0.00533002	0.0051275	0.00534845	0.00514134	0.00493976	0.00495284	0.00471168	0.00575255	0.00525283	0.00485348	1.00298	0.00511815	0.00643188	0.744725
AI507597	chr4:141614369-141615604	0.00533002	0.0051275	0.00534845	0.00514134	0.00493976	0.00495284	0.00471168	0.00575255	0.00525283	0.00485348	0.0053209	0.00511815	0.87489	0.835864
Ucn	chr5:31137988-31138895	0.00533002	0.0051275	0.00534845	0.00514134	0.00493976	0.00495284	0.00471168	0.00575255	0.00525283	0.00485348	1.70225	0.00511815	0.00643188	0.00546299
Gm9047	chr6:29471436-29473429	0.00533002	0.0051275	0.00534845	0.00514134	0.00493976	0.00495284	0.00471168	0.00575255	0.00525283	0.00485348	1.69439	0.00511815	0.00643188	0.00546299
Olfr524	chr7:140201811-140202768	0.00533002	0.0051275	0.00534845	0.00514134	0.00493976	0.00495284	0.00471168	0.00575255	0.00525283	0.39058	0.0053209	1.28498	0.00643188	0.00546299
4930544D05Rik	chr11:70615893-70616890	0.00533002	0.0051275	0.00534845	0.00514134	0.00493976	0.00495284	0.00471168	0.00575255	0.00525283	0.00485348	1.66748	0.00511815	0.00643188	0.00546299
1700056E22Rik	chr1:184033031-184033998	0.00533002	0.0051275	0.00534845	0.00514134	0.00493976	0.00495284	0.00471168	0.00575255	0.00525283	0.385478	0.0053209	1.268	0.00643188	0.00546299
Lrit3	chr3:129788290-129804030	0.00533002	0.0051275	0.00534845	0.00514134	0.00493976	0.00495284	0.00471168	0.00575255	1.05834	0.199182	0.0053209	0.00511815	0.391331	0.00546299
Gimap3	chr6:48764463-48770851	0.00533002	0.0051275	0.00534845	0.00514134	0.00493976	0.00495284	0.00471168	0.00575255	0.402184	0.455503	0.0053209	0.495855	0.00643188	0.284746
Ropn1	chr16:34651210-34678610	0.00533002	0.0051275	0.00534845	0.00514134	0.00493976	0.00495284	0.00471168	0.00575255	0.00525283	0.459271	1.16334	0.00511815	0.00643188	0.00546299
Tpte	chr8:22283440-22371418	0.00533002	0.0051275	0.00534845	0.00514134	0.00493976	0.00495284	0.00471168	0.00575255	0.00525283	0.141417	0.943512	0.00511815	0.00643188	0.506427
Fmr1nb	chrX:68761838-68804560	0.00533002	0.0051275	0.00534845	0.00514134	0.00493976	0.00495284	0.00471168	0.00575255	1.56654	0.00485348	0.0053209	0.00511815	0.00643188	0.00546299
Daf2	chr1:130388527-130422999	0.00533002	0.0051275	0.00534845	0.00514134	0.00493976	0.00495284	0.00471168	0.00575255	0.00525283	0.394325	0.0053209	0.43073	0.00643188	0.739694
Ear11	chr14:51255261-51256112	0.00533002	0.0051275	0.00534845	0.00514134	0.00493976	0.00495284	0.00471168	0.00575255	0.00525283	0.00485348	1.53835	0.00511815	0.00643188	0.00546299
1700029H14Rik	chr8:13550732-13562448	0.00533002	0.0051275	0.00534845	0.00514134	0.00493976	0.00495284	0.00471168	0.00575255	0.00525283	0.00485348	0.0053209	0.00511815	1.03746	0.495268
4930404H11Rik	chr12:71540606-71556133	0.00533002	0.0051275	0.00534845	0.00514134	0.00493976	0.00495284	0.00471168	0.00575255	0.00525283	0.521802	0.0053209	0.00511815	0.00643188	0.979404
Pin1-ps1	chr2:104713925-104716290	0.00533002	0.0051275	0.00534845	0.00514134	0.00493976	0.00495284	0.00471168	0.00575255	0.00525283	0.00485348	0.844022	0.00511815	0.657601	0.00546299
BC048507	chr13:67863325-67863923	0.00533002	0.0051275	0.00534845	0.00514134	0.00493976	0.00495284	0.00471168	0.00575255	0.00525283	1.48836	0.0053209	0.00511815	0.00643188	0.00546299
Prm1	chr16:10796331-10796823	0.00533002	0.0051275	0.00534845	0.00514134	0.00493976	0.00495284	0.00471168	0.00575255	0.00525283	1.48582	0.0053209	0.00511815	0.00643188	0.00546299
AI427809	chr4:53261355-53270232	0.00533002	0.0051275	0.00534845	0.00514134	0.00493976	0.00495284	0.00471168	0.00575255	0.00525283	0.322205	0.0053209	0.526218	0.316496	0.302101
4930448C13Rik	chr12:14996388-15050389	0.00533002	0.0051275	0.00534845	0.00514134	0.00493976	0.00495284	0.00471168	0.00575255	0.00525283	0.488139	0.0053209	0.00511815	0.958787	0.00546299
Ssxb5	chrX:8803690-8809386	0.00533002	0.0051275	0.00534845	0.00514134	0.00493976	0.00495284	0.00471168	0.00575255	0.00525283	0.00485348	0.942831	0.00511815	0.482255	0.00546299
Spinkl	chr18:44166357-44175073	0.00533002	0.0051275	0.00534845	0.00514134	0.00493976	0.00495284	0.00471168	0.00575255	0.00525283	0.00485348	0.0053209	0.00511815	0.00643188	1.41537
Fate1	chrX:71972985-71989046	0.00533002	0.0051275	0.00534845	0.00514134	0.00493976	0.00495284	0.00471168	0.00575255	0.00525283	0.400656	1.01266	0.00511815	0.00643188	0.00546299
1700039E22Rik	chr19:44828492-44835938	0.00533002	0.0051275	0.00534845	0.00514134	0.00493976	0.00495284	0.00471168	0.00575255	1.40721	0.00485348	0.0053209	0.00511815	0.00643188	0.00546299
Gm826	chr2:160311400-160327494	0.00533002	0.0051275	0.00534845	0.00514134	0.00493976	0.00495284	0.00471168	0.00575255	0.00525283	0.32952	0.0053209	1.08205	0.00643188	0.00546299
Myl3	chr9:110763680-110769794	0.00533002	0.0051275	0.00534845	0.00514134	0.00493976	0.00495284	0.00471168	0.00575255	0.00525283	0.00485348	0.0053209	1.39526	0.00643188	0.00546299
Spint4	chr2:164698500-164702448	0.00533002	0.0051275	0.00534845	0.00514134	0.00493976	0.00495284	0.00471168	0.00575255	0.00525283	0.00485348	1.37695	0.00511815	0.00643188	0.00546299
Tex38	chr4:115779833-115781034	0.00533002	0.0051275	0.00534845	0.00514134	0.00493976	0.00495284	0.00471168	0.00575255	0.00525283	0.47864	0.0053209	0.00511815	0.00643188	0.898295
Gjb4	chr4:127351085-127354081	0.00533002	0.0051275	0.00534845	0.00514134	0.00493976	0.00495284	0.00471168	0.00575255	0.00525283	0.00485348	0.596169	0.777023	0.00643188	0.00546299
Olfr417	chr1:174368918-174369848	0.00533002	0.0051275	0.00534845	0.00514134	0.00493976	0.00495284	0.00471168	0.00575255	0.00525283	0.00485348	0.0053209	1.3332	0.00643188	0.00546299
C430002E04Rik	chr3:41487680-41493199	0.00533002	0.0051275	0.00534845	0.00514134	0.00493976	0.00495284	0.00471168	0.00575255	0.00525283	0.150058	0.0053209	0.00511815	1.17932	0.00546299
Akr1c6	chr13:4434342-4457530	0.00533002	0.0051275	0.00534845	0.00514134	0.00493976	0.00495284	0.00471168	0.00575255	0.00525283	0.00485348	1.28176	0.00511815	0.00643188	0.00546299
1700125H20Rik	chr11:85171095-85181154	0.00533002	0.0051275	0.00534845	0.00514134	0.00493976	0.00495284	0.00471168	0.00575255	0.00525283	0.00485348	0.0053209	1.25473	0.00643188	0.00546299
Rbp2	chr9:98490536-98509771	0.00533002	0.0051275	0.00534845	0.00514134	0.00493976	0.00495284	0.00471168	0.00575255	0.00525283	1.2543	0.0053209	0.00511815	0.00643188	0.00546299
Glipr1l1	chr10:112060188-112078510	0.00533002	0.0051275	0.00534845	0.00514134	0.00493976	0.00495284	0.00471168	0.00575255	0.00525283	0.424885	0.0053209	0.00511815	0.834594	0.00546299
Rhox8	chrX:37874775-37878944	0.00533002	0.0051275	0.00534845	0.00514134	0.00493976	0.00495284	0.00471168	0.00575255	0.00525283	0.293764	0.0053209	0.963574	0.00643188	0.00546299
Dlx4	chr11:95140446-95145801	0.00533002	0.0051275	0.00534845	0.00514134	0.00493976	0.00495284	0.00471168	0.00575255	0.00525283	0.182322	0.0053209	0.00511815	1.07464	0.00546299
Olfr220	chr1:174448624-174449602	0.00533002	0.0051275	0.00534845	0.00514134	0.00493976	0.00495284	0.00471168	0.00575255	0.00525283	0.00485348	0.0053209	1.24982	0.00643188	0.00546299
Psors1c2	chr17:35533200-35534648	0.00533002	0.0051275	0.00534845	0.00514134	0.00493976	0.00495284	0.00471168	0.00575255	1.24039	0.00485348	0.0053209	0.00511815	0.00643188	0.00546299
Usp9y	chrY:1298960-1459782	0.00533002	0.0051275	0.00534845	0.00514134	0.00493976	0.00495284	0.00471168	0.00575255	0.00525283	1.23384	0.0053209	0.00511815	0.00643188	0.00546299
Amd1	chr10:40287457-40302188	0.301951	0.159576	0.277457	0.224785	0.3326	0.290207	0.395972	0.335502	0.284289	0.109302	0.272296	0.354704	69.3054	0.205513
Gm16833	chr9:9236287-9260885	0.00533002	0.0051275	0.00534845	0.00514134	0.00493976	0.00495284	0.00471168	0.00575255	0.00525283	0.00485348	0.0053209	0.00511815	1.22646	0.00546299
1700031A10Rik	chr17:36923791-36933432	0.00533002	0.0051275	0.00534845	0.00514134	0.00493976	0.00495284	0.00471168	0.00575255	0.00525283	0.00485348	0.0053209	0.00511815	0.00643188	1.21893
Tnf	chr17:35199390-35201996	0.00533002	0.0051275	0.00534845	0.00514134	0.00493976	0.00495284	0.00471168	0.00575255	0.00525283	0.416645	0.0053209	0.00511815	0.409284	0.390732
Olfr1509	chr14:52450392-52451402	0.00533002	0.0051275	0.00534845	0.00514134	0.00493976	0.00495284	0.00471168	0.00575255	0.00525283	0.00485348	0.0053209	1.1998	0.00643188	0.00546299
Gm2176	chr18:80541891-80544546	0.00533002	0.0051275	0.00534845	0.00514134	0.00493976	0.00495284	0.00471168	0.00575255	0.00525283	0.00485348	0.482945	0.00511815	0.00643188	0.722289
4933401H06Rik	chr3:135833693-135840269	0.00533002	0.0051275	0.00534845	0.00514134	0.00493976	0.00495284	0.00471168	0.00575255	0.00525283	0.401201	0.0053209	0.00511815	0.788085	0.00546299
Cd3g	chr9:44969571-44980431	0.00533002	0.0051275	0.00534845	0.00514134	0.00493976	0.00495284	0.00471168	0.00575255	0.00525283	0.00485348	0.0053209	1.1806	0.00643188	0.00546299
4930455F16Rik	chr16:4219911-4229116	0.00533002	0.0051275	0.00534845	0.00514134	0.00493976	0.00495284	0.00471168	0.00575255	0.00525283	0.00485348	0.0053209	0.00511815	1.18098	0.00546299
LOC100503280	chrX:74966843-74969125	0.00533002	0.0051275	0.00534845	0.00514134	0.00493976	0.00495284	0.00471168	0.00575255	0.527369	0.00485348	0.0053209	0.649228	0.00643188	0.00546299
Glra4	chrX:136757673-136779721	0.00533002	0.0051275	0.00534845	0.00514134	0.00493976	0.00495284	0.00471168	0.00575255	0.00525283	0.243975	0.0053209	0.00511815	0.479314	0.45764
D630045M09Rik	chr13:73344664-73347384	0.00533002	0.0051275	0.00534845	0.00514134	0.00493976	0.00495284	0.00471168	0.00575255	0.00525283	0.00485348	0.671933	0.00511815	0.00643188	0.501171
Cd300e	chr11:115051916-115062038	0.00533002	0.0051275	0.00534845	0.00514134	0.00493976	0.00495284	0.00471168	0.00575255	0.00525283	0.00485348	0.846315	0.00511815	0.00643188	0.316695
Il5	chr11:53720793-53725103	0.00533002	0.0051275	0.00534845	0.00514134	0.00493976	0.00495284	0.00471168	0.00575255	0.00525283	0.00485348	0.0053209	0.724772	0.43508	0.00546299
Akr1c21	chr13:4574074-4586543	0.00533002	0.0051275	0.00534845	0.00514134	0.00493976	0.00495284	0.00471168	0.00575255	0.00525283	0.00485348	0.0053209	0.00511815	1.15077	0.00546299
Spaca4	chr7:45725106-45725816	0.00533002	0.0051275	0.00534845	0.00514134	0.00493976	0.00495284	0.00471168	0.00575255	0.00525283	0.00485348	0.0053209	0.00511815	1.13969	0.00546299
Apol9b	chr15:77729071-77736382	0.00533002	0.0051275	0.00534845	0.00514134	0.00493976	0.00495284	0.00471168	0.00575255	0.00525283	0.455499	0.0053209	0.00511815	0.671134	0.00546299
Tmco2	chr4:121105650-121109226	0.00533002	0.0051275	0.00534845	0.00514134	0.00493976	0.00495284	0.00471168	0.00575255	0.00525283	0.00485348	0.0053209	0.00511815	1.11988	0.00546299
Ssxb10	chrX:8327423-8336235	0.00533002	0.0051275	0.00534845	0.00514134	0.00493976	0.00495284	0.00471168	0.00575255	0.00525283	0.00485348	0.552793	0.00511815	0.572038	0.00546299
Pdcd1	chr1:94038304-94052553	0.00533002	0.0051275	0.00534845	0.00514134	0.00493976	0.00495284	0.00471168	0.00575255	0.452744	0.34144	0.0053209	0.00511815	0.33542	0.00546299
Fkbp6	chr5:135291703-135349991	0.00533002	0.0051275	0.00534845	0.00514134	0.00493976	0.00495284	0.00471168	0.00575255	0.659404	0.00485348	0.0053209	0.00511815	0.00643188	0.464168
Gm4971	chr7:73685491-73686563	0.00533002	0.0051275	0.00534845	0.00514134	0.00493976	0.00495284	0.00471168	0.00575255	0.00525283	0.00485348	0.0053209	1.11345	0.00643188	0.00546299
LOC100504608	chr10:127032904-127041394	0.00533002	0.0051275	0.00534845	0.00514134	0.00493976	0.00495284	0.00471168	0.00575255	0.00525283	0.00485348	0.0053209	0.00511815	0.00643188	1.11344
Duoxa2	chr2:122298899-122302885	0.00533002	0.0051275	0.00534845	0.00514134	0.00493976	0.00495284	0.00471168	0.00575255	0.00525283	0.00485348	0.0053209	0.694344	0.416935	0.00546299
Cabp5	chr7:13398154-13408878	0.00533002	0.0051275	0.00534845	0.00514134	0.00493976	0.00495284	0.00471168	0.00575255	0.00525283	0.00485348	0.479479	0.625111	0.00643188	0.00546299
Zscan10	chr17:23600855-23611019	0.00533002	0.0051275	0.00534845	0.00514134	0.00493976	0.00495284	0.00471168	0.00575255	0.31156	0.117871	0.0053209	0.00511815	0.463195	0.221036
4930558K02Rik	chr1:161942088-161979636	0.00533002	0.0051275	0.00534845	0.00514134	0.00493976	0.00495284	0.00471168	0.00575255	0.00525283	0.378945	0.0053209	0.00511815	0.00643188	0.711139
7420701I03Rik	chr12:11047812-11078741	0.00533002	0.0051275	0.00534845	0.00514134	0.00493976	0.00495284	0.00471168	0.00575255	0.00525283	0.00485348	0.0053209	0.00511815	1.08429	0.00546299
Lmx1b	chr2:33564535-33640511	0.00533002	0.0051275	0.00534845	0.00514134	0.00493976	0.00495284	0.00471168	0.00575255	0.774893	0.290011	0.0053209	0.00511815	0.00643188	0.00546299
Has2as	chr15:56689943-56694460	0.00533002	0.0051275	0.00534845	0.00514134	0.00493976	0.00495284	0.00471168	0.00575255	0.00525283	1.04068	0.0053209	0.00511815	0.00643188	0.00546299
Msx3	chr7:140046156-140049088	0.00533002	0.0051275	0.00534845	0.00514134	0.00493976	0.00495284	0.00471168	0.00575255	0.00525283	0.141496	0.35422	0.00511815	0.55602	0.00546299
4930428E07Rik	chr12:38552808-38614521	0.00533002	0.0051275	0.00534845	0.00514134	0.00493976	0.00495284	0.00471168	0.00575255	0.00525283	0.00485348	1.03988	0.00511815	0.00643188	0.00546299
Olfr1510	chr14:52409888-52410927	0.00533002	0.0051275	0.00534845	0.00514134	0.00493976	0.00495284	0.00471168	0.00575255	0.00525283	0.35234	0.0053209	0.00511815	0.692141	0.00546299
Tespa1	chr10:130322851-130362642	0.00533002	0.0051275	0.00534845	0.00514134	0.00493976	0.00495284	0.00471168	0.00575255	0.00525283	0.00485348	0.0053209	0.646602	0.388447	0.00546299
Cyp2g1	chr7:26808926-26821197	0.00533002	0.0051275	0.00534845	0.00514134	0.00493976	0.00495284	0.00471168	0.00575255	0.00525283	0.00485348	0.447917	0.584007	0.00643188	0.00546299
Olfr1383	chr11:49523724-49524660	0.00533002	0.0051275	0.00534845	0.00514134	0.00493976	0.00495284	0.00471168	0.00575255	0.00525283	0.00485348	1.01546	0.00511815	0.00643188	0.00546299
Nr1i3	chr1:171213969-171218845	0.00533002	0.0051275	0.00534845	0.00514134	0.00493976	0.00495284	0.00471168	0.00575255	0.00525283	0.00485348	0.0053209	0.00511815	0.00643188	1.00047
Figla	chr6:86017190-86020996	0.00533002	0.0051275	0.00534845	0.00514134	0.00493976	0.00495284	0.00471168	0.00575255	0.00525283	0.00485348	0.0053209	0.00511815	0.00643188	0.993477
Gpihbp1	chr15:75596657-75598213	0.00533002	0.0051275	0.00534845	0.00514134	0.00493976	0.00495284	0.00471168	0.00575255	0.00525283	0.991037	0.0053209	0.00511815	0.00643188	0.00546299
Ubl4b	chr3:107553697-107555073	0.00533002	0.0051275	0.00534845	0.00514134	0.00493976	0.00495284	0.00471168	0.00575255	0.00525283	0.502491	0.0053209	0.00511815	0.493594	0.00546299
Cst10	chr2:149405248-149410278	0.00533002	0.0051275	0.00534845	0.00514134	0.00493976	0.00495284	0.00471168	0.00575255	0.00525283	0.00485348	0.0053209	0.00511815	0.986515	0.00546299
1700019O17Rik	chr1:86426328-86428049	0.00533002	0.0051275	0.00534845	0.00514134	0.00493976	0.00495284	0.00471168	0.00575255	0.00525283	0.00485348	0.974214	0.00511815	0.00643188	0.00546299
1190003K10Rik	chr13:64481245-64497792	0.00533002	0.0051275	0.00534845	0.00514134	0.00493976	0.00495284	0.00471168	0.00575255	0.00525283	0.32952	0.0053209	0.00511815	0.647323	0.00546299
Gm17359	chr3:79345375-79464128	0.00533002	0.0051275	0.00534845	0.00514134	0.00493976	0.00495284	0.00471168	0.00575255	0.00525283	0.00485348	0.0053209	0.00511815	0.00643188	0.962365
Tpsb2	chr17:25366332-25368092	0.00533002	0.0051275	0.00534845	0.00514134	0.00493976	0.00495284	0.00471168	0.00575255	0.00525283	0.332865	0.0053209	0.00511815	0.00643188	0.624507
Treml1	chr17:48359915-48367146	0.00533002	0.0051275	0.00534845	0.00514134	0.00493976	0.00495284	0.00471168	0.00575255	0.00525283	0.00485348	0.0053209	0.950211	0.00643188	0.00546299
4930413F20Rik	chr15:34675072-34679204	0.00533002	0.0051275	0.00534845	0.00514134	0.00493976	0.00495284	0.00471168	0.00575255	0.00525283	0.329889	0.0053209	0.00511815	0.00643188	0.618913
Mcpt-ps1	chr14:55949808-55952371	0.00533002	0.0051275	0.00534845	0.00514134	0.00493976	0.00495284	0.00471168	0.00575255	0.00525283	0.00485348	0.0053209	0.00511815	0.00643188	0.936307
Cxcl13	chr5:95956938-95961068	0.00533002	0.0051275	0.00534845	0.00514134	0.00493976	0.00495284	0.00471168	0.00575255	0.00525283	0.921661	0.0053209	0.00511815	0.00643188	0.00546299
Ren1	chr1:133350673-133360319	0.00533002	0.0051275	0.00534845	0.00514134	0.00493976	0.00495284	0.00471168	0.00575255	0.00525283	0.00485348	0.0053209	0.00511815	0.474281	0.453513
Rhox13	chrX:38120839-38129966	0.00533002	0.0051275	0.00534845	0.00514134	0.00493976	0.00495284	0.00471168	0.00575255	0.00525283	0.00485348	0.0053209	0.919246	0.00643188	0.00546299
Fcnb	chr2:28076478-28084878	0.00533002	0.0051275	0.00534845	0.00514134	0.00493976	0.00495284	0.00471168	0.00575255	0.919335	0.00485348	0.0053209	0.00511815	0.00643188	0.00546299
Gm13283	chr4:88760773-88761584	0.00533002	0.0051275	0.00534845	0.00514134	0.00493976	0.00495284	0.00471168	0.00575255	0.00525283	0.00485348	0.0053209	0.00511815	0.00643188	0.908626
Nkg7	chr7:43437137-43438246	0.00533002	0.0051275	0.00534845	0.00514134	0.00493976	0.00495284	0.00471168	0.00575255	0.00525283	0.00485348	0.0053209	0.00511815	0.00643188	0.905648
4930557J02Rik	chr5:34118739-34135339	0.00533002	0.0051275	0.00534845	0.00514134	0.00493976	0.00495284	0.00471168	0.00575255	0.905363	0.00485348	0.0053209	0.00511815	0.00643188	0.00546299
4930483O08Rik	chr7:133128250-133142457	0.00533002	0.0051275	0.00534845	0.00514134	0.00493976	0.00495284	0.00471168	0.00575255	0.00525283	0.00485348	0.898726	0.00511815	0.00643188	0.00546299
A930018P22Rik	chr2:104122768-104124746	0.00533002	0.0051275	0.00534845	0.00514134	0.00493976	0.00495284	0.00471168	0.00575255	0.00525283	0.00485348	0.0053209	0.00511815	0.00643188	0.896842
Klk13	chr7:43712566-43726758	0.00533002	0.0051275	0.00534845	0.00514134	0.00493976	0.00495284	0.00471168	0.00575255	0.00525283	0.00485348	0.895438	0.00511815	0.00643188	0.00546299
Myoz2	chr3:123006205-123034987	0.00533002	0.0051275	0.00534845	0.00514134	0.00493976	0.00495284	0.00471168	0.00575255	0.00525283	0.310127	0.0053209	0.00511815	0.00643188	0.581813
9030619P08Rik	chr15:75427605-75431829	0.00533002	0.0051275	0.00534845	0.00514134	0.00493976	0.00495284	0.00471168	0.00575255	0.00525283	0.00485348	0.0053209	0.00511815	0.884222	0.00546299
Tcstv1	chr13:119893387-119894767	0.00533002	0.0051275	0.00534845	0.00514134	0.00493976	0.00495284	0.00471168	0.00575255	0.00525283	0.00485348	0.0053209	0.00511815	0.884222	0.00546299
Chit1	chr1:134111241-134151436	0.00533002	0.0051275	0.00534845	0.00514134	0.00493976	0.00495284	0.00471168	0.00575255	0.519233	0.00485348	0.0053209	0.00511815	0.00643188	0.366649
Uts2	chr4:150997096-151001810	0.00533002	0.0051275	0.00534845	0.00514134	0.00493976	0.00495284	0.00471168	0.00575255	0.00525283	0.876835	0.0053209	0.00511815	0.00643188	0.00546299
Slc34a3	chr2:25228896-25234234	0.00533002	0.0051275	0.00534845	0.00514134	0.00493976	0.00495284	0.00471168	0.00575255	0.422137	0.159293	0.0053209	0.00511815	0.00643188	0.298738
8030423J24Rik	chr13:70882947-70884503	0.00533002	0.0051275	0.00534845	0.00514134	0.00493976	0.00495284	0.00471168	0.00575255	0.00525283	0.00485348	0.0053209	0.00511815	0.868335	0.00546299
Gm10684	chr9:45107175-45135606	0.00533002	0.0051275	0.00534845	0.00514134	0.00493976	0.00495284	0.00471168	0.00575255	0.390422	0.00485348	0.0053209	0.481421	0.00643188	0.00546299
Gm853	chr4:130209108-130222295	0.00533002	0.0051275	0.00534845	0.00514134	0.00493976	0.00495284	0.00471168	0.00575255	0.00525283	0.294134	0.0053209	0.00511815	0.577909	0.00546299
Crtam	chr9:40972797-41004586	0.00533002	0.0051275	0.00534845	0.00514134	0.00493976	0.00495284	0.00471168	0.00575255	0.00525283	0.523055	0.0053209	0.00511815	0.342553	0.00546299
Xlr5c	chrX:73285196-73290515	0.00533002	0.0051275	0.00534845	0.00514134	0.00493976	0.00495284	0.00471168	0.00575255	0.00525283	0.00485348	0.0053209	0.00511815	0.855735	0.00546299
Sdr9c7	chr10:127898534-127911759	0.00533002	0.0051275	0.00534845	0.00514134	0.00493976	0.00495284	0.00471168	0.00575255	0.00525283	0.00485348	0.0053209	0.00511815	0.438004	0.418021
Odf3l1	chr9:56848658-56851963	0.00533002	0.0051275	0.00534845	0.00514134	0.00493976	0.00495284	0.00471168	0.00575255	0.00525283	0.00485348	0.846938	0.00511815	0.00643188	0.00546299
Tmed6	chr8:107061483-107065644	0.00533002	0.0051275	0.00534845	0.00514134	0.00493976	0.00495284	0.00471168	0.00575255	0.00525283	0.00485348	0.0053209	0.00511815	0.00643188	0.837132
Nkx6-3	chr8:23153270-23158948	0.00533002	0.0051275	0.00534845	0.00514134	0.00493976	0.00495284	0.00471168	0.00575255	0.00525283	0.00485348	0.363147	0.473578	0.00643188	0.00546299
Actg2	chr6:83512908-83536251	0.00533002	0.0051275	0.00534845	0.00514134	0.00493976	0.00495284	0.00471168	0.00575255	0.706968	0.00485348	0.0053209	0.00511815	0.130157	0.00546299
A430092G05Rik	chr2:44059237-44065324	0.00533002	0.0051275	0.00534845	0.00514134	0.00493976	0.00495284	0.00471168	0.00575255	0.00525283	0.00485348	0.474526	0.00511815	0.00643188	0.354889
H2-Q10	chr17:35470088-35474563	0.00533002	0.0051275	0.00534845	0.00514134	0.00493976	0.00495284	0.00471168	0.00575255	0.00525283	0.232078	0.582926	0.00511815	0.00643188	0.00546299
Nxf3	chrX:136072098-136085255	0.00533002	0.0051275	0.00534845	0.00514134	0.00493976	0.00495284	0.00471168	0.00575255	0.00525283	0.00485348	0.26572	0.346605	0.208828	0.00546299
Gm6904	chr14:59244440-59260216	0.00533002	0.0051275	0.00534845	0.00514134	0.00493976	0.00495284	0.00471168	0.00575255	0.00525283	0.00485348	0.0053209	0.00511815	0.00643188	0.795023
Gm10636	chr3:146367152-146378944	0.00533002	0.0051275	0.00534845	0.00514134	0.00493976	0.00495284	0.00471168	0.00575255	0.00525283	0.133074	0.666065	0.00511815	0.00643188	0.00546299
Olfr1137	chr2:87710971-87711904	0.00533002	0.0051275	0.00534845	0.00514134	0.00493976	0.00495284	0.00471168	0.00575255	0.00525283	0.00485348	0.0053209	0.00511815	0.792394	0.00546299
Olfr1258	chr2:89929810-89930746	0.00533002	0.0051275	0.00534845	0.00514134	0.00493976	0.00495284	0.00471168	0.00575255	0.00525283	0.00485348	0.0053209	0.00511815	0.789159	0.00546299
Fam178b	chr1:36562695-36683183	0.00533002	0.0051275	0.00534845	0.00514134	0.00493976	0.00495284	0.00471168	0.00575255	0.00525283	0.00485348	0.0053209	0.00511815	0.00643188	0.787102
Gm11978	chr11:6650147-6660236	0.00533002	0.0051275	0.00534845	0.00514134	0.00493976	0.00495284	0.00471168	0.00575255	0.00525283	0.267168	0.0053209	0.00511815	0.524868	0.00546299
Afp	chr5:90490713-90508907	0.00533002	0.0051275	0.00534845	0.00514134	0.00493976	0.00495284	0.00471168	0.00575255	0.00525283	0.00485348	0.784439	0.00511815	0.00643188	0.00546299
Cyp17a1	chr19:46667164-46673000	0.00533002	0.0051275	0.00534845	0.00514134	0.00493976	0.00495284	0.00471168	0.00575255	0.00525283	0.00485348	0.451218	0.00511815	0.00643188	0.337565
Olfr1512	chr14:52372109-52373051	0.00533002	0.0051275	0.00534845	0.00514134	0.00493976	0.00495284	0.00471168	0.00575255	0.00525283	0.00485348	0.0053209	0.00511815	0.782766	0.00546299
Olfr457	chr6:42471234-42472176	0.00533002	0.0051275	0.00534845	0.00514134	0.00493976	0.00495284	0.00471168	0.00575255	0.00525283	0.00485348	0.0053209	0.00511815	0.782766	0.00546299
Vmn1r16	chr6:57322723-57323635	0.00533002	0.0051275	0.00534845	0.00514134	0.00493976	0.00495284	0.00471168	0.00575255	0.00525283	0.00485348	0.0053209	0.00511815	0.00643188	0.779344
Gm4981	chr10:58234847-58236660	0.00533002	0.0051275	0.00534845	0.00514134	0.00493976	0.00495284	0.00471168	0.00575255	0.00525283	0.183115	0.0053209	0.598583	0.00643188	0.00546299
Olfr686	chr7:105203387-105204341	0.00533002	0.0051275	0.00534845	0.00514134	0.00493976	0.00495284	0.00471168	0.00575255	0.00525283	0.00485348	0.0053209	0.00511815	0.770288	0.00546299
Ccr1l1	chr9:123976948-123978408	0.00533002	0.0051275	0.00534845	0.00514134	0.00493976	0.00495284	0.00471168	0.00575255	0.00525283	0.00485348	0.0053209	0.767692	0.00643188	0.00546299
Fam124b	chr1:80198698-80213944	0.00533002	0.0051275	0.00534845	0.00514134	0.00493976	0.00495284	0.00471168	0.00575255	0.00525283	0.00485348	0.554703	0.00511815	0.217932	0.00546299
Sp5	chr2:70474922-70477726	0.00533002	0.0051275	0.00534845	0.00514134	0.00493976	0.00495284	0.00471168	0.00575255	0.00525283	0.467037	0.0053209	0.00511815	0.00643188	0.291959
Apol6	chr15:77045074-77057108	0.00533002	0.0051275	0.00534845	0.00514134	0.00493976	0.00495284	0.00471168	0.00575255	0.00525283	0.00485348	0.0053209	0.455584	0.00643188	0.301506
BC051628	chr2:181220015-181222851	0.00533002	0.0051275	0.00534845	0.00514134	0.00493976	0.00495284	0.00471168	0.00575255	0.00525283	0.750542	0.0053209	0.00511815	0.00643188	0.00546299
Olfr577	chr7:102973051-102973990	0.00533002	0.0051275	0.00534845	0.00514134	0.00493976	0.00495284	0.00471168	0.00575255	0.00525283	0.00485348	0.0053209	0.00511815	0.00643188	0.750789
1700011L22Rik	chr8:79210429-79248583	0.00533002	0.0051275	0.00534845	0.00514134	0.00493976	0.00495284	0.00471168	0.00575255	0.00525283	0.00485348	0.0053209	0.00511815	0.74649	0.00546299
Retnla	chr16:48842551-48844461	0.00533002	0.0051275	0.00534845	0.00514134	0.00493976	0.00495284	0.00471168	0.00575255	0.00525283	0.744179	0.0053209	0.00511815	0.00643188	0.00546299
Olfr1129	chr2:87575085-87576030	0.00533002	0.0051275	0.00534845	0.00514134	0.00493976	0.00495284	0.00471168	0.00575255	0.00525283	0.00485348	0.0053209	0.00511815	0.00643188	0.744725
Olfr488	chr7:108255191-108256136	0.00533002	0.0051275	0.00534845	0.00514134	0.00493976	0.00495284	0.00471168	0.00575255	0.00525283	0.00485348	0.0053209	0.00511815	0.00643188	0.744725
4930404A10Rik	chr11:54370651-54426755	0.00533002	0.0051275	0.00534845	0.00514134	0.00493976	0.00495284	0.00471168	0.00575255	0.00525283	0.739874	0.0053209	0.00511815	0.00643188	0.00546299
Lhx8	chr3:154306293-154330560	0.00533002	0.0051275	0.00534845	0.00514134	0.00493976	0.00495284	0.00471168	0.00575255	0.00525283	0.00485348	0.416444	0.00511815	0.326542	0.00546299
Grxcr1	chr5:68031834-68166398	0.00533002	0.0051275	0.00534845	0.00514134	0.00493976	0.00495284	0.00471168	0.00575255	0.00525283	0.00485348	0.0053209	0.10134	0.00643188	0.636722
Olfr899	chr9:38367547-38368543	0.00533002	0.0051275	0.00534845	0.00514134	0.00493976	0.00495284	0.00471168	0.00575255	0.00525283	0.00485348	0.0053209	0.00511815	0.729587	0.00546299
Gm13037	chr4:141982991-141986797	0.00533002	0.0051275	0.00534845	0.00514134	0.00493976	0.00495284	0.00471168	0.00575255	0.00525283	0.00485348	0.0053209	0.00511815	0.728667	0.00546299
Defb30	chr14:63034086-63037846	0.00533002	0.0051275	0.00534845	0.00514134	0.00493976	0.00495284	0.00471168	0.00575255	0.00525283	0.00485348	0.0053209	0.00511815	0.72412	0.00546299
Nup62-il4i1	chr7:44816369-44840803	0.00533002	0.0051275	0.00534845	0.00514134	0.00493976	0.00495284	0.00471168	0.00575255	0.00525283	0.00485348	0.0053209	0.00511815	0.72403	0.00546299
Sirpb1a	chr3:15371826-15426427	0.00533002	0.0051275	0.00534845	0.00514134	0.00493976	0.00495284	0.00471168	0.00575255	0.00525283	0.00485348	0.720694	0.00511815	0.00643188	0.00546299
2410003L11Rik	chr11:97598510-97622893	0.00533002	0.0051275	0.00534845	0.00514134	0.00493976	0.00495284	0.00471168	0.00575255	0.00525283	0.718805	0.0053209	0.00511815	0.00643188	0.00546299
Clec2i	chr6:128887613-128896848	0.00533002	0.0051275	0.00534845	0.00514134	0.00493976	0.00495284	0.00471168	0.00575255	0.00525283	0.00485348	0.0053209	0.00511815	0.00643188	0.717672
Defb39	chr8:19052825-19064810	0.00533002	0.0051275	0.00534845	0.00514134	0.00493976	0.00495284	0.00471168	0.00575255	0.00525283	0.00485348	0.0053209	0.00511815	0.00643188	0.715362
Hbb-y	chr7:103851753-103853207	0.00533002	0.0051275	0.00534845	0.00514134	0.00493976	0.00495284	0.00471168	0.00575255	0.00525283	0.706754	0.0053209	0.00511815	0.00643188	0.00546299
Rgr	chr14:37037489-37048964	0.00533002	0.0051275	0.00534845	0.00514134	0.00493976	0.00495284	0.00471168	0.00575255	0.00525283	0.202462	0.507981	0.00511815	0.00643188	0.00546299
Arrdc5	chr17:56294110-56300286	0.00533002	0.0051275	0.00534845	0.00514134	0.00493976	0.00495284	0.00471168	0.00575255	0.00525283	0.69066	0.0053209	0.00511815	0.00643188	0.00546299
Dnajc22	chr15:99099483-99104707	0.00533002	0.0051275	0.00534845	0.00514134	0.00493976	0.00495284	0.00471168	0.00575255	0.00525283	0.234104	0.0053209	0.00511815	0.459925	0.00546299
Olfr248	chr1:174391045-174392055	0.00533002	0.0051275	0.00534845	0.00514134	0.00493976	0.00495284	0.00471168	0.00575255	0.00525283	0.00485348	0.0053209	0.00511815	0.00643188	0.684802
Cma1	chr14:55941450-55944661	0.00533002	0.0051275	0.00534845	0.00514134	0.00493976	0.00495284	0.00471168	0.00575255	0.00525283	0.674867	0.0053209	0.00511815	0.00643188	0.00546299
4933402J07Rik	chr8:87563906-87589197	0.00533002	0.0051275	0.00534845	0.00514134	0.00493976	0.00495284	0.00471168	0.00575255	0.00525283	0.00485348	0.0053209	0.00511815	0.00643188	0.673958
Olfr556	chr7:102669900-102670923	0.00533002	0.0051275	0.00534845	0.00514134	0.00493976	0.00495284	0.00471168	0.00575255	0.00525283	0.00485348	0.0053209	0.00511815	0.00643188	0.673958
Vmn2r5	chr3:64490820-64507685	0.00533002	0.0384473	0.00534845	0.00514134	0.00493976	0.00495284	0.00471168	0.00575255	0.635089	0.258568	0.323503	0.00511815	0.00643188	0.0303054
Arid3c	chr4:41723835-41731142	0.00533002	0.0051275	0.00534845	0.00514134	0.00493976	0.00495284	0.00471168	0.00575255	0.00525283	0.00485348	0.0053209	0.661204	0.00643188	0.00546299
Unc93a	chr17:13108616-13131791	0.00533002	0.0051275	0.00534845	0.00514134	0.00493976	0.00495284	0.00471168	0.00575255	0.319531	0.00485348	0.0053209	0.00511815	0.237478	0.113325
Mmrn1	chr6:60944316-60989378	0.00533002	0.0051275	0.00534845	0.00514134	0.00493976	0.00495284	0.00471168	0.00575255	0.00525283	0.532538	0.0053209	0.00511815	0.130799	0.00546299
Il6	chr5:30013160-30019968	0.00533002	0.0051275	0.00534845	0.00514134	0.00493976	0.00495284	0.00471168	0.00575255	0.00525283	0.00485348	0.0053209	0.00511815	0.654636	0.00546299
1700030N03Rik	chr19:3153798-3197703	0.00533002	0.0051275	0.00534845	0.00514134	0.00493976	0.00495284	0.00471168	0.00575255	0.00525283	0.00485348	0.0053209	0.64954	0.00643188	0.00546299
Lrr1	chr12:69168813-69179010	0.00533002	0.0051275	0.00534845	0.00514134	0.00493976	0.00495284	0.00471168	0.00575255	0.00525283	0.227078	0.0053209	0.00511815	0.00643188	0.425929
Ssxb6	chrX:8542603-8548255	0.00533002	0.0051275	0.00534845	0.00514134	0.00493976	0.00495284	0.00471168	0.00575255	0.00525283	0.00485348	0.215691	0.00511815	0.00643188	0.432367
Ces2e	chr8:104926259-104934672	0.00533002	0.0051275	0.00534845	0.00514134	0.00493976	0.00495284	0.00471168	0.00575255	0.00525283	0.00485348	0.0053209	0.00511815	0.642228	0.00546299
4933403O08Rik	chrX:112239048-112243852	0.00533002	0.0051275	0.00534845	0.00514134	0.00493976	0.00495284	0.00471168	0.00575255	0.00525283	0.223806	0.0053209	0.00511815	0.00643188	0.419788
Cyp2a5	chr7:26835338-26843264	0.00533002	0.0051275	0.00534845	0.00514134	0.00493976	0.00495284	0.00471168	0.00575255	0.00525283	0.00485348	0.0053209	0.637579	0.00643188	0.00546299
4921513I03Rik	chr10:120765731-120778886	0.00533002	0.0051275	0.00534845	0.00514134	0.00493976	0.00495284	0.00471168	0.00575255	0.00525283	0.214688	0.0053209	0.00511815	0.421788	0.00546299
Dhrs7c	chr11:67798270-67816002	0.00533002	0.0051275	0.00534845	0.00514134	0.00493976	0.00495284	0.00471168	0.00575255	0.00525283	0.00485348	0.0053209	0.00511815	0.628386	0.00546299
H2-M10.1	chr17:36322859-36326150	0.00533002	0.0051275	0.00534845	0.00514134	0.00493976	0.00495284	0.00471168	0.00575255	0.00525283	0.00485348	0.625599	0.00511815	0.00643188	0.00546299
2010016I18Rik	chr3:106481985-106485913	0.00533002	0.0051275	0.00534845	0.00514134	0.00493976	0.00495284	0.00471168	0.00575255	0.00525283	0.217536	0.0053209	0.00511815	0.00643188	0.408023
Xlr5b	chrX:73148840-73158399	0.00533002	0.0051275	0.00534845	0.00514134	0.00493976	0.00495284	0.00471168	0.00575255	0.00525283	0.00485348	0.0053209	0.00511815	0.621649	0.00546299
Serpine3	chr14:62663666-62692243	0.00533002	0.0051275	0.00534845	0.00514134	0.00493976	0.00495284	0.00471168	0.00575255	0.00525283	0.00485348	0.617714	0.00511815	0.00643188	0.00546299
Gm10863	chr15:79166065-79216401	0.00533002	0.0051275	0.00534845	0.00514134	0.00493976	0.00495284	0.00471168	0.00575255	0.00525283	0.616669	0.0053209	0.00511815	0.00643188	0.00546299
Rergl	chr6:139493181-139501909	0.00533002	0.0051275	0.00534845	0.00514134	0.00493976	0.00495284	0.00471168	0.00575255	0.00525283	0.614101	0.0053209	0.00511815	0.00643188	0.00546299
Gm13546	chr2:58163973-58177063	0.00533002	0.0051275	0.00534845	0.00514134	0.00493976	0.00495284	0.00471168	0.00575255	0.00525283	0.61282	0.0053209	0.00511815	0.00643188	0.00546299
Tmem139	chr6:42261969-42264555	0.00533002	0.0051275	0.00534845	0.00514134	0.00493976	0.00495284	0.00471168	0.00575255	0.00525283	0.00485348	0.0053209	0.00511815	0.613104	0.00546299
BC048562	chr9:108436481-108446083	0.00533002	0.0051275	0.00534845	0.00514134	0.00493976	0.00495284	0.00471168	0.00575255	0.00525283	0.607777	0.0053209	0.00511815	0.00643188	0.00546299
Gm14459	chrX:8514051-8524954	0.00533002	0.0051275	0.00534845	0.00514134	0.00493976	0.00495284	0.00471168	0.00575255	0.00525283	0.00485348	0.203847	0.00511815	0.00643188	0.409339
Gm17746	chr12:25129173-25132274	0.00533002	0.0051275	0.00534845	0.00514134	0.00493976	0.00495284	0.00471168	0.00575255	0.00525283	0.00485348	0.0053209	0.00511815	0.00643188	0.606031
Speer2	chr16:69856873-69863744	0.00533002	0.0051275	0.00534845	0.00514134	0.00493976	0.00495284	0.00471168	0.00575255	0.00525283	0.00485348	0.0053209	0.00511815	0.00643188	0.604048
Gm6614	chr6:141972195-142008745	0.00533002	0.0051275	0.00534845	0.00514134	0.00493976	0.00495284	0.00471168	0.00575255	0.00525283	0.168478	0.0053209	0.00511815	0.441355	0.00546299
Nanog	chr6:122707567-122713778	0.00533002	0.0051275	0.00534845	0.00514134	0.00493976	0.00495284	0.00471168	0.00575255	0.0973513	0.511193	0.0053209	0.00511815	0.00643188	0.00546299
1700029M20Rik	chr4:135626654-135630198	0.00533002	0.0051275	0.00534845	0.00514134	0.00493976	0.00495284	0.00471168	0.00575255	0.00525283	0.112073	0.28026	0.00511815	0.22025	0.00546299
Tfpi2	chr6:3962594-3968354	0.00533002	0.0051275	0.00534845	0.00514134	0.00493976	0.00495284	0.00471168	0.00575255	0.601056	0.00485348	0.0053209	0.00511815	0.00643188	0.00546299
A530053G22Rik	chr6:60279042-60403707	0.00533002	0.0051275	0.00534845	0.00514134	0.00493976	0.00495284	0.00471168	0.00575255	0.00525283	0.00485348	0.594722	0.00511815	0.00643188	0.00546299
Klrb1a	chr6:128609226-128622934	0.00533002	0.0051275	0.00534845	0.00514134	0.00493976	0.00495284	0.00471168	0.00575255	0.00525283	0.00485348	0.0053209	0.00511815	0.595437	0.00546299
Rdh8	chr9:20818503-20826163	0.00533002	0.0051275	0.00534845	0.00514134	0.00493976	0.00495284	0.00471168	0.00575255	0.00525283	0.00485348	0.593759	0.00511815	0.00643188	0.00546299
LOC100038947	chr3:15795146-15848487	0.00533002	0.0051275	0.00534845	0.00514134	0.00493976	0.00495284	0.00471168	0.00575255	0.00525283	0.00485348	0.590896	0.00511815	0.00643188	0.00546299
1700027F09Rik	chr5:64454812-64467942	0.00533002	0.0051275	0.00534845	0.00514134	0.00493976	0.00495284	0.00471168	0.00575255	0.00525283	0.00485348	0.0053209	0.575603	0.00643188	0.00546299
Nxnl2	chr13:51171024-51175187	0.00533002	0.0051275	0.00534845	0.00514134	0.00493976	0.00495284	0.00471168	0.00575255	0.00525283	0.00485348	0.0053209	0.00511815	0.00643188	0.57576
Foxl2	chr9:98955606-98958126	0.00533002	0.0051275	0.00534845	0.00514134	0.00493976	0.00495284	0.00471168	0.00575255	0.336617	0.00485348	0.0053209	0.00511815	0.00643188	0.238677
1700030L20Rik	chr3:136435269-136449349	0.00533002	0.0051275	0.00534845	0.00514134	0.00493976	0.00495284	0.00471168	0.00575255	0.00525283	0.564935	0.0053209	0.00511815	0.00643188	0.00546299
Kif12	chr4:63165636-63172131	0.00533002	0.0051275	0.00534845	0.00514134	0.00493976	0.00495284	0.00471168	0.00575255	0.00525283	0.00485348	0.0053209	0.00511815	0.566062	0.00546299
Gtf2a1l	chr17:88668659-88715150	0.00533002	0.0051275	0.00534845	0.00514134	0.00493976	0.00495284	0.00471168	0.00575255	0.55337	0.00485348	0.0053209	0.00511815	0.00643188	0.00546299
Cacng1	chr11:107703217-107716476	0.00533002	0.0051275	0.00534845	0.00514134	0.00493976	0.00495284	0.00471168	0.00575255	0.00525283	0.00485348	0.0053209	0.00511815	0.00643188	0.55275
Ocstamp	chr2:165395449-165400394	0.00533002	0.0051275	0.00534845	0.00514134	0.00493976	0.00495284	0.00471168	0.00575255	0.00525283	0.00485348	0.0053209	0.549546	0.00643188	0.00546299
AF067061	chr13:120263113-120264517	0.00533002	0.0051275	0.00534845	0.00514134	0.00493976	0.00495284	0.00471168	0.00575255	0.00525283	0.00485348	0.549484	0.00511815	0.00643188	0.00546299
Gm5122	chr9:61017068-61019797	0.00533002	0.0051275	0.00534845	0.00514134	0.00493976	0.00495284	0.00471168	0.00575255	0.546342	0.00485348	0.0053209	0.00511815	0.00643188	0.00546299
1700016D06Rik	chr8:11654923-11678750	0.00533002	0.0051275	0.00534845	0.00514134	0.00493976	0.00495284	0.00471168	0.00575255	0.00525283	0.00485348	0.0053209	0.00511815	0.546124	0.00546299
Gkn1	chr6:87345652-87350915	0.00533002	0.0051275	0.00534845	0.00514134	0.00493976	0.00495284	0.00471168	0.00575255	0.00525283	0.00485348	0.0053209	0.00511815	0.00643188	0.543516
1700013H16Rik	chrX:53742900-53757831	0.00533002	0.0051275	0.00534845	0.00514134	0.00493976	0.00495284	0.00471168	0.00575255	0.00525283	0.00485348	0.0053209	0.00511815	0.00643188	0.541388
4933402J15Rik	chr14:74355526-74369741	0.00533002	0.0051275	0.00534845	0.00514134	0.00493976	0.00495284	0.00471168	0.00575255	0.537617	0.00485348	0.0053209	0.00511815	0.00643188	0.00546299
Klk5	chr7:43842268-43851181	0.00533002	0.0051275	0.00534845	0.00514134	0.00493976	0.00495284	0.00471168	0.00575255	0.00525283	0.00485348	0.0053209	0.00511815	0.00643188	0.533556
Akr1c19	chr13:4233739-4248359	0.00533002	0.0051275	0.00534845	0.00514134	0.00493976	0.00495284	0.00471168	0.00575255	0.00525283	0.00485348	0.0053209	0.00511815	0.00643188	0.532017
Reg3b	chr6:78370884-78373466	0.00533002	0.0051275	0.00534845	0.00514134	0.00493976	0.00495284	0.00471168	0.00575255	0.00525283	0.529291	0.0053209	0.00511815	0.00643188	0.00546299
4933405D12Rik	chr3:122882591-122924116	0.00533002	0.0051275	0.00534845	0.00514134	0.00493976	0.00495284	0.00471168	0.00575255	0.00525283	0.520885	0.0053209	0.00511815	0.00643188	0.00546299
Spic	chr10:88675269-88683023	0.00533002	0.0051275	0.00534845	0.00514134	0.00493976	0.00495284	0.00471168	0.00575255	0.00525283	0.00485348	0.0053209	0.00511815	0.00643188	0.520504
Adh7	chr3:138217772-138232042	0.00533002	0.0051275	0.00534845	0.00514134	0.00493976	0.00495284	0.00471168	0.00575255	0.00525283	0.00485348	0.0053209	0.513371	0.00643188	0.00546299
Hsd3b4	chr3:98552550-98564038	0.00533002	0.0051275	0.0205714	0.0175848	0.0240141	0.0232668	0.0283553	0.0250221	0.0202969	0.00864725	0.0219739	0.027745	1.353	0.520536
Fam83a	chr15:57985902-58010702	0.00533002	0.0051275	0.00534845	0.00514134	0.00493976	0.00495284	0.00471168	0.00575255	0.00525283	0.00485348	0.0053209	0.511727	0.00643188	0.00546299
Hsd17b3	chr13:64058273-64089201	0.00533002	0.0051275	0.00534845	0.00514134	0.00493976	0.00495284	0.00471168	0.00575255	0.00525283	0.00485348	0.0053209	0.00511815	0.00643188	0.510419
Tgm1	chr14:55700008-55713492	0.00533002	0.0051275	0.00534845	0.00514134	0.00493976	0.00495284	0.00471168	0.00575255	0.00525283	0.00485348	0.289103	0.00511815	0.22712	0.00546299
4930444M15Rik	chr14:76514557-76520855	0.00533002	0.0051275	0.00534845	0.00514134	0.00493976	0.00495284	0.00471168	0.00575255	0.00525283	0.00485348	0.508333	0.00511815	0.00643188	0.00546299
Gm833	chr4:152697539-152700922	0.00533002	0.0051275	0.00534845	0.00514134	0.00493976	0.00495284	0.00471168	0.00575255	0.00525283	0.00485348	0.0053209	0.00511815	0.00643188	0.508075
Tulp2	chr7:45513705-45522603	0.00533002	0.0051275	0.00534845	0.00514134	0.00493976	0.00495284	0.00471168	0.00575255	0.502715	0.00485348	0.0053209	0.00511815	0.00643188	0.00546299
Gm8369	chr19:11492037-11512577	0.00533002	0.0051275	0.00534845	0.00514134	0.00493976	0.00495284	0.00471168	0.00575255	0.00525283	0.00485348	0.0053209	0.00511815	0.494436	0.00546299
Slc7a9	chr7:35449091-35466034	0.00533002	0.0051275	0.00534845	0.00514134	0.00493976	0.00495284	0.00471168	0.00575255	0.00525283	0.00485348	0.493254	0.00511815	0.00643188	0.00546299
Cyp24a1	chr2:170482964-170497138	0.00533002	0.0051275	0.00534845	0.00514134	0.00493976	0.00495284	0.00471168	0.00575255	0.00525283	0.00485348	0.0053209	0.310883	0.18737	0.00546299
Krt86	chr15:101473477-101479983	0.00533002	0.0051275	0.00534845	0.00514134	0.00493976	0.00495284	0.00471168	0.00575255	0.00525283	0.167808	0.0053209	0.00511815	0.329699	0.00546299
Cd3d	chr9:44981785-44987052	0.00533002	0.0051275	0.00534845	0.00514134	0.00493976	0.00495284	0.00471168	0.00575255	0.00525283	0.00485348	0.0053209	0.00511815	0.00643188	0.490507
1700066B19Rik	chr18:35726988-35730869	0.00533002	0.0051275	0.00534845	0.00514134	0.00493976	0.00495284	0.00471168	0.00575255	0.00525283	0.00485348	0.0053209	0.00511815	0.251812	0.240336
2310005A03Rik	chr2:155097790-155100079	0.00533002	0.0051275	0.00534845	0.00514134	0.00493976	0.00495284	0.00471168	0.00575255	0.00525283	0.00485348	0.0053209	0.00511815	0.486145	0.00546299
Gm14139	chr2:150181754-150193279	0.00533002	0.0051275	0.00534845	0.00514134	0.00493976	0.00495284	0.00471168	0.00575255	0.00525283	0.00485348	0.484857	0.00511815	0.00643188	0.00546299
Gm5475	chr15:100423192-100428150	0.00533002	0.0051275	0.00534845	0.00514134	0.00493976	0.00495284	0.00471168	0.00575255	0.00525283	0.139292	0.348674	0.00511815	0.00643188	0.00546299
9430007A20Rik	chr4:144519821-144529353	0.00533002	0.0051275	0.00534845	0.00514134	0.00493976	0.00495284	0.00471168	0.00575255	0.00525283	0.00485348	0.0053209	0.00511815	0.481303	0.00546299
Shbg	chr11:69614815-69617905	0.00533002	0.0051275	0.00534845	0.00514134	0.00493976	0.00495284	0.00471168	0.00575255	0.00525283	0.00485348	0.0053209	0.00511815	0.480904	0.00546299
7420700N18Rik	chr8:31367748-31382438	0.00533002	0.0051275	0.00534845	0.00514134	0.00493976	0.00495284	0.00471168	0.00575255	0.00525283	0.00485348	0.475754	0.00511815	0.00643188	0.00546299
Gm4975	chr8:63924693-63952170	0.00533002	0.0051275	0.00534845	0.00514134	0.00493976	0.00495284	0.00471168	0.00575255	0.00525283	0.00485348	0.208383	0.271852	0.00643188	0.00546299
Asgr2	chr11:70092643-70106186	0.00533002	0.0051275	0.00534845	0.00514134	0.00493976	0.00495284	0.00471168	0.00575255	0.00525283	0.00485348	0.0053209	0.00511815	0.00643188	0.472896
Cd300lf	chr11:115116213-115133992	0.00533002	0.0051275	0.00534845	0.00514134	0.00493976	0.00495284	0.00471168	0.00575255	0.470574	0.00485348	0.0053209	0.00511815	0.00643188	0.00546299
Prl2c2	chr13:12996123-13005330	0.00533002	0.0051275	0.00534845	0.00514134	0.00493976	0.00495284	0.00471168	0.00575255	0.00525283	0.00485348	0.0053209	0.00511815	0.00643188	0.470542
Slc47a2	chr11:61301630-61342860	0.00533002	0.0051275	0.00534845	0.00514134	0.00493976	0.00495284	0.00471168	0.00575255	0.00525283	0.135643	0.339493	0.00511815	0.00643188	0.00546299
Sh2d1b1	chr1:170277323-170285662	0.00533002	0.0051275	0.00534845	0.00514134	0.00493976	0.00495284	0.00471168	0.00575255	0.00525283	0.00485348	0.0053209	0.00511815	0.470754	0.00546299
Gm5868	chr5:72581638-72587550	0.00533002	0.0051275	0.00534845	0.00514134	0.00493976	0.00495284	0.00471168	0.00575255	0.00525283	0.00485348	0.0053209	0.00511815	0.00643188	0.469685
Slc5a2	chr7:128265696-128272433	0.00533002	0.0051275	0.00534845	0.00514134	0.00493976	0.00495284	0.00471168	0.00575255	0.00525283	0.00485348	0.0053209	0.468261	0.00643188	0.00546299
Nox3	chr17:3635239-3696261	0.00533002	0.0051275	0.00534845	0.00514134	0.00493976	0.00495284	0.00471168	0.00575255	0.00525283	0.00485348	0.465213	0.00511815	0.00643188	0.00546299
Gm21276	chr7:38762405-38770304	0.00533002	0.0051275	0.00534845	0.00514134	0.00493976	0.00495284	0.00471168	0.00575255	0.00525283	0.00485348	0.266878	0.00511815	0.00643188	0.200162
Btn1a1	chr13:23456992-23465901	0.00533002	0.0051275	0.00534845	0.00514134	0.00493976	0.00495284	0.00471168	0.00575255	0.00525283	0.00485348	0.0053209	0.296287	0.00643188	0.170439
Ugt1a1	chr1:88211958-88220002	0.00533002	0.0051275	0.00534845	0.00514134	0.00493976	0.00495284	0.00471168	0.00575255	0.00525283	0.00485348	0.459929	0.00511815	0.00643188	0.00546299
Slc30a8	chr15:52295552-52335733	0.00533002	0.0051275	0.00534845	0.00514134	0.00493976	0.00495284	0.00471168	0.00575255	0.459188	0.00485348	0.0053209	0.00511815	0.00643188	0.00546299
5730403I07Rik	chr9:77366411-77399416	0.00533002	0.0051275	0.00534845	0.00514134	0.00493976	0.00495284	0.00471168	0.00575255	0.00525283	0.161295	0.0053209	0.00511815	0.00643188	0.302495
T	chr17:8434422-8442496	0.00533002	0.0051275	0.00534845	0.00514134	0.00493976	0.00495284	0.00471168	0.00575255	0.00525283	0.159984	0.0053209	0.00511815	0.00643188	0.300034
Ucn3	chr13:3940687-3945349	0.00533002	0.0051275	0.00534845	0.00514134	0.00493976	0.00495284	0.00471168	0.00575255	0.00525283	0.00485348	0.0053209	0.00511815	0.454162	0.00546299
4921506M07Rik	chr12:57564114-57622109	0.00533002	0.0051275	0.00534845	0.00514134	0.00493976	0.00495284	0.00471168	0.00575255	0.00525283	0.00485348	0.0053209	0.00511815	0.453807	0.00546299
Gm13034	chr4:146067523-146068718	0.00533002	0.0051275	0.100486	0.00514134	0.00493976	0.00495284	0.00471168	0.00575255	0.926285	0.297016	0.0053209	0.32478	0.00643188	0.00546299
Gabre	chrX:72257431-72274721	0.00533002	0.0051275	0.00534845	0.00514134	0.00493976	0.00495284	0.00471168	0.00575255	0.00525283	0.00485348	0.0053209	0.00511815	0.447814	0.00546299
Slc25a48	chr13:56438354-56472363	0.00533002	0.0051275	0.00534845	0.00514134	0.00493976	0.00495284	0.00471168	0.00575255	0.00525283	0.00485348	0.0053209	0.00511815	0.447158	0.00546299
1700108F19Rik	chr14:76677567-76687108	0.00533002	0.0051275	0.00534845	0.00514134	0.00493976	0.00495284	0.00471168	0.00575255	0.00525283	0.442734	0.0053209	0.00511815	0.00643188	0.00546299
Ccnb1ip1	chr14:50789248-50795728	0.00533002	0.0051275	0.00534845	0.00514134	0.00493976	0.00495284	0.00471168	0.00575255	0.00525283	0.00485348	0.0053209	0.00511815	0.443736	0.00546299
Rhd	chr4:134864535-134896172	0.00533002	0.0051275	0.00534845	0.00514134	0.00493976	0.00495284	0.00471168	0.00575255	0.00525283	0.00485348	0.0053209	0.00511815	0.441708	0.00546299
Upk2	chr9:44452714-44454767	0.00533002	0.0051275	0.00534845	0.00514134	0.00493976	0.00495284	0.00471168	0.00575255	0.00525283	0.438784	0.0053209	0.00511815	0.00643188	0.00546299
Vgll2	chr10:52022685-52028471	0.00533002	0.0051275	0.00534845	0.00514134	0.00493976	0.00495284	0.00471168	0.00575255	0.00525283	0.00485348	0.0053209	0.00511815	0.00643188	0.437724
Gfra3	chr18:34689902-34720387	0.00533002	0.0051275	0.00534845	0.00514134	0.00493976	0.00495284	0.00471168	0.00575255	0.436906	0.00485348	0.0053209	0.00511815	0.00643188	0.00546299
Cyp2c44	chr19:44005021-44029247	0.00533002	0.0051275	0.00534845	0.00514134	0.00493976	0.00495284	0.00471168	0.00575255	0.00525283	0.00485348	0.0442293	0.00511815	0.00643188	0.396899
Nccrp1	chr7:28543595-28547254	0.00533002	0.0051275	0.00534845	0.00514134	0.00493976	0.00495284	0.00471168	0.00575255	0.00525283	0.00485348	0.0053209	0.00511815	0.436061	0.00546299
Slc22a26	chr19:7781980-7802667	0.00533002	0.0051275	0.00534845	0.00514134	0.00493976	0.00495284	0.00471168	0.00575255	0.433481	0.00485348	0.0053209	0.00511815	0.00643188	0.00546299
Zc3h12d	chr10:7832469-7870397	0.00533002	0.0051275	0.00534845	0.00514134	0.00493976	0.00495284	0.00471168	0.00575255	0.00525283	0.00485348	0.189374	0.247065	0.00643188	0.00546299
Prl2c4	chr13:12790817-12800058	0.00533002	0.0051275	0.00534845	0.00514134	0.00493976	0.00495284	0.00471168	0.00575255	0.00525283	0.00485348	0.0053209	0.00511815	0.00643188	0.430286
Krt7	chr15:101412402-101427806	0.00533002	0.0051275	0.00534845	0.00514134	0.00493976	0.00495284	0.00471168	0.00575255	0.00525283	0.426274	0.0053209	0.00511815	0.00643188	0.00546299
Tmprss11d	chr5:86302853-86373387	0.00533002	0.0051275	0.00534845	0.00514134	0.00493976	0.00495284	0.00471168	0.00575255	0.423987	0.00485348	0.0053209	0.00511815	0.00643188	0.00546299
Cyp2w1	chr5:139352616-139357033	0.00533002	0.0051275	0.00534845	0.00514134	0.00493976	0.00495284	0.00471168	0.00575255	0.00525283	0.00485348	0.0053209	0.00511815	0.00643188	0.422352
4930478P22Rik	chr5:35361552-35367677	0.00533002	0.0051275	0.00534845	0.00514134	0.00493976	0.00495284	0.00471168	0.00575255	0.420761	0.00485348	0.0053209	0.00511815	0.00643188	0.00546299
Serpinb2	chr1:107511422-107525600	0.00533002	0.0051275	0.00534845	0.00514134	0.00493976	0.00495284	0.00471168	0.00575255	0.00525283	0.00485348	0.417185	0.00511815	0.00643188	0.00546299
Hsd3b4	chr3:98499079-98510567	0.00533002	0.0051275	0.023631	0.00514134	0.0290632	0.0269558	0.0336059	0.0284458	0.024095	0.010412	0.455848	0.0335304	0.842814	0.322211
1300017J02Rik	chr9:103250529-103288297	0.00533002	0.0051275	0.00534845	0.00514134	0.00493976	0.00495284	0.00471168	0.00575255	0.00525283	0.142315	0.0053209	0.00511815	0.279619	0.00546299
Pgk2	chr17:40207017-40208609	0.00533002	0.0051275	0.00534845	0.00514134	0.00493976	0.00495284	0.00471168	0.00575255	0.00525283	0.00485348	0.0053209	0.00511815	0.416935	0.00546299
Psg17	chr7:18813936-18821591	0.00533002	0.0051275	0.00534845	0.00514134	0.00493976	0.00495284	0.00471168	0.00575255	0.415344	0.00485348	0.0053209	0.00511815	0.00643188	0.00546299
Spz1	chr13:92574631-92576232	0.00533002	0.0051275	0.00534845	0.00514134	0.00493976	0.00495284	0.00471168	0.00575255	0.00525283	0.00485348	0.0053209	0.00511815	0.414255	0.00546299
Krt82	chr15:101541220-101550659	0.00533002	0.0051275	0.00534845	0.00514134	0.00493976	0.00495284	0.00471168	0.00575255	0.412908	0.00485348	0.0053209	0.00511815	0.00643188	0.00546299
Ugt1a2	chr1:88200610-88220002	0.00533002	0.0051275	0.00534845	0.00514134	0.00493976	0.00495284	0.00471168	0.00575255	0.00525283	0.00485348	0.0053209	0.00511815	0.413849	0.00546299
Vmn1r39	chr6:66804414-66805332	0.00533002	0.0051275	0.00534845	0.00514134	0.00493976	0.00495284	0.00471168	0.00575255	0.00525283	0.41184	0.0053209	0.00511815	0.00643188	0.00546299
Gm16130	chr9:58032273-58048997	0.00533002	0.0051275	0.00534845	0.00514134	0.00493976	0.00495284	0.00471168	0.00575255	0.300205	0.113606	0.0053209	0.00511815	0.00643188	0.00546299
AU023871	chr17:35062692-35066184	0.00533002	0.0051275	0.00534845	0.00514134	0.00493976	0.00495284	0.00471168	0.00575255	0.00525283	0.14389	0.0053209	0.00511815	0.00643188	0.269845
Ttll2	chr17:7350903-7352696	0.00533002	0.0051275	0.00534845	0.00514134	0.00493976	0.00495284	0.00471168	0.00575255	0.00525283	0.00485348	0.0053209	0.00511815	0.407845	0.00546299
Gm12228	chr11:54819918-54824967	0.00533002	0.0051275	0.00534845	0.00514134	0.00493976	0.00495284	0.00471168	0.00575255	0.00525283	0.406171	0.0053209	0.00511815	0.00643188	0.00546299
P2ry10	chrX:107089334-107104970	0.00533002	0.0051275	0.00534845	0.00514134	0.00493976	0.00495284	0.00471168	0.00575255	0.296981	0.112394	0.0053209	0.00511815	0.00643188	0.00546299
Olfr1388	chr11:49443852-49444788	0.00533002	0.0051275	0.00534845	0.00514134	0.00493976	0.00495284	0.00471168	0.00575255	0.00525283	0.401747	0.0053209	0.00511815	0.00643188	0.00546299
Foxb1	chr9:69757709-69760940	0.00533002	0.0051275	0.00534845	0.00514134	0.00493976	0.00495284	0.00471168	0.00575255	0.00525283	0.00485348	0.0053209	0.00511815	0.208378	0.198867
Dio1	chr4:107291464-107307143	0.00533002	0.0051275	0.00534845	0.00514134	0.00493976	0.00495284	0.00471168	0.00575255	0.00525283	0.00485348	0.0053209	0.00511815	0.396414	0.00546299
BC051070	chr3:106387383-106406182	0.00533002	0.0051275	0.00534845	0.00514134	0.00493976	0.00495284	0.00471168	0.00575255	0.00525283	0.00485348	0.0053209	0.00511815	0.395333	0.00546299
Olfr589	chr7:103154791-103155745	0.00533002	0.0051275	0.00534845	0.00514134	0.00493976	0.00495284	0.00471168	0.00575255	0.00525283	0.392137	0.0053209	0.00511815	0.00643188	0.00546299
Olfr1347	chr7:6487912-6488872	0.00533002	0.0051275	0.00534845	0.00514134	0.00493976	0.00495284	0.00471168	0.00575255	0.00525283	0.389036	0.0053209	0.00511815	0.00643188	0.00546299
Olfr584	chr7:103085519-103086479	0.00533002	0.0051275	0.00534845	0.00514134	0.00493976	0.00495284	0.00471168	0.00575255	0.00525283	0.389036	0.0053209	0.00511815	0.00643188	0.00546299
Ly6g5b	chr17:35113945-35115400	0.00533002	0.522205	0.00534845	0.00514134	0.00493976	0.00495284	0.00471168	0.00575255	2.78445	0.34614	0.0053209	1.13721	0.679965	0.649429
Cyp2b19	chr7:26757186-26772630	0.00533002	0.0051275	0.00534845	0.00514134	0.00493976	0.00495284	0.00471168	0.00575255	0.00525283	0.00485348	0.0053209	0.386086	0.00643188	0.00546299
Foxa2	chr2:148042877-148046969	0.00533002	0.0051275	0.00534845	0.00514134	0.00493976	0.00495284	0.00471168	0.00575255	0.00525283	0.00485348	0.38382	0.00511815	0.00643188	0.00546299
Krtap26-1	chr16:88646823-88647796	0.00533002	0.0051275	0.00534845	0.00514134	0.00493976	0.00495284	0.00471168	0.00575255	0.00525283	0.38248	0.0053209	0.00511815	0.00643188	0.00546299
Gm20871	chrY:59606709-59632758	0.00533002	0.0051275	0.00534845	0.00514134	0.00493976	0.00495284	0.00471168	0.00575255	0.00525283	0.381033	0.0053209	0.00511815	0.00643188	0.00546299
Gm20871	chrY:42930322-42956354	0.00533002	0.0051275	0.00534845	0.00514134	0.00493976	0.00495284	0.00471168	0.00575255	0.00525283	0.379787	0.0053209	0.00511815	0.00643188	0.00546299
Pitx2	chr3:129199917-129219590	0.00533002	0.0051275	0.00534845	0.00514134	0.00493976	0.00495284	0.00471168	0.00575255	0.00525283	0.379149	0.0053209	0.00511815	0.00643188	0.00546299
Prame	chrX:135613001-135627705	0.00533002	0.0051275	0.00534845	0.00514134	0.00493976	0.00495284	0.00471168	0.00575255	0.378217	0.00485348	0.0053209	0.00511815	0.00643188	0.00546299
Fbxw20	chr9:109217431-109234724	0.00533002	0.0051275	0.00534845	0.00514134	0.00493976	0.00495284	0.00471168	0.00575255	0.00525283	0.00485348	0.0053209	0.377503	0.00643188	0.00546299
Ptk6	chr2:181195123-181202789	0.00533002	0.0051275	0.00534845	0.00514134	0.00493976	0.00495284	0.00471168	0.00575255	0.374739	0.00485348	0.0053209	0.00511815	0.00643188	0.00546299
Mcpt4	chr14:56059743-56062310	0.00533002	0.0051275	0.00534845	0.00514134	0.00493976	0.00495284	0.00471168	0.00575255	0.00525283	0.374235	0.0053209	0.00511815	0.00643188	0.00546299
Gm16325	chr3:146641931-146651715	0.00533002	0.0051275	0.00534845	0.00514134	0.00493976	0.00495284	0.00471168	0.00575255	0.00525283	0.00485348	0.0053209	0.00511815	0.19506	0.186153
4921533I20Rik	chr18:17234482-17235482	0.00533002	0.0051275	0.00534845	0.00514134	0.00493976	0.00495284	0.00471168	0.00575255	0.00525283	0.369548	0.0053209	0.00511815	0.00643188	0.00546299
Bpifc	chr10:85959690-86011860	0.00533002	0.0051275	0.00534845	0.00514134	0.00493976	0.00495284	0.00471168	0.00575255	0.367273	0.00485348	0.0053209	0.00511815	0.00643188	0.00546299
Tmprss13	chr9:45319099-45347580	0.00533002	0.0051275	0.00534845	0.00514134	0.00493976	0.00495284	0.00471168	0.00575255	0.00525283	0.00485348	0.0053209	0.00511815	0.190573	0.181869
Gm20871	chrY:30497728-30523759	0.00533002	0.0051275	0.00534845	0.00514134	0.00493976	0.00495284	0.00471168	0.00575255	0.00525283	0.363102	0.0053209	0.00511815	0.00643188	0.00546299
Gm4884	chr7:41032718-41045302	0.00533002	0.0051275	0.00534845	0.00514134	0.00493976	0.00495284	0.00471168	0.00575255	0.00525283	0.00485348	0.0053209	0.363139	0.00643188	0.00546299
Nkx6-1	chr5:101659196-101664711	0.00533002	0.0051275	0.00534845	0.00514134	0.00493976	0.00495284	0.00471168	0.00575255	0.00525283	0.00485348	0.0053209	0.00511815	0.363831	0.00546299
Ano9	chr7:141101218-141117806	0.00533002	0.0051275	0.00534845	0.00514134	0.00493976	0.00495284	0.00471168	0.00575255	0.00525283	0.104996	0.262493	0.00511815	0.00643188	0.00546299
Gm20871	chrY:43952171-43978241	0.00533002	0.0051275	0.00534845	0.00514134	0.00493976	0.00495284	0.00471168	0.00575255	0.00525283	0.361915	0.0053209	0.00511815	0.00643188	0.00546299
E330012B07Rik	chr6:147180240-147208294	0.00533002	0.0051275	0.00534845	0.00514134	0.00493976	0.00495284	0.00471168	0.00575255	0.361614	0.00485348	0.0053209	0.00511815	0.00643188	0.00546299
Ttc24	chr3:88069409-88078304	0.00533002	0.0051275	0.00534845	0.00514134	0.00493976	0.00495284	0.00471168	0.00575255	0.00525283	0.00485348	0.360475	0.00511815	0.00643188	0.00546299
Mrgprh	chr17:12876033-12877842	0.00533002	0.0051275	0.00534845	0.00514134	0.00493976	0.00495284	0.00471168	0.00575255	0.00525283	0.00485348	0.0053209	0.00511815	0.360663	0.00546299
Gm5523	chr1:13785684-13786929	0.00533002	0.141604	0.00534845	0.00514134	0.00493976	0.00495284	0.00471168	0.00575255	0.00525283	0.377047	0.711622	0.00511815	0.555542	0.00546299
Cplx4	chr18:65955721-65970178	0.00533002	0.0051275	0.00534845	0.00514134	0.00493976	0.00495284	0.00471168	0.00575255	0.00525283	0.00485348	0.0053209	0.00511815	0.00643188	0.35603
Adamdec1	chr14:68563386-68582072	0.00533002	0.0051275	0.00534845	0.00514134	0.00493976	0.00495284	0.00471168	0.00575255	0.353201	0.00485348	0.0053209	0.00511815	0.00643188	0.00546299
4933406M09Rik	chr1:134385939-134390983	0.00533002	0.0051275	0.00534845	0.00514134	0.00493976	0.00495284	0.00471168	0.00575255	0.00525283	0.00485348	0.0053209	0.00511815	0.00643188	0.352852
Tdh	chr14:63492346-63509092	0.00533002	0.0051275	0.00534845	0.00514134	0.00493976	0.00495284	0.00471168	0.00575255	0.00525283	0.351401	0.0053209	0.00511815	0.00643188	0.00546299
Prss37	chr6:40514823-40519508	0.00533002	0.0051275	0.00534845	0.00514134	0.00493976	0.00495284	0.00471168	0.00575255	0.00525283	0.348182	0.0053209	0.00511815	0.00643188	0.00546299
Sectm1b	chr11:121053422-121063569	0.00533002	0.0051275	0.00534845	0.00514134	0.00493976	0.00495284	0.00471168	0.00575255	0.00525283	0.00485348	0.348344	0.00511815	0.00643188	0.00546299
Spata16	chr3:26637630-26983212	0.00533002	0.0051275	0.00534845	0.00514134	0.00493976	0.00495284	0.00471168	0.00575255	0.00525283	0.00485348	0.0053209	0.00511815	0.00643188	0.344048
Olfr652	chr7:104564151-104565212	0.00533002	0.0051275	0.00534845	0.00514134	0.00493976	0.00495284	0.00471168	0.00575255	0.00525283	0.343322	0.0053209	0.00511815	0.00643188	0.00546299
Pax2	chr19:44757393-44837869	0.00533002	0.0051275	0.00534845	0.00514134	0.00493976	0.00495284	0.00471168	0.00575255	0.00525283	0.00485348	0.0053209	0.340576	0.00643188	0.00546299
9130409I23Rik	chr1:181051236-181060667	0.00533002	0.0051275	0.00534845	0.00514134	0.00493976	0.00495284	0.00471168	0.00575255	0.00525283	0.00485348	0.0053209	0.00511815	0.341746	0.00546299
1700042O10Rik	chr11:11868122-11885321	0.00533002	0.0051275	0.00534845	0.00514134	0.00493976	0.00495284	0.00471168	0.00575255	0.00525283	0.337819	0.0053209	0.00511815	0.00643188	0.00546299
Chrna10	chr7:102111265-102116713	0.00533002	0.0051275	0.00534845	0.00514134	0.00493976	0.00495284	0.00471168	0.00575255	0.337645	0.00485348	0.0053209	0.00511815	0.00643188	0.00546299
Bpifa5	chr2:154162606-154168446	0.00533002	0.0051275	0.00534845	0.00514134	0.00493976	0.00495284	0.00471168	0.00575255	0.00525283	0.333996	0.0053209	0.00511815	0.00643188	0.00546299
Ccdc172	chr19:58512001-58553085	0.00533002	0.0051275	0.00534845	0.00514134	0.00493976	0.00495284	0.00471168	0.00575255	0.00525283	0.333618	0.0053209	0.00511815	0.00643188	0.00546299
Aqp12	chr1:93006333-93012269	0.00533002	0.0051275	0.00534845	0.00514134	0.00493976	0.00495284	0.00471168	0.00575255	0.00525283	0.333433	0.0053209	0.00511815	0.00643188	0.00546299
Slfn4	chr11:83175185-83190216	0.00533002	0.0051275	0.00534845	0.00514134	0.00493976	0.00495284	0.00471168	0.00575255	0.00525283	0.078555	0.0053209	0.255966	0.00643188	0.00546299
Lmod2	chr6:24597770-24605414	0.00533002	0.0051275	0.00534845	0.00514134	0.00493976	0.00495284	0.00471168	0.00575255	0.00525283	0.00485348	0.0053209	0.00511815	0.328392	0.00546299
Vmn2r58	chr7:41836880-41872670	0.00533002	0.0051275	0.00534845	0.00514134	0.00493976	0.00495284	0.00471168	0.00575255	0.326814	0.00485348	0.0053209	0.00511815	0.00643188	0.00546299
Ces2b	chr8:104831643-104838652	0.00533002	0.0051275	0.00534845	0.00514134	0.00493976	0.00495284	0.00471168	0.00575255	0.00525283	0.00485348	0.0053209	0.00511815	0.00643188	0.326797
Iltifb	chr10:118289629-118295038	0.00533002	0.0051275	0.00534845	0.00514134	0.00493976	0.00495284	0.00471168	0.00575255	0.00525283	0.324805	0.0053209	0.00511815	0.00643188	0.00546299
Prss41	chr17:23836784-23844156	0.00533002	0.0051275	0.00534845	0.00514134	0.00493976	0.00495284	0.00471168	0.00575255	0.00525283	0.324092	0.0053209	0.00511815	0.00643188	0.00546299
Tnfrsf13c	chr15:82221743-82224336	0.00533002	0.0051275	0.00534845	0.00514134	0.00493976	0.00495284	0.00471168	0.00575255	0.00525283	0.00485348	0.0053209	0.00511815	0.00643188	0.324687
Klra8	chr6:130115225-130129898	0.00533002	0.0051275	0.00534845	0.00514134	0.00493976	0.00495284	0.00471168	0.00575255	0.00525283	0.323924	0.0053209	0.00511815	0.00643188	0.00546299
Mcoln2	chr3:146149832-146195512	0.00533002	0.0051275	0.00534845	0.00514134	0.00493976	0.00495284	0.00471168	0.00575255	0.00525283	0.00485348	0.322089	0.00511815	0.00643188	0.00546299
Nr2e3	chr9:59942770-59950079	0.00533002	0.0051275	0.00534845	0.00514134	0.00493976	0.00495284	0.00471168	0.00575255	0.00525283	0.00485348	0.0053209	0.00511815	0.322546	0.00546299
Vmn2r15	chr5:109286268-109297556	0.00533002	0.0051275	0.00534845	0.00514134	0.00493976	0.00495284	0.00471168	0.00575255	0.00525283	0.013855	0.311967	0.00511815	0.00643188	0.00546299
Gm6878	chr14:67304887-67314711	0.00533002	0.0051275	0.00534845	0.00514134	0.00493976	0.00495284	0.00471168	0.00575255	0.00525283	0.00485348	0.0053209	0.00511815	0.319173	0.00546299
Tnfsf18	chr1:161494656-161505290	0.00533002	0.0051275	0.00534845	0.00514134	0.00493976	0.00495284	0.00471168	0.00575255	0.00525283	0.316875	0.0053209	0.00511815	0.00643188	0.00546299
Ctrl	chr8:105931993-105933862	0.00533002	0.652147	0.00534845	0.00514134	0.00493976	0.00495284	0.00471168	0.00575255	0.00525283	1.28951	2.17518	1.41585	0.844312	0.00546299
Kis2	chrX:52742562-52744593	0.00533002	0.0051275	0.00534845	0.00514134	0.00493976	0.00495284	0.00471168	0.00575255	0.00525283	0.00485348	0.0053209	0.00511815	0.316906	0.00546299
Pabpn1l	chr8:122619470-122622735	0.00533002	0.0051275	0.00534845	0.00514134	0.00493976	0.00495284	0.00471168	0.00575255	0.00525283	0.313088	0.0053209	0.00511815	0.00643188	0.00546299
Inhbc	chr10:127356325-127370544	0.00533002	0.0051275	0.00534845	0.00514134	0.00493976	0.00495284	0.00471168	0.00575255	0.00525283	0.00485348	0.0053209	0.00511815	0.00643188	0.313288
A630012P03Rik	chrX:52575842-52619047	0.00533002	0.0051275	0.00534845	0.00514134	0.00493976	0.00495284	0.00471168	0.00575255	0.00525283	0.00485348	0.0053209	0.00511815	0.00643188	0.312579
Ces1a	chr8:93020214-93048192	0.00533002	0.0051275	0.00534845	0.00514134	0.00493976	0.00495284	0.00471168	0.00575255	0.00525283	0.00485348	0.0053209	0.00511815	0.00643188	0.311348
Gm9731	chr8:27296044-27297200	0.00533002	0.0051275	0.00534845	0.00514134	0.00493976	0.00495284	0.00471168	0.00575255	0.00525283	0.309152	0.0053209	0.00511815	0.00643188	0.00546299
1810053B23Rik	chr16:93343715-93359543	0.00533002	0.0051275	0.00534845	0.00514134	0.00493976	0.00495284	0.00471168	0.00575255	0.00525283	0.308508	0.0053209	0.00511815	0.00643188	0.00546299
G6b	chr17:35064436-35065596	0.00533002	0.0051275	0.00534845	0.00514134	0.00493976	0.00495284	0.00471168	0.00575255	0.00525283	0.307862	0.0053209	0.00511815	0.00643188	0.00546299
Gm8363	chr17:5480988-5483069	0.00533002	0.0051275	0.00534845	0.00514134	0.00493976	0.00495284	0.00471168	0.00575255	0.00525283	0.00485348	0.0053209	0.00511815	0.308477	0.00546299
4921504E06Rik	chr2:19462836-19553910	0.00533002	0.0051275	0.00534845	0.00514134	0.00493976	0.00495284	0.00471168	0.00575255	0.00525283	0.00485348	0.0053209	0.00511815	0.00643188	0.307028
Theg	chr10:79576476-79587136	0.00533002	0.0051275	0.00534845	0.00514134	0.00493976	0.00495284	0.00471168	0.00575255	0.00525283	0.302458	0.0053209	0.00511815	0.00643188	0.00546299
Gm6460	chr5:11594955-11599480	0.00533002	0.0051275	0.00534845	0.00514134	0.00493976	0.00495284	0.00471168	0.00575255	0.00525283	0.00485348	0.301824	0.00511815	0.00643188	0.00546299
Slfn14-ps	chr11:83275111-83286726	0.00533002	0.0051275	0.00534845	0.00514134	0.00493976	0.00495284	0.00471168	0.00575255	0.22223	0.0842516	0.0053209	0.00511815	0.00643188	0.00546299
Ugt2a2	chr5:87459492-87482258	0.00533002	0.0051275	0.00534845	0.00514134	0.00493976	0.00495284	0.00471168	0.00575255	0.00525283	0.00485348	0.301589	0.00511815	0.00643188	0.00546299
B430306N03Rik	chr17:48316161-48326511	0.00533002	0.0051275	0.00534845	0.00514134	0.00493976	0.00495284	0.00471168	0.00575255	0.00525283	0.00485348	0.301527	0.00511815	0.00643188	0.00546299
Cel	chr2:28555819-28563362	0.00533002	0.0051275	0.00534845	0.00514134	0.00493976	0.00495284	0.00471168	0.00575255	0.00525283	0.00485348	0.0053209	0.00511815	0.00643188	0.301342
2310005E17Rik	chr13:98424109-98435065	0.00533002	0.0051275	0.00534845	0.00514134	0.00493976	0.00495284	0.00471168	0.00575255	0.00525283	0.299732	0.0053209	0.00511815	0.00643188	0.00546299
Rnf151	chr17:24715839-24718057	0.00533002	0.0051275	0.00534845	0.00514134	0.00493976	0.00495284	0.00471168	0.00575255	0.00525283	0.299124	0.0053209	0.00511815	0.00643188	0.00546299
4931409K22Rik	chr5:24543433-24555469	0.00533002	0.0051275	0.00534845	0.00514134	0.00493976	0.00495284	0.00471168	0.00575255	0.00525283	0.00485348	0.299007	0.00511815	0.00643188	0.00546299
Gprc5a	chr6:135065661-135084708	0.00533002	0.0051275	0.00534845	0.00514134	0.00493976	0.00495284	0.00471168	0.00575255	0.00525283	0.00485348	0.0053209	0.00511815	0.00643188	0.296021
Gprc6a	chr10:51614822-51631458	0.00533002	0.0051275	0.00534845	0.00514134	0.00493976	0.00495284	0.00471168	0.00575255	0.293714	0.00485348	0.0053209	0.00511815	0.00643188	0.00546299
Prss34	chr17:25298393-25300161	0.00533002	0.0051275	0.00534845	0.00514134	0.00493976	0.00495284	0.00471168	0.00575255	0.00525283	0.290869	0.0053209	0.00511815	0.00643188	0.00546299
Khdc1c	chr1:21368330-21369743	0.00533002	0.0051275	0.00534845	0.00514134	0.00493976	0.00495284	0.00471168	0.00575255	0.00525283	0.00485348	0.290835	0.00511815	0.00643188	0.00546299
Gm20750	chr3:52906755-52927666	0.00533002	0.0051275	0.00534845	0.00514134	0.00493976	0.00495284	0.00471168	0.00575255	0.00525283	0.00485348	0.0053209	0.29028	0.00643188	0.00546299
Plg	chr17:12378608-12419384	0.00533002	0.0051275	0.00534845	0.00514134	0.00493976	0.00495284	0.00471168	0.00575255	0.00525283	0.00485348	0.289024	0.00511815	0.00643188	0.00546299
Hal	chr10:93488767-93516743	0.00533002	0.0051275	0.00534845	0.00514134	0.00493976	0.00495284	0.00471168	0.00575255	0.00525283	0.00485348	0.288684	0.00511815	0.00643188	0.00546299
Slc34a2	chr5:53049352-53071663	0.00533002	0.0051275	0.00534845	0.00514134	0.00493976	0.00495284	0.00471168	0.00575255	0.00525283	0.148567	0.0053209	0.00511815	0.145961	0.00546299
Anxa10	chr8:62057520-62123118	0.00533002	0.0051275	0.00534845	0.00514134	0.00493976	0.00495284	0.00471168	0.00575255	0.00525283	0.287952	0.0053209	0.00511815	0.00643188	0.00546299
Sell	chr1:164062075-164080785	0.00533002	0.0051275	0.00534845	0.00514134	0.00493976	0.00495284	0.00471168	0.00575255	0.00525283	0.00485348	0.0053209	0.00511815	0.288187	0.00546299
Il10	chr1:131019844-131024970	0.00533002	0.0051275	0.00534845	0.00514134	0.00493976	0.00495284	0.00471168	0.00575255	0.00525283	0.00485348	0.0053209	0.00511815	0.00643188	0.286383
Tnfsf8	chr4:63832823-63861284	0.00533002	0.0051275	0.00534845	0.00514134	0.00493976	0.00495284	0.00471168	0.00575255	0.00525283	0.00485348	0.0053209	0.00511815	0.286103	0.00546299
Tbx4	chr11:85890062-85916097	0.00533002	0.0051275	0.00534845	0.00514134	0.00493976	0.00495284	0.00471168	0.00575255	0.282302	0.00485348	0.0053209	0.00511815	0.00643188	0.00546299
Gm6150	chr10:9684721-9691909	0.00533002	0.0051275	0.00534845	0.00514134	0.00493976	0.00495284	0.00471168	0.00575255	0.280519	0.00485348	0.0053209	0.00511815	0.00643188	0.00546299
4933416I08Rik	chrX:53686490-53691332	0.00533002	0.0051275	0.00534845	0.00514134	0.00493976	0.00495284	0.00471168	0.00575255	0.00525283	0.278252	0.0053209	0.00511815	0.00643188	0.00546299
Gm14548	chr7:3884213-3898092	0.00533002	0.0051275	0.00534845	0.00898608	0.00493976	0.00495284	0.00471168	0.00575255	0.00525283	0.306348	0.0053209	0.00511815	0.00643188	0.00546299
Cd27	chr6:125232621-125237027	0.00533002	0.0051275	0.00534845	0.00514134	0.00493976	0.00495284	0.00471168	0.00575255	0.00525283	0.27772	0.0053209	0.00511815	0.00643188	0.00546299
Vmn2r6	chr3:64537560-64559818	0.00533002	0.0051275	0.00534845	0.00514134	0.00493976	0.00495284	0.00471168	0.00575255	0.00525283	0.00485348	0.0053209	0.00511815	0.254019	0.0303054
4930503E14Rik	chr14:44163166-44171371	0.00533002	0.0051275	0.00534845	0.00514134	0.00493976	0.00495284	0.00471168	0.00575255	0.00525283	0.271344	0.0053209	0.00511815	0.00643188	0.00546299
Lrrc66	chr5:73606641-73632421	0.00533002	0.0051275	0.00534845	0.00514134	0.00493976	0.00495284	0.00471168	0.00575255	0.269487	0.00485348	0.0053209	0.00511815	0.00643188	0.00546299
4930547C10Rik	chr4:52596273-52612163	0.00533002	0.0051275	0.00534845	0.00514134	0.00493976	0.00495284	0.00471168	0.00575255	0.00525283	0.268325	0.0053209	0.00511815	0.00643188	0.00546299
Azgp1	chr5:137981520-137990232	0.00533002	0.0051275	0.00534845	0.00514134	0.00493976	0.00495284	0.00471168	0.00575255	0.00525283	0.265247	0.0053209	0.00511815	0.00643188	0.00546299
Sult1d1	chr5:87554649-87569006	0.00533002	0.0051275	0.00534845	0.00514134	0.00493976	0.00495284	0.00471168	0.00575255	0.00525283	0.00485348	0.0053209	0.00511815	0.264445	0.00546299
Gm12830	chr4:114821719-114856166	0.00533002	0.0051275	0.00534845	0.00514134	0.00493976	0.00495284	0.00471168	0.00575255	0.00525283	0.00485348	0.0053209	0.00511815	0.00643188	0.262706
Ins2	chr7:142678655-142679708	0.00533002	1.88963	0.00534845	0.00514134	0.00493976	0.00495284	0.00471168	0.00575255	0.00525283	3.54696	3.07734	0.00511815	4.64134	2.22193
Wfdc5	chr2:164176324-164182742	0.00533002	0.0051275	0.00534845	0.00514134	0.00493976	0.00495284	0.00471168	0.00575255	0.00525283	0.00485348	0.0053209	0.00511815	0.00643188	0.260725
4930549G23Rik	chr18:67776032-67799943	1.70991	0.0051275	0.00534845	0.00514134	0.00493976	0.00495284	0.00471168	0.00575255	0.00525283	0.779561	5.99537	5.19201	0.00643188	0.00546299
Il18rap	chr1:40515361-40549297	0.00533002	0.0051275	0.00534845	0.00514134	0.00493976	0.00495284	0.00471168	0.00575255	0.00525283	0.00485348	0.0053209	0.00511815	0.254353	0.00546299
Abca14	chr7:120203963-120325352	0.00533002	0.0051275	0.00534845	0.00514134	0.00493976	0.00495284	0.00471168	0.00575255	0.149935	0.00485348	0.0053209	0.00511815	0.00643188	0.106761
Acsm3	chr7:119760922-119784896	0.00533002	0.0051275	0.00534845	0.00514134	0.00493976	0.00495284	0.00471168	0.00575255	0.00525283	0.250737	0.0053209	0.00511815	0.00643188	0.00546299
Clcnka	chr4:141384610-141398706	0.00533002	0.0051275	0.00534845	0.00514134	0.00493976	0.00495284	0.00471168	0.00575255	0.00525283	0.00485348	0.0053209	0.00511815	0.00643188	0.250911
Panx3	chr9:37659901-37669222	0.00533002	0.0051275	0.00534845	0.00514134	0.00493976	0.00495284	0.00471168	0.00575255	0.00525283	0.00485348	0.0053209	0.00511815	0.250291	0.00546299
1600016N20Rik	chr7:141210042-141214080	0.00533002	0.0051275	0.00534845	0.00514134	0.00493976	0.428542	0.00471168	0.00575255	0.00525283	1.11928	0.400556	0.00511815	1.25663	0.299871
D030018L15Rik	chr15:96073336-96079552	0.00533002	0.0051275	0.00534845	0.00514134	0.00493976	0.00495284	0.00471168	0.00575255	0.129131	0.00485348	0.122409	0.00511815	0.00643188	0.00546299
Ckm	chr7:19411093-19421583	0.00533002	0.0051275	0.00534845	0.00514134	0.00493976	0.00495284	0.00471168	0.00575255	0.00525283	0.243171	0.0053209	0.00511815	0.00643188	0.00546299
Art1	chr7:102101742-102111148	0.00533002	0.0051275	0.00534845	0.00514134	0.00493976	0.00495284	0.00471168	0.00575255	0.00525283	0.242771	0.0053209	0.00511815	0.00643188	0.00546299
4930425O10Rik	chr3:138711534-138726984	0.00533002	0.0051275	0.00534845	0.00514134	0.00493976	0.00495284	0.00471168	0.00575255	0.00525283	0.242571	0.0053209	0.00511815	0.00643188	0.00546299
Ugt2a1	chr5:87459489-87490871	0.00533002	0.0051275	0.00534845	0.00514134	0.00493976	0.00495284	0.00471168	0.00575255	0.00525283	0.00485348	0.014463	0.00511815	0.00643188	0.233638
Tbx20	chr9:24720811-24774303	0.00533002	0.0051275	0.00534845	0.00514134	0.00493976	0.00495284	0.00471168	0.00575255	0.00525283	0.240782	0.0053209	0.00511815	0.00643188	0.00546299
Rdh18-ps	chr10:127824215-127846565	0.00533002	0.0051275	0.00534845	0.00514134	0.00493976	0.00495284	0.00471168	0.00575255	0.00525283	0.0856207	0.0053209	0.00511815	0.00643188	0.160546
Serpina3f	chr12:104214543-104221129	0.00533002	0.0051275	0.00534845	0.00514134	0.00493976	0.00495284	0.00471168	0.00575255	0.00525283	0.240481	0.0053209	0.00511815	0.00643188	0.00546299
Gm5082	chr13:41649442-41656777	0.00533002	0.0051275	0.00534845	0.00514134	0.00493976	0.00495284	0.00471168	0.00575255	0.00525283	0.239794	0.0053209	0.00511815	0.00643188	0.00546299
Adam25	chr8:40752207-40756176	0.00533002	0.0051275	0.00534845	0.00514134	0.00493976	0.00495284	0.00471168	0.00575255	0.00525283	0.00485348	0.0053209	0.00511815	0.239637	0.00546299
Vtcn1	chr3:100825458-100896922	0.00533002	0.0051275	0.00534845	0.00514134	0.00493976	0.00495284	0.00471168	0.00575255	0.00525283	0.00485348	0.0053209	0.00511815	0.239538	0.00546299
Gm6313	chr6:148606785-148614309	0.00533002	0.0051275	0.00534845	0.00514134	0.00493976	0.00495284	0.00471168	0.00575255	0.00525283	0.00485348	0.0053209	0.00511815	0.00643188	0.234429
Vmn2r78	chr7:86915348-86955177	0.00533002	0.0051275	0.00534845	0.00514134	0.00493976	0.00495284	0.00471168	0.00575255	0.00525283	0.00485348	0.0053209	0.00511815	0.00643188	0.234429
Troap	chr15:99074972-99083409	0.00533002	0.0051275	0.00534845	0.2976	0.00493976	0.00495284	0.00471168	0.00575255	0.38273	0.144688	0.361933	0.944417	0.00643188	0.271101
Rbm44	chr1:91145102-91170795	0.00533002	0.0051275	0.00534845	0.00514134	0.00493976	0.00495284	0.00471168	0.00575255	0.00525283	0.080858	0.0053209	0.00511815	0.158878	0.00546299
Mc1r	chr8:123407081-123410744	0.179227	0.0051275	0.00534845	0.00514134	0.00493976	0.00495284	0.00471168	0.0292625	0.674627	0.170499	0.212973	0.277836	0.00643188	0.159851
4833427F10Rik	chr17:35772449-35780687	0.00533002	0.0051275	0.00534845	0.00514134	0.00493976	0.00495284	0.00471168	0.00575255	0.00525283	0.231714	0.0053209	0.00511815	0.00643188	0.00546299
Tssk3	chr4:129489007-129490770	0.00533002	0.53505	0.00534845	0.00514134	0.00493976	0.00495284	0.00471168	0.00575255	0.950952	0.354456	0.894352	0.00511815	0.696296	0.665042
Fbxw13	chr9:109179226-109195975	0.00533002	0.0051275	0.00534845	0.00514134	0.00493976	0.00495284	0.00471168	0.00575255	0.00525283	0.229909	0.0053209	0.00511815	0.00643188	0.00546299
Lipn	chr19:34067357-34084918	0.00533002	0.0051275	0.00534845	0.00514134	0.00493976	0.00495284	0.00471168	0.00575255	0.00525283	0.226904	0.0053209	0.00511815	0.00643188	0.00546299
Krt17	chr11:100256216-100260989	0.00533002	0.0051275	0.00534845	0.00514134	0.00493976	0.00495284	0.00471168	0.00575255	0.00525283	0.225344	0.0053209	0.00511815	0.00643188	0.00546299
Ssxb3	chrX:8583543-8589246	0.00533002	0.162223	0.00534845	0.00514134	0.00493976	0.00495284	0.00471168	0.00575255	0.00525283	0.366544	0.341098	0.00511815	0.479861	0.00546299
4930546K05Rik	chr9:42182237-42209231	0.00533002	0.0051275	0.00534845	0.00514134	0.00493976	0.00495284	0.00471168	0.00575255	0.00525283	0.00485348	0.220911	0.00511815	0.00643188	0.00546299
Tmprss3	chr17:31179267-31198974	0.00533002	0.0051275	0.00534845	0.00514134	0.00493976	0.00495284	0.00471168	0.00575255	0.00525283	0.00485348	0.0053209	0.00511815	0.00643188	0.218377
Foxd2	chr4:114906279-114908898	0.00533002	0.0051275	0.00534845	0.00514134	0.328372	0.00495284	0.00471168	0.00575255	0.00525283	0.244129	0.0053209	1.19481	0.479671	0.228901
Adam24	chr8:40675093-40682199	0.00533002	0.0051275	0.00534845	0.00514134	0.00493976	0.00495284	0.00471168	0.00575255	0.00525283	0.00485348	0.0053209	0.00511815	0.217279	0.00546299
Crx	chr7:15865946-15879955	0.00533002	0.0051275	0.00534845	0.00514134	0.00493976	0.00495284	0.00471168	0.00575255	0.00525283	0.00485348	0.0053209	0.00511815	0.216394	0.00546299
Gm597	chr1:28776121-28780252	0.00533002	0.0051275	0.00534845	0.00514134	0.00493976	0.00495284	0.00471168	0.00575255	0.00525283	0.00485348	0.0053209	0.00511815	0.216306	0.00546299
Cyp3a57	chr5:145345269-145390512	0.00533002	0.0051275	0.00534845	0.00514134	0.00493976	0.00495284	0.00471168	0.00575255	0.00525283	0.212676	0.0053209	0.00511815	0.00643188	0.00546299
Fshb	chr2:107056140-107059651	0.00533002	0.0051275	0.00534845	0.00514134	0.00493976	0.00495284	0.00471168	0.00575255	0.00525283	0.211913	0.0053209	0.00511815	0.00643188	0.00546299
Klri2	chr6:129729040-129740484	0.00533002	0.0051275	0.00534845	0.00514134	0.00493976	0.00495284	0.00471168	0.00575255	0.209654	0.00485348	0.0053209	0.00511815	0.00643188	0.00546299
4933402P03Rik	chr11:69816565-69818440	0.00533002	0.0051275	0.00534845	0.00514134	0.00493976	0.00495284	0.00471168	0.00575255	0.00525283	0.208764	0.0053209	0.00511815	0.00643188	0.00546299
Cd69	chr6:129267324-129275369	0.00533002	0.0051275	0.00534845	0.00514134	0.00493976	0.00495284	0.00471168	0.00575255	0.00525283	0.208028	0.0053209	0.00511815	0.00643188	0.00546299
Evx1	chr6:52313497-52318378	0.00533002	0.0051275	0.00534845	0.00514134	0.00493976	0.00495284	0.00471168	0.00575255	0.00525283	0.00485348	0.0053209	0.00511815	0.00643188	0.206822
Speer1-ps1	chr5:11340407-11346273	0.00533002	0.0051275	0.00534845	0.00514134	0.00493976	0.00495284	0.00471168	0.00575255	0.00525283	0.00485348	0.205345	0.00511815	0.00643188	0.00546299
4933402N22Rik	chr5:11918042-11922804	0.00533002	0.0051275	0.00534845	0.00514134	0.00493976	0.00495284	0.00471168	0.00575255	0.00525283	0.00485348	0.205116	0.00511815	0.00643188	0.00546299
5830411N06Rik	chr7:140247300-140299791	0.00533002	0.0051275	0.00534845	0.00514134	0.00493976	0.00495284	0.00471168	0.00575255	0.00525283	0.00485348	0.0053209	0.00511815	0.00643188	0.205226
Acsbg2	chr17:56843103-56874447	0.0135988	0.0051275	0.00534845	0.00514134	0.00493976	0.00495284	0.00471168	0.00575255	0.00525283	0.245245	0.0053209	0.00511815	0.00643188	0.00546299
Xlr5a	chrX:73107634-73117702	0.00533002	0.0051275	0.00534845	0.00514134	0.00493976	0.00495284	0.00471168	0.00575255	0.00525283	0.00485348	0.0053209	0.00511815	0.200122	0.00546299
Stxbp3b	chr19:9557605-9559248	0.00533002	1.10685	0.00534845	0.00514134	0.00493976	0.00495284	0.00471168	0.00575255	1.96713	1.46535	0.924735	1.20432	0.00643188	0.687353
Bnc1	chr7:81966661-81992299	0.00533002	0.0051275	0.00534845	0.00514134	0.00493976	0.00495284	0.00471168	0.00575255	0.00525283	0.198426	0.0053209	0.00511815	0.00643188	0.00546299
Gm9992	chr17:7363711-7385305	0.00533002	0.0051275	0.00534845	0.00514134	0.00493976	0.00495284	0.00471168	0.00575255	0.00525283	0.00485348	0.0053209	0.00511815	0.00643188	0.198878
Cidec	chr6:113424635-113435755	0.00533002	0.0051275	0.00534845	0.00514134	0.00493976	0.00495284	0.00471168	0.00575255	0.00525283	0.19666	0.0053209	0.00511815	0.00643188	0.00546299
4930453H23Rik	chrX:21206579-21221665	0.00533002	0.0051275	0.00534845	0.00514134	0.00493976	0.00495284	0.00471168	0.00575255	0.00525283	0.194457	0.0053209	0.00511815	0.00643188	0.00546299
Gata6	chr18:11052509-11085635	0.00533002	0.0051275	0.00534845	0.00514134	0.00493976	0.00495284	0.00471168	0.00575255	0.00525283	0.00485348	0.0053209	0.00511815	0.193756	0.00546299
Ms4a4d	chr19:11536848-11558466	0.00533002	0.0051275	0.00534845	0.00514134	0.00493976	0.00495284	0.00471168	0.00575255	0.00525283	0.00485348	0.0053209	0.191311	0.00643188	0.00546299
Cxcr5	chr9:44511786-44526421	0.00533002	0.0051275	0.00534845	0.00514134	0.00493976	0.327212	0.00471168	0.00575255	0.00525283	0.244533	0.0053209	0.00511815	0.960929	0.687839
Olfr179	chr11:58665560-58666544	0.00533002	0.0051275	0.00534845	0.00514134	0.00493976	0.00495284	0.00471168	0.00575255	0.00525283	0.188552	0.0053209	0.00511815	0.00643188	0.00546299
Ccdc175	chr12:72101291-72185029	0.256019	0.0051275	0.00534845	0.00514134	0.00493976	0.00495284	0.00471168	0.00575255	0.321255	0.243023	0.0053209	0.00511815	0.716247	0.227863
Soat2	chr15:102150574-102163436	0.00533002	0.0051275	0.0556196	0.00514134	0.00493976	0.00495284	0.00471168	0.00575255	0.00525283	0.153333	0.0053209	0.00511815	0.301265	0.00546299
Slc17a3	chr13:23839433-23860714	0.00533002	0.0051275	0.00534845	0.00514134	0.00493976	0.00495284	0.00471168	0.00575255	0.00525283	0.00485348	0.186478	0.00511815	0.00643188	0.00546299
Hoxb3	chr11:96323125-96347930	0.00533002	0.0051275	0.00534845	0.00514134	0.00493976	0.00495284	0.00471168	0.00575255	0.00525283	0.00485348	0.0053209	0.00511815	0.18627	0.00546299
Prodh2	chr7:30493657-30513402	0.00533002	0.0051275	0.00534845	0.00514134	0.00493976	0.00495284	0.00471168	0.00575255	0.00525283	0.182661	0.0053209	0.00511815	0.00643188	0.00546299
Selp	chr1:164115263-164150026	0.00533002	0.0051275	0.00534845	0.00514134	0.00493976	0.00495284	0.00471168	0.00575255	0.00525283	0.182352	0.0053209	0.00511815	0.00643188	0.00546299
Hes3	chr4:152285971-152291662	0.00533002	0.0051275	0.00534845	0.00514134	0.00493976	0.00495284	0.00471168	0.00575255	0.00525283	0.181314	0.0053209	0.00511815	0.00643188	0.00546299
Apoa1	chr9:46228629-46230466	0.805841	0.0051275	0.00534845	0.00514134	0.00493976	0.00495284	0.00471168	0.00575255	2.02369	0.00485348	0.951062	1.23853	0.00643188	0.00546299
6330407A03Rik	chr4:3714963-3716806	0.00533002	0.0051275	0.00534845	0.00514134	0.00493976	0.00495284	0.00471168	0.00575255	0.00525283	0.179768	0.0053209	0.00511815	0.00643188	0.00546299
Ambn	chr5:88456010-88468529	0.00533002	0.0051275	0.00534845	0.00514134	0.00493976	0.00495284	0.00471168	0.00575255	0.00525283	0.178788	0.0053209	0.00511815	0.00643188	0.00546299
F7	chr8:13026033-13035809	0.00533002	0.0051275	0.00534845	0.00514134	0.00493976	0.00495284	0.00471168	0.00575255	0.00525283	0.178033	0.0053209	0.00511815	0.00643188	0.00546299
Grm6	chr11:50850684-50866208	0.00533002	0.0051275	0.00534845	0.00514134	0.00493976	0.00495284	0.00471168	0.00575255	0.00525283	0.00485348	0.178388	0.00511815	0.00643188	0.00546299
Serpina12	chr12:104028768-104044443	0.177833	0.0051275	0.00534845	0.00514134	0.00493976	0.00495284	0.00471168	0.00575255	0.00525283	0.0845898	0.633958	0.00511815	0.16621	0.158613
Slc6a14	chrX:21714899-21742357	0.00533002	0.0051275	0.00534845	0.00514134	0.00493976	0.00495284	0.00471168	0.00575255	0.00525283	0.00485348	0.0053209	0.00511815	0.00643188	0.171283
Sycp1	chr3:102818498-102936100	0.00533002	0.0051275	0.00534845	0.00514134	0.00493976	0.00495284	0.00471168	0.00575255	0.00525283	0.00485348	0.0053209	0.00511815	0.00643188	0.171018
4930474N09Rik	chr12:99161276-99162808	0.00533002	0.455501	0.00534845	0.00514134	0.00493976	0.00495284	0.00471168	0.00575255	0.00525283	0.00485348	0.0053209	0.00511815	1.18973	1.13615
Muc2	chr7:141690339-141754694	0.00533002	0.0051275	0.00534845	0.00514134	0.00493976	0.00495284	0.00471168	0.00575255	0.00525283	0.00485348	0.0053209	0.00511815	0.00643188	0.169547
Gm884	chr11:103534576-103614739	0.00533002	0.0051275	0.00534845	0.00514134	0.00493976	0.00495284	0.00471168	0.00575255	0.00525283	0.00485348	0.168413	0.00511815	0.00643188	0.00546299
Nr5a2	chr1:136843583-136960448	0.00533002	0.0051275	0.00534845	0.00514134	0.00493976	0.00495284	0.00471168	0.00575255	0.00525283	0.00485348	0.0053209	0.00511815	0.168801	0.00546299
Gpr110	chr17:43270346-43324406	0.00533002	0.0051275	0.00534845	0.00514134	0.00493976	0.00495284	0.00471168	0.00575255	0.00525283	0.00485348	0.0053209	0.00511815	0.00643188	0.167548
Ceacam20	chr7:19965411-19991111	0.00533002	0.0051275	0.00534845	0.00514134	0.00493976	0.00495284	0.00471168	0.00575255	0.144716	0.0273892	0.0053209	0.00511815	0.00643188	0.00546299
Gm10639	chr9:78289927-78305525	0.00533002	0.222042	0.00534845	0.00514134	0.00493976	0.00495284	0.00471168	0.00575255	1.18352	0.00485348	0.0053209	0.00511815	0.00643188	0.00546299
Lcn2	chr2:32384636-32387739	0.00533002	0.68826	0.00534845	0.00514134	0.00493976	0.00495284	0.00471168	0.00575255	0.00525283	0.452927	1.147	0.00511815	0.889651	0.849991
Tas2r108	chr6:40493591-40494485	0.00533002	0.0051275	0.00534845	0.00514134	1.14237	0.00495284	0.00471168	0.00575255	1.14841	0.426112	2.15603	0.00511815	1.67401	0.00546299
Padi1	chr4:140812980-140845778	0.00533002	0.0051275	0.00534845	0.00514134	0.00493976	0.00495284	0.00471168	0.00575255	0.00525283	0.00485348	0.0053209	0.00511815	0.163124	0.00546299
Trim60	chr8:64998447-65018688	0.00533002	0.0051275	0.00534845	0.00514134	0.00493976	0.00495284	0.00471168	0.00575255	0.00525283	0.00485348	0.0053209	0.00511815	0.00643188	0.161248
Hsd3b1	chr3:98852196-98859794	0.00533002	0.0051275	0.453914	0.00514134	0.00493976	0.00495284	0.00471168	0.00575255	0.00525283	0.178788	0.448191	0.584365	0.00643188	1.00594
1810019D21Rik	chr8:106135399-106138722	0.00533002	0.376286	0.00534845	0.00514134	0.00493976	0.00495284	0.00471168	0.00575255	0.669059	0.753081	0.0053209	0.00511815	0.00643188	0.437588
Gm20139	chr10:19141748-19207947	0.00533002	0.0051275	0.00534845	0.00514134	0.00493976	0.0437028	0.00471168	0.00575255	0.00525283	0.00485348	0.0053209	0.334804	0.00643188	0.00546299
Aqp6	chr15:99601399-99605477	0.00533002	0.0051275	0.00534845	0.00514134	0.00493976	0.00495284	0.00471168	0.00575255	0.00525283	0.158778	0.0053209	0.00511815	0.00643188	0.00546299
1700017D01Rik	chr19:11096815-11130878	0.00533002	0.0051275	0.00534845	0.00514134	0.00493976	0.00495284	0.00471168	0.00575255	0.158955	0.00485348	0.0053209	0.00511815	0.00643188	0.00546299
Npffr2	chr5:89527428-89583740	0.00533002	0.0051275	0.00534845	0.00514134	0.00493976	0.1374	0.0831451	0.126672	0.00525283	0.136473	0.71913	0.0744026	0.632009	0.109701
Ces1e	chr8:93201217-93229619	0.00533002	0.0051275	0.00534845	0.00514134	0.00493976	0.00495284	0.00471168	0.00575255	0.00525283	0.157675	0.0053209	0.00511815	0.00643188	0.00546299
Emr4	chr17:55749983-55853662	0.00533002	0.0051275	0.00534845	0.00514134	0.00493976	0.239774	0.00471168	0.00575255	0.00525283	0.0897069	0.44829	0.00511815	0.352528	0.336421
Fam166a	chr2:25218744-25222281	0.00533002	0.0051275	0.00534845	0.00514134	0.571159	0.00495284	0.00471168	0.00575255	0.00525283	0.00485348	0.804301	0.00511815	1.88108	0.00546299
Ctse	chr1:131638313-131675507	0.00533002	0.0051275	0.00534845	0.00514134	0.00493976	0.00495284	0.00471168	0.00575255	0.00525283	0.153813	0.0053209	0.00511815	0.00643188	0.00546299
3110009F21Rik	chr12:110151653-110158073	0.440275	0.0051275	0.00534845	0.00514134	0.00493976	0.00495284	0.00471168	0.00575255	0.00525283	0.415764	0.521684	0.680064	0.00643188	0.389906
Dnase1l3	chr14:7965189-7994182	0.177373	0.0051275	0.00534845	0.00514134	0.00493976	0.00495284	0.00471168	0.00575255	0.222549	0.0843724	0.421547	0.00511815	0.00643188	0.158205
Rp1l1	chr14:63992430-64033506	0.00533002	0.0051275	0.00534845	0.00514134	0.00493976	0.00495284	0.00471168	0.00575255	0.00525283	0.00485348	0.0053209	0.146481	0.00643188	0.00546299
Bcl2l14	chr6:134396328-134438724	0.00533002	0.0051275	0.00534845	0.00514134	0.00493976	0.00495284	0.00471168	0.00575255	0.00525283	0.146193	0.0053209	0.00511815	0.00643188	0.00546299
Abhd16b	chr2:181493205-181494980	0.00533002	0.0051275	0.00534845	0.00514134	0.00493976	0.503159	0.00471168	0.00575255	1.4936	0.375074	0.0053209	0.00511815	0.368455	0.00546299
G6pc	chr11:101367729-101377903	0.00533002	0.0051275	0.00534845	0.00514134	0.00493976	0.00495284	0.00471168	0.00575255	0.00525283	0.144404	0.0053209	0.00511815	0.00643188	0.00546299
1810012K16Rik	chr8:22398720-22399591	0.00533002	1.35477	0.00534845	0.00514134	0.00493976	0.00495284	0.00471168	0.00575255	2.40271	1.73308	0.0053209	0.00511815	0.00643188	1.62772
Agmat	chr4:141746674-141759263	0.00533002	0.36772	0.00534845	0.00514134	0.00493976	0.00495284	0.00471168	0.00575255	0.653836	0.521584	0.0053209	0.00511815	0.482103	0.00546299
Zfp352	chr4:90218819-90225687	0.00533002	0.0051275	0.00534845	0.00514134	0.00493976	0.00495284	0.00471168	0.00575255	0.00525283	0.143282	0.0053209	0.00511815	0.00643188	0.00546299
Gm13154	chr4:147553276-147585201	0.00533002	0.0333871	0.00534845	0.00514134	0.00493976	0.100225	0.00471168	0.00575255	0.00525283	0.0224788	0.0053209	0.366609	0.177458	0.102454
Lilra6	chr7:3908279-3915501	0.00533002	0.0051275	0.00534845	0.00514134	0.00493976	0.00495284	0.00471168	0.00575255	0.00525283	0.141884	0.0053209	0.00511815	0.00643188	0.00546299
Ikzf3	chr11:98464692-98546031	0.00533002	0.0051275	0.00534845	0.00514134	0.00493976	0.00495284	0.00471168	0.00575255	0.00525283	0.00485348	0.0053209	0.00511815	0.00643188	0.142002
Slco1a6	chr6:142085767-142186149	0.00533002	0.0561405	0.0959881	0.00514134	0.00493976	0.00495284	0.00471168	0.00575255	0.00525283	0.00485348	0.0053209	0.00511815	0.297051	0.42525
Nxnl1	chr8:71560554-71566649	0.00533002	0.0051275	0.290868	0.00514134	0.00493976	0.00495284	0.00471168	0.00575255	0.302669	0.00485348	0.572869	0.00511815	0.225037	0.214771
5730488B01Rik	chr4:44702799-44705110	0.00533002	0.0051275	0.00534845	0.00514134	0.00493976	0.00495284	0.00471168	0.00575255	0.00525283	0.139887	0.0053209	0.00511815	0.00643188	0.00546299
Prss48	chr3:85993809-86002491	0.00533002	0.597513	0.00534845	0.00514134	0.00493976	0.00495284	0.00471168	0.00575255	0.00525283	0.00485348	0.997535	0.00511815	1.55088	0.00546299
Meox2	chr12:37108545-37179528	0.00533002	0.0051275	0.00534845	0.00514134	0.00493976	0.00495284	0.00471168	0.00575255	0.00525283	0.137475	0.0053209	0.00511815	0.00643188	0.00546299
Duox2	chr2:122280436-122298165	0.00533002	0.0051275	0.00534845	0.00514134	0.00493976	0.00495284	0.00471168	0.00575255	0.00525283	0.135597	0.0053209	0.00511815	0.00643188	0.00546299
Mroh2a	chr1:88227019-88262289	0.00533002	0.0051275	0.00534845	0.00514134	0.00493976	0.00495284	0.00471168	0.00575255	0.00525283	0.0402884	0.100484	0.00511815	0.00643188	0.00546299
Guca1a	chr17:47394557-47400584	0.00533002	0.0051275	0.00534845	0.00514134	0.00493976	0.00495284	0.00471168	1.36362	0.00525283	0.439437	1.11228	1.44791	0.863164	1.6493
Il1rn	chr2:24336859-24351491	0.00533002	0.0051275	0.00534845	0.00514134	0.00493976	0.00495284	0.00471168	0.00575255	0.00525283	0.133625	0.0053209	0.00511815	0.00643188	0.00546299
Satl1	chrX:112384304-112406779	0.00533002	0.0051275	0.00534845	0.00514134	0.00493976	0.00495284	0.00471168	0.00575255	0.00525283	0.133495	0.0053209	0.00511815	0.00643188	0.00546299
Alox15	chr11:70344146-70352031	0.00533002	0.0051275	0.00534845	0.00514134	0.00493976	0.00495284	0.00471168	0.00575255	0.00525283	0.133374	0.0053209	0.00511815	0.00643188	0.00546299
Krt28	chr11:99365006-99374903	0.486037	0.0051275	0.00534845	0.00514134	0.00493976	0.00495284	0.00471168	0.00575255	0.00525283	0.687583	0.0053209	0.75028	0.00643188	0.552729
4930511M11Rik	chr5:3657003-3679544	0.00533002	0.0051275	0.00534845	0.488379	0.00493976	0.00495284	0.00471168	0.00575255	0.00525283	0.237101	0.0053209	1.30553	0.00643188	0.444742
Gm4013	chr18:42274379-42275197	0.00533002	2.22854	0.00534845	0.00514134	0.00493976	0.00495284	0.00471168	0.00575255	0.00525283	1.37514	0.0053209	4.66625	0.00643188	2.58551
Fut4-ps1	chr17:56734227-56739292	0.00533002	0.0051275	0.00534845	0.00514134	0.00493976	0.00495284	0.00471168	0.00575255	0.00525283	0.128664	0.0053209	0.00511815	0.00643188	0.00546299
Gm10714	chr2:174125037-174183918	0.942412	0.0051275	0.00534845	0.00514134	1.17617	0.00495284	0.00471168	0.00575255	1.18352	2.19392	2.22119	0.00511815	0.861884	1.64684
Atp6v0d2	chr4:19876837-19922566	0.00533002	0.0051275	0.00534845	0.00514134	0.00493976	0.00495284	0.00471168	0.00575255	0.00525283	0.128217	0.0053209	0.00511815	0.00643188	0.00546299
Vmn1r21	chr6:57843563-57844457	0.00533002	0.646332	0.00534845	0.00514134	0.00493976	0.00495284	0.00471168	0.00575255	1.14841	0.00485348	0.0053209	1.40342	0.00643188	0.00546299
Cpb2	chr14:75242286-75283553	0.00533002	0.0051275	0.588137	0.00514134	0.00493976	0.00495284	0.00471168	0.00575255	0.00525283	0.231714	0.0053209	0.758587	0.910464	0.434629
Lrrc63	chr14:75084302-75130883	0.00533002	0.0051275	0.00534845	0.00514134	0.00493976	0.00495284	0.00471168	0.00575255	0.00525283	0.127332	0.0053209	0.00511815	0.00643188	0.00546299
AI662270	chr11:83223575-83226584	0.00533002	0.366481	0.620757	0.00514134	0.00493976	0.00495284	0.00471168	0.00575255	1.30328	0.733744	1.22923	0.00511815	0.480506	0.00546299
Gbx2	chr1:89927961-89931176	0.00533002	0.0051275	0.00534845	0.00514134	0.00493976	0.410846	0.00471168	0.00575255	0.00525283	0.153333	0.38402	0.500774	0.301265	0.287558
Gm14483	chrX:11299256-11299757	0.00533002	0.0051275	0.00534845	0.00514134	0.00493976	0.00495284	0.00471168	0.00575255	0.00525283	0.123138	0.0053209	0.00511815	0.00643188	0.00546299
9330111N05Rik	chr13:80964073-81079857	0.00533002	0.36679	0.0443765	0.00514134	0.00493976	0.658213	0.00471168	0.00575255	0.00525283	1.46871	1.23026	0.801703	0.480904	0.00546299
Cdcp2	chr4:107096890-107107748	0.00533002	0.0051275	0.00534845	0.00514134	0.00493976	0.00495284	0.00471168	0.00575255	0.00525283	0.12247	0.0053209	0.00511815	0.00643188	0.00546299
Batf	chr12:85686719-85709087	0.00533002	0.0051275	0.00534845	0.00514134	1.12618	0.00495284	0.00471168	0.00575255	0.00525283	0.420047	0.0053209	1.38319	0.825094	1.57645
Itgb2l	chr16:96422297-96443614	0.00533002	0.0051275	0.00534845	0.00514134	0.00493976	0.00495284	0.00471168	0.00575255	0.00525283	0.122115	0.0053209	0.00511815	0.00643188	0.00546299
Ascl3	chr7:109727464-109731732	0.00533002	0.0051275	0.00534845	0.00514134	1.56523	0.00495284	0.00471168	0.00575255	1.59243	0.00485348	0.0053209	1.93591	1.14872	1.09798
Pydc4	chr1:173591956-173599274	0.00533002	0.0051275	0.00534845	0.00514134	0.00493976	0.00495284	0.00471168	0.00575255	0.00525283	0.121553	0.0053209	0.00511815	0.00643188	0.00546299
Gm14482	chrX:11315088-11315597	0.00533002	0.0051275	0.00534845	0.00514134	0.00493976	0.00495284	0.00471168	0.00575255	0.00525283	0.119936	0.0053209	0.00511815	0.00643188	0.00546299
Olfr212	chr6:116506515-116517965	0.00533002	0.0051275	0.00534845	0.00514134	0.00493976	0.00495284	0.00471168	0.00575255	0.00525283	0.119446	0.0053209	0.00511815	0.00643188	0.00546299
Klhl31	chr9:77636731-77660122	0.00533002	0.216225	0.00534845	0.10026	0.131204	0.260091	0.00471168	0.00575255	0.00525283	0.389851	0.607891	0.178473	0.861794	0.548205
Oit3	chr10:59422959-59441779	0.00533002	0.0051275	0.00534845	0.00514134	0.00493976	0.00495284	0.00471168	0.00575255	0.00525283	0.117356	0.0053209	0.00511815	0.00643188	0.00546299
2310065F04Rik	chr11:67112460-67120080	0.00533002	0.0051275	0.00534845	0.00514134	0.00493976	0.00495284	0.00471168	0.00575255	0.00525283	0.116983	0.0053209	0.00511815	0.00643188	0.00546299
Gm17660	chr5:104070059-104077608	0.00533002	1.78747	0.00534845	0.00514134	0.00493976	0.00495284	0.00471168	0.00575255	5.08962	0.914886	0.0053209	0.339958	0.00643188	0.00546299
Hoxb5	chr11:96303511-96306121	0.00533002	0.259716	0.00534845	0.00514134	0.00493976	0.00495284	0.00471168	0.00575255	0.00525283	0.00485348	0.436478	0.569108	0.00643188	0.00546299
Qrich2	chr11:116441324-116454347	0.00533002	0.0051275	0.00534845	0.309868	0.00493976	0.00495284	0.00471168	0.00575255	0.398664	0.00485348	0.0053209	0.491536	0.295733	0.00546299
Trim30b	chr7:104355397-104358646	0.00533002	0.0051275	0.00534845	0.00514134	0.00493976	0.00495284	0.00471168	0.00575255	0.00525283	0.114844	0.0053209	0.00511815	0.00643188	0.00546299
4931403E22Rik	chr19:26768800-26823907	1.3748	0.0051275	0.00534845	2.61207	0.00493976	0.00495284	0.00471168	0.00575255	3.45483	2.53012	0.0053209	4.1934	1.24223	2.37506
Gm6300	chr3:14363116-14374239	0.00533002	0.0051275	0.00534845	0.301405	0.00493976	0.00495284	0.00471168	0.00575255	0.00525283	0.292821	0.366589	0.478062	0.00643188	0.00546299
Als2cr12	chr1:58658119-58695989	0.00533002	0.321046	0.544964	0.00514134	0.00493976	0.00495284	0.00471168	0.00575255	0.00525283	0.429375	1.0778	0.702477	0.843573	0.00546299
Dhrs9	chr2:69380461-69403086	0.00533002	0.0051275	0.00534845	0.00514134	0.00493976	0.00495284	0.00471168	0.00575255	0.00525283	0.112824	0.0053209	0.00511815	0.00643188	0.00546299
Ccl4	chr11:83662583-83664683	0.00533002	0.990757	1.63025	0.00514134	0.00493976	0.00495284	0.00471168	0.00575255	0.00525283	1.28713	0.0053209	6.40204	1.26389	0.00546299
1700019B21Rik	chrX:62510538-62527011	0.00533002	0.0051275	0.00534845	0.00514134	0.00493976	0.00495284	0.00471168	0.00575255	0.00525283	0.00485348	0.0053209	0.111748	0.00643188	0.00546299
Gm8300	chr12:87514315-87518265	0.00533002	0.0051275	0.00534845	0.00514134	0.00493976	0.00495284	0.00471168	0.00575255	0.00525283	0.00485348	0.110698	0.00511815	0.00643188	0.00546299
Hmgb4	chr4:128260211-128260895	0.00533002	0.939415	0.00534845	0.00514134	0.00493976	0.00495284	0.00471168	0.00575255	1.66789	0.00485348	1.55791	0.00511815	0.00643188	0.00546299
Gm4951	chr18:60212076-60247820	0.00533002	0.179247	0.306315	0.00514134	0.00493976	0.00495284	0.00471168	0.372791	0.00525283	1.08556	0.301721	0.393531	0.473986	0.678557
Gc	chr5:89417510-89457898	0.387485	0.0051275	0.00534845	0.00514134	0.00493976	0.00495284	0.00471168	0.00575255	0.00525283	0.00485348	1.37819	0.00511815	0.00643188	0.00546299
Gpr31b	chr17:13051320-13052280	0.00533002	0.588617	0.00534845	0.00514134	0.00493976	0.00495284	0.00471168	0.00575255	0.00525283	0.00485348	0.0053209	1.27984	0.764197	0.00546299
Creb3l4	chr3:90237499-90243512	0.00533002	0.0051275	0.554228	0.449682	0.00493976	0.00495284	0.00471168	0.675655	0.00525283	1.09171	0.548143	1.42902	1.71586	0.819066
Irx2	chr13:72628977-72634194	0.00533002	0.0051275	0.00534845	0.00514134	0.00493976	0.00495284	0.00471168	0.403336	0.00525283	0.260969	0.0053209	0.425852	0.256377	0.48939
Gm4461	chr17:33215260-33216351	0.00533002	0.0051275	0.42081	0.00514134	0.44516	0.00495284	0.00471168	0.00575255	0.00525283	0.331743	0.418168	2.17884	0.00643188	0.00546299
Gm5105	chr3:138048760-138067388	0.00533002	0.0051275	0.00534845	0.00514134	0.00493976	0.00495284	0.736982	0.00575255	0.535758	0.201632	1.01177	0.00511815	0.396143	0.378178
Slc17a2	chr13:23807026-23823525	0.00533002	0.0051275	0.00534845	0.00514134	0.00493976	0.00495284	0.00471168	0.00575255	0.00525283	0.106435	0.0053209	0.00511815	0.00643188	0.00546299
BC107364	chr3:96433787-96452306	0.00533002	0.0051275	0.00534845	0.00514134	0.00493976	0.230508	0.00471168	0.00575255	0.00525283	0.00485348	0.17229	0.00511815	0.671243	0.00546299
Apol11a	chr15:77508270-77517319	0.00533002	0.0051275	0.00534845	0.00514134	0.00493976	0.00495284	0.00471168	0.00575255	0.00525283	0.105709	0.0053209	0.00511815	0.00643188	0.00546299
Mslnl	chr17:25736039-25748330	0.00533002	0.180736	0.00534845	0.00514134	0.00493976	0.00495284	0.00471168	0.00575255	0.321521	0.121612	0.0053209	0.00511815	0.238946	0.00546299
Usp17la	chr7:104857015-104862667	0.00533002	0.0051275	0.00534845	0.00514134	0.00493976	0.00495284	0.00471168	0.00575255	0.0796855	0.0301421	0.0053209	0.00511815	0.00643188	0.00546299
Fam83c	chr2:155829182-155834854	0.00533002	0.205591	0.00534845	0.00514134	0.00493976	0.00495284	0.00471168	0.00575255	0.00525283	0.138183	0.345884	0.00511815	0.271502	0.00546299
Hbq1b	chr11:32286963-32287912	0.00533002	1.65072	0.00534845	0.00514134	0.722839	0.00495284	0.00471168	0.00575255	1.46581	1.34986	2.74361	0.00511815	1.06049	1.01349
Vmn2r-ps54	chr7:41668013-41727193	0.00533002	0.0051275	0.00534845	0.00514134	0.00493976	0.286955	0.00471168	0.00575255	0.00525283	0.107286	0.0053209	0.699785	0.00643188	0.201182
Hgd	chr16:37580152-37632026	0.440846	0.0051275	0.00534845	0.00514134	0.00493976	0.00495284	0.00471168	0.00575255	0.553286	0.00485348	0.522342	0.00511815	0.408926	0.00546299
Krt85	chr15:101431013-101491303	0.00533002	0.0051275	0.00534845	0.332806	0.00493976	0.00495284	0.00471168	0.00575255	0.00525283	0.305322	0.0053209	0.528066	0.00643188	0.303158
Slc12a3	chr8:94329207-94366221	0.00533002	0.141406	0.00534845	0.00514134	0.00493976	0.00495284	0.00471168	0.00575255	0.251581	0.0953136	0.0053209	0.00511815	0.18728	0.00546299
Pspn	chr17:56999456-57000018	2.42049	0.0051275	0.00534845	2.24168	0.00493976	0.00495284	0.00471168	0.00575255	0.00525283	1.08267	5.61498	3.63994	2.12533	2.03464
Tas2r143	chr6:42400237-42401119	0.00533002	1.31613	0.00534845	0.00514134	0.00493976	0.00495284	0.00471168	0.00575255	0.00525283	0.00485348	0.0053209	0.00511815	1.70351	2.4412
Rnase6	chr14:51129067-51131121	0.00533002	1.02352	0.00534845	0.699474	0.00493976	0.00495284	0.00471168	0.00575255	0.909618	1.35749	0.0053209	1.11474	2.00002	0.00546299
Gdpd3	chr7:126766413-126775645	0.00533002	0.0051275	0.00534845	0.7019	0.91386	0.00495284	0.00471168	0.00575255	1.82566	1.02164	0.858814	0.00511815	1.33797	0.00546299
S100a9	chr3:90692632-90695691	0.00533002	0.0051275	0.00534845	0.00514134	0.00493976	2.85608	0.00471168	0.00575255	0.00525283	6.17877	2.66502	0.00511815	0.00643188	0.00546299
Tmco5b	chr2:113285731-113297190	0.00533002	0.0051275	0.0602604	0.00514134	0.00493976	0.00495284	0.00471168	0.882574	0.00525283	0.00485348	0.0053209	1.86895	0.559832	0.534587
Mef2b	chr8:70152777-70167488	0.00533002	0.398573	0.00534845	0.00514134	0.00493976	0.00495284	0.00471168	0.00575255	0.00525283	0.265618	0.0053209	0.00511815	1.04388	0.00546299
Cdkn3	chr14:46760540-46771525	0.00533002	0.787984	0.00534845	0.00514134	0.00493976	0.00495284	0.00471168	0.00575255	0.00525283	0.516328	0.0053209	0.00511815	1.01412	0.969112
2610028H24Rik	chr10:76449080-76461218	0.00533002	0.0051275	0.00534845	0.00514134	0.507995	0.00495284	0.00471168	0.00575255	0.501738	0.188978	0.947827	0.00511815	0.00643188	0.00546299
Olfr635	chr7:103979175-103980141	0.82634	0.0051275	0.00534845	0.00514134	0.00493976	0.00495284	0.00471168	0.00575255	0.00525283	0.385983	0.0053209	0.00511815	0.758202	1.44849
Trib3	chr2:152337424-152344060	0.336934	0.0051275	0.00534845	0.656965	0.00493976	0.00495284	0.00471168	0.00575255	0.422829	0.159551	1.59874	0.00511815	0.313479	0.598448
Rufy4	chr1:74125540-74148230	0.00533002	0.0051275	0.00534845	0.284587	0.00493976	0.00495284	0.00471168	0.00575255	0.00525283	0.414744	0.0053209	0.00511815	0.275298	0.262754
Spns3	chr11:72498155-72550246	0.00533002	0.0051275	0.00534845	0.37565	0.00493976	0.489375	0.00471168	0.00575255	1.4525	0.182436	0.0053209	0.00511815	0.716865	0.342158
S100a8	chr3:90669070-90670034	0.00533002	0.0051275	3.90439	0.00514134	0.00493976	0.00495284	0.00471168	0.00575255	0.00525283	7.74048	4.08593	0.00511815	0.00643188	0.00546299
Gstt2	chr10:75831844-75834881	1.07258	1.1358	0.00534845	1.04043	0.00493976	2.03778	0.924573	0.00575255	2.01949	2.77788	2.53915	1.65457	5.4574	4.26336
Prss45	chr9:110834587-110841310	0.00533002	0.0051275	0.00534845	0.00514134	1.5378	0.00495284	0.00471168	0.00575255	0.00525283	0.859056	2.88278	0.939048	0.00643188	0.00546299
Serpinb10	chr1:107529002-107549271	0.00533002	0.0051275	0.00534845	0.00514134	0.00493976	0.00495284	0.00471168	0.00575255	0.00525283	0.0948084	0.0053209	0.00511815	0.00643188	0.00546299
Cpz	chr5:35502217-35525626	0.00533002	0.222863	0.00534845	0.00514134	0.00493976	0.00495284	0.00471168	0.00575255	0.00525283	0.149678	0.0053209	0.00511815	0.588167	0.00546299
Cilp	chr9:65265179-65280605	0.47071	0.0051275	0.189692	0.153668	0.00493976	0.00495284	0.00471168	0.00575255	0.984302	0.224035	0.0053209	0.243305	0.44021	0.560104
Gm6792	chr7:6252709-6281861	0.00533002	0.0051275	0.00534845	0.00514134	0.00493976	0.00495284	0.00471168	1.68068	0.00525283	0.540925	1.37433	0.00511815	1.06241	2.03068
Ctsw	chr19:5465239-5468498	0.00533002	0.430273	0.00534845	0.00514134	0.00493976	0.00495284	0.00471168	0.00575255	0.764939	0.572706	0.0053209	0.00511815	0.00643188	0.00546299
Tm4sf5	chr11:70505273-70511183	0.00533002	0.0051275	0.00534845	0.00514134	1.02326	0.00495284	0.00471168	0.00575255	0.00525283	0.381492	1.92706	0.00511815	0.749384	0.00546299
5930438M14Rik	chr13:101232126-101247551	0.00533002	0.0051275	0.334909	0.271476	0.00493976	0.00495284	0.00471168	0.00575255	0.348904	0.395652	0.660079	0.430438	0.00643188	0.00546299
Hspb3	chr13:113662895-113663676	0.00533002	0.776729	0.00534845	0.00514134	1.36383	0.00495284	0.00471168	1.58149	4.13888	0.509198	2.58441	1.68141	0.00643188	1.91143
Gm16548	chr1:164148575-164152217	0.00533002	0.0051275	0.720345	0.00514134	0.00493976	0.00495284	0.00471168	0.879163	0.00525283	1.41937	0.0053209	0.00511815	1.11536	2.13012
Ctf2	chr7:127718959-127725616	0.906429	0.0051275	0.00534845	0.00514134	0.00493976	0.00495284	0.00471168	0.00575255	0.00525283	0.00485348	1.06861	0.00511815	0.829815	0.792745
Vmn2r118	chr17:55592340-55624672	0.00533002	0.185831	0.00534845	0.00514134	0.00493976	0.00495284	0.00471168	0.00575255	0.00525283	0.125012	0.0053209	0.00511815	0.491252	0.00546299
Lin28a	chr4:134003329-134018816	0.00533002	0.0051275	0.00534845	0.00514134	0.00493976	0.00495284	0.00471168	0.00575255	0.00525283	0.0900083	0.0053209	0.00511815	0.00643188	0.00546299
Slc5a10	chr11:61672781-61720799	0.00533002	0.0051275	0.00534845	0.29496	0.00493976	0.00495284	0.00471168	0.00575255	0.00525283	0.286565	0.358716	0.00511815	0.281519	0.00546299
Gm11944	chr11:3308999-3320722	0.949661	2.0138	0.00534845	0.00514134	0.00493976	1.19789	0.00471168	0.00575255	1.19263	0.884139	2.23811	5.82681	0.868335	0.829598
Sim2	chr16:94085259-94127032	0.00533002	0.0051275	0.00534845	0.00514134	0.00493976	0.00495284	0.00471168	0.262831	0.224419	0.170155	0.0053209	0.277274	0.00643188	0.159528
M1ap	chr6:82946921-83030309	0.00533002	0.0051275	0.00534845	0.328484	0.00493976	0.00495284	0.00471168	0.00575255	0.845659	0.159551	0.0053209	0.00511815	0.00643188	0.00546299
Cldn8	chr16:88560825-88563183	0.288575	0.203571	0.00534845	0.00514134	0.00493976	0.00495284	0.00471168	0.00575255	0.00525283	0.136838	0.0053209	0.00511815	0.806577	0.513225
1700023L04Rik	chr6:29985328-29993531	0.00533002	0.0051275	0.00534845	0.00514134	0.00493976	1.76299	0.00471168	0.00575255	0.00525283	1.29277	0.0053209	0.00511815	2.53732	1.21357
S1pr4	chr10:81497744-81500137	0.283929	0.0051275	0.00534845	0.00514134	0.00493976	0.00495284	0.491089	0.416241	1.06887	0.53861	0.674003	0.879022	0.00643188	0.252513
Emilin3	chr2:160906437-160912328	0.00533002	0.0051275	0.00534845	0.00514134	0.00493976	0.00495284	0.00471168	0.00575255	0.00525283	0.0882057	0.0053209	0.00511815	0.00643188	0.00546299
Sprr2a2	chr3:92215834-92222491	0.00533002	0.0051275	0.00534845	0.00514134	0.00493976	0.00495284	0.00471168	0.00575255	0.00525283	0.0882057	0.0053209	0.00511815	0.00643188	0.00546299
4921530L18Rik	chr2:14070332-14073934	0.00533002	0.0051275	0.00534845	0.00514134	0.00493976	0.00495284	0.00471168	1.53097	0.00525283	0.00485348	2.50086	0.00511815	0.00643188	1.85068
Olr1	chr6:129485246-129507165	0.00533002	0.0051275	0.00534845	0.00514134	0.00493976	0.00495284	0.00471168	0.00575255	0.00525283	0.0876291	0.0053209	0.00511815	0.00643188	0.00546299
Xirp1	chr9:120013754-120023598	0.219664	0.0051275	0.00534845	0.107696	0.140926	0.00495284	0.00471168	0.00575255	0.00525283	0.104689	0.13061	0.00511815	1.02855	0.0981431
Slc15a5	chr6:137983589-138079916	0.00533002	0.19421	0.00534845	0.00514134	0.00493976	0.00495284	0.00471168	0.403694	0.690958	0.1306	0.653624	0.00511815	0.256604	0.00546299
4921515E04Rik	chr15:18078136-18369627	0.00533002	0.0051275	0.00534845	0.00514134	0.00493976	0.00495284	0.00471168	0.00575255	0.00525283	0.00485348	0.0053209	0.00511815	0.00643188	0.0875269
Apol10b	chr15:77584157-77596125	0.00533002	0.0051275	0.00534845	0.34046	0.00493976	0.443284	0.00471168	0.00575255	0.00525283	0.661452	0.414331	0.540262	0.00643188	0.620251
Tmem30c	chr16:57266138-57292851	0.530755	0.374687	0.00534845	0.00514134	0.00493976	0.00495284	0.00471168	0.00575255	0.666217	0.00485348	0.0053209	0.00511815	0.491086	1.40666
Rapsn	chr2:91035626-91045729	0.00533002	0.31095	0.00534845	0.00514134	0.00493976	1.11716	0.00471168	0.00575255	0.00525283	0.416057	1.56616	0.00511815	1.22612	0.78036
Plin1	chr7:79721163-79732776	0.00533002	0.26535	0.903321	0.00514134	0.00493976	0.00495284	0.00471168	0.00575255	0.471925	0.177872	1.33791	0.581351	0.699048	0.00546299
Slc22a13	chr9:119192977-119209105	0.00533002	0.0051275	0.00534845	0.337057	0.00493976	0.00495284	0.00471168	0.00575255	0.00525283	0.163711	0.205084	0.00511815	0.482478	0.153514
1190003J15Rik	chr7:140835495-140837968	1.3537	0.958033	1.57877	0.00514134	1.66696	0.00495284	0.00471168	0.00575255	1.70086	2.49272	3.17643	4.13021	2.44775	1.16995
2810404M03Rik	chr8:41827266-42046202	0.00533002	0.0051275	0.00534845	0.00514134	0.00493976	0.761524	0.00471168	0.00575255	0.755237	0.848354	0.0053209	0.00511815	0.00643188	0.530487
Avpr2	chrX:73892101-73894428	0.410962	0.0051275	0.00534845	0.00514134	0.00493976	0.00495284	0.00471168	0.00575255	0.00525283	0.00485348	0.0053209	0.00511815	1.17876	0.00546299
B020004J07Rik	chr4:101834968-101844022	0.00533002	0.0051275	0.00534845	0.00514134	0.00493976	0.00495284	0.00471168	0.00575255	0.00525283	0.083194	0.0053209	0.00511815	0.00643188	0.00546299
Hoxb1	chr11:96365757-96368253	0.00533002	0.0051275	0.00534845	0.00514134	0.00493976	0.00495284	0.00471168	0.00575255	0.0833819	0.00485348	0.0053209	0.00511815	0.00643188	0.00546299
Cd177	chr7:24743982-24760311	0.00533002	0.0051275	0.00534845	0.00514134	0.00493976	0.31426	0.00471168	0.00575255	0.00525283	0.469796	0.0053209	0.00511815	0.00643188	0.440487
Gpr15	chr16:58717434-58718724	0.576346	0.0051275	0.68796	0.00514134	0.00493976	0.729707	0.00471168	0.00575255	0.00525283	0.813283	2.04573	0.888593	1.59774	0.00546299
Srms	chr2:181205562-181213171	0.265146	0.0051275	0.00534845	0.258967	0.00493976	0.00495284	0.00471168	0.00575255	0.00525283	0.251623	0.0053209	0.00511815	0.494393	0.70779
Lamp3	chr16:19653380-19706365	0.065862	0.0051275	0.00534845	0.00514134	0.00493976	0.00495284	0.00471168	0.00575255	0.00525283	0.0704502	0.0053209	0.00511815	0.00643188	0.176137
Cldn9	chr17:23682583-23684026	0.504303	0.355985	0.00534845	0.00514134	0.00493976	1.2779	0.00471168	0.00575255	0.00525283	0.713059	1.79141	0.00511815	1.40089	1.78335
Cyp4f18	chr8:71988481-72009626	0.416227	0.0051275	0.00534845	0.00514134	0.00493976	0.00495284	0.00471168	0.00575255	0.00525283	0.393321	0.0053209	0.00511815	0.772751	0.00546299
Gm21693	chrY:3326745-3345329	0.00533002	0.0051275	0.00534845	0.00514134	0.00493976	0.0884499	0.00471168	0.00575255	0.00525283	0.00485348	0.0053209	0.300183	0.00643188	0.00546299
Olfr33	chr7:102713454-102714411	0.836419	0.0051275	0.00534845	0.00514134	0.00493976	0.00495284	0.00471168	0.00575255	0.00525283	0.00485348	0.0053209	0.00511815	1.53447	0.732881
1700125H03Rik	chr8:68368458-68375710	1.45244	0.0051275	0.00534845	0.00514134	0.00493976	0.00495284	3.93958	0.00575255	5.88181	0.00485348	0.0053209	2.21278	4.11499	1.96949
Clec2e	chr6:129091815-129100903	0.00533002	0.0051275	0.00534845	0.00514134	0.3835	0.00495284	0.00471168	0.00575255	0.00525283	0.213885	0.0053209	0.465533	0.00643188	0.401106
Abcb5	chr12:118867823-118966421	0.00533002	0.0051275	0.00534845	0.00514134	0.00493976	0.00495284	0.00471168	0.00575255	0.00525283	0.0803081	0.0053209	0.00511815	0.00643188	0.00546299
Trim43c	chr9:88839163-88848190	0.522809	0.73775	0.418918	0.00514134	0.00493976	0.884573	0.00471168	0.00575255	0.98415	1.64993	2.48039	0.00511815	1.29668	0.309432
1500016L03Rik	chr11:84525659-84535831	0.00533002	0.0051275	0.00534845	0.00514134	2.48875	0.00495284	0.00471168	0.00575255	3.83083	1.39678	0.0053209	0.00511815	0.00643188	1.31138
Gm1968	chr16:29957926-29979124	0.00533002	0.0051275	0.00534845	0.00514134	0.00493976	0.00495284	0.00471168	0.00575255	0.00525283	0.00485348	0.0795639	0.00511815	0.00643188	0.00546299
Ros1	chr10:52045925-52195244	0.00533002	0.0051275	0.00534845	0.00514134	0.00493976	0.00495284	0.00471168	0.00575255	0.00525283	0.00485348	0.0053209	0.00511815	0.08054	0.00546299
4930455H04Rik	chr3:116968266-116984406	0.550149	0.0051275	0.00534845	0.00514134	0.00493976	0.00495284	0.00471168	0.00575255	0.690574	0.776887	0.0053209	0.00511815	0.00643188	0.00546299
Slc15a1	chr14:121459620-121505254	0.00533002	0.0051275	0.00534845	0.00514134	0.00493976	0.00495284	0.00471168	0.312104	0.00525283	0.101007	0.0053209	0.00511815	0.198465	0.568211
Cd8a	chr6:71373426-71379171	0.00533002	0.0051275	0.00534845	0.209381	0.00493976	0.00495284	0.00471168	0.00575255	0.268644	0.00485348	0.0053209	0.331732	0.00643188	0.00546299
Phf11a	chr14:59276912-59297522	0.00533002	0.0051275	0.00534845	0.00514134	0.00493976	0.688782	0.00471168	0.00575255	0.682658	0.256041	0.643685	0.00511815	0.00643188	0.240143
S100a14	chr3:90526848-90528835	0.00533002	0.0051275	0.00534845	0.00514134	0.00493976	0.00495284	0.00471168	1.04274	0.00525283	0.00485348	2.04499	0.00511815	0.660985	0.00546299
Vmn2r53	chr7:12581469-12606544	0.00533002	0.197741	0.00534845	0.00514134	0.00493976	0.00495284	0.00471168	0.00575255	0.00525283	0.132953	0.0053209	0.433943	0.00643188	0.00546299
Vwa2	chr19:56874415-56912078	0.00533002	0.0051275	0.203654	0.00514134	0.00493976	0.00495284	0.00471168	0.247677	0.00525283	0.320708	0.200263	0.522528	0.00643188	0.150338
B230119M05Rik	chrX:134684561-134686462	0.00533002	0.573865	0.00534845	0.00514134	0.00493976	0.00495284	0.00471168	0.00575255	0.00525283	0.75906	0.0053209	0.00511815	0.745532	0.00546299
Dapl1	chr2:59484652-59505020	0.00533002	0.0051275	0.00534845	1.64158	2.12043	0.00495284	0.00471168	0.00575255	0.00525283	2.38274	4.07447	0.00511815	0.00643188	2.98338
2310007B03Rik	chr1:93151354-93160948	0.00533002	0.41901	0.00534845	0.00514134	0.00493976	0.00495284	0.00471168	0.00575255	0.00525283	0.00485348	0.0053209	0.00511815	1.10806	0.00546299
4932702P03Rik	chr13:24905599-24911780	0.00533002	0.0051275	0.00534845	2.49401	0.00493976	0.00495284	0.00471168	0.00575255	0.00525283	0.00485348	0.0053209	4.00101	0.00643188	2.26796
Scimp	chr11:70790931-70812561	0.00533002	0.52158	0.00534845	0.00514134	0.00493976	0.00495284	0.00471168	0.00575255	0.00525283	0.00485348	0.0053209	0.00511815	1.35834	0.00546299
Myh2	chr11:67171026-67197517	0.00533002	0.0742139	0.00534845	0.103227	0.135083	0.267801	0.00471168	0.00575255	0.26412	0.225779	0.292091	0.326685	0.00643188	0.376285
Fgf17	chr14:70636204-70642268	0.00533002	0.0051275	0.00534845	0.40907	0.00493976	0.00495284	0.00471168	0.00575255	0.00525283	0.198646	0.498337	0.00511815	0.390277	0.00546299
Grin3b	chr10:79970723-79977190	0.00533002	0.284989	0.00534845	0.395312	0.00493976	0.00495284	0.00471168	0.00575255	0.253516	0.288128	0.720093	0.313116	0.00643188	0.180093
Atp8b3	chr10:80519584-80539124	0.147247	0.103828	0.00534845	0.144246	0.00493976	0.00495284	0.00471168	0.00575255	0.184743	0.140203	0.350063	0.228361	0.00643188	0.131442
Gm6642	chr19:30930385-30930962	3.44848	1.22164	0.00534845	0.00514134	2.09806	2.15831	0.00471168	0.00575255	4.33474	1.57158	12.0894	2.61724	0.00643188	1.47578
4930474G06Rik	chr18:28560163-28998176	0.00533002	0.0051275	0.00534845	0.00514134	0.00493976	0.00495284	0.00471168	0.370516	0.00525283	0.119882	0.0053209	0.391124	0.471098	0.00546299
Slc10a6	chr5:103605710-103629403	0.00533002	0.0051275	0.00534845	0.315999	0.00493976	0.00495284	0.00471168	0.00575255	0.406619	0.153493	0.0053209	0.00511815	0.00643188	0.287857
Vmn2r7	chr3:64690659-64719602	0.136261	0.0961181	0.00534845	0.00514134	0.00493976	0.00495284	0.00471168	0.00575255	0.341969	0.00485348	0.0053209	0.00511815	0.254019	0.0303054
Olfr557	chr7:102698215-102699272	0.00533002	0.0051275	0.00534845	0.710944	0.00493976	0.00495284	0.00471168	0.00575255	0.924825	0.00485348	0.869999	0.00511815	0.00643188	0.00546299
Rbp3	chr14:33954021-33964216	0.00533002	0.0051275	0.00534845	0.119649	0.00493976	0.00495284	0.00471168	0.00575255	0.00525283	0.058152	0.0053209	0.189365	0.114265	0.00546299
Dpep1	chr8:123186234-123201813	0.00533002	1.29025	0.00534845	0.00514134	0.388561	0.386978	0.00471168	0.00575255	0.382515	0.433425	0.361717	0.00511815	1.70317	2.16752
Pmp2	chr3:10179850-10183885	0.00533002	0.0051275	0.644221	0.00514134	0.00493976	0.00495284	0.00471168	0.00575255	0.00525283	0.507679	0.638093	0.00511815	0.00643188	0.476153
Fosl1	chr19:5447697-5455938	0.00533002	0.0051275	0.00534845	0.134722	0.00493976	0.00495284	0.00471168	0.00575255	0.00525283	0.00485348	0.0053209	0.00511815	0.385606	0.00546299
Hs3st6	chr17:24753002-24758684	0.00533002	0.0051275	0.00534845	0.596966	0.00493976	0.00495284	0.00471168	0.00575255	0.00525283	0.00485348	0.0053209	0.950211	0.00643188	0.543516
Tfec	chr6:16833380-16898441	0.395682	0.279218	0.00534845	0.00514134	0.00493976	0.00495284	0.00471168	0.00575255	0.00525283	0.00485348	0.0053209	0.611563	0.00643188	1.05252
Slfn1	chr11:83116844-83122659	0.00533002	0.0051275	0.00534845	0.367018	0.00493976	0.00495284	0.00471168	0.00575255	0.00525283	0.356495	0.0053209	0.582589	0.00643188	0.00546299
Gm9054	chr3:95985509-95986967	1.26493	0.0051275	0.00534845	0.00514134	0.00493976	0.00495284	0.00471168	0.00575255	0.00525283	0.00485348	0.0053209	1.93201	1.14645	0.00546299
Mfsd6l	chr11:68556185-68558245	0.00533002	0.0051275	0.403152	0.00514134	0.00493976	0.00495284	0.00471168	0.00575255	0.00525283	0.317557	0.397738	0.00511815	0.311961	0.00546299
Gm3259	chr5:95305922-95343575	0.00533002	0.0051275	0.00534845	0.00514134	0.00493976	0.00495284	0.00471168	0.00575255	0.00525283	0.0703434	0.0053209	0.00511815	0.00643188	0.00546299
Kng2	chr16:22985851-23029101	0.00533002	0.0051275	0.531069	0.00514134	0.00493976	0.00495284	0.00471168	0.00575255	0.00525283	0.00485348	0.524932	0.00511815	0.411025	0.392333
2810442I21Rik	chr11:16936722-16951093	0.211535	0.0051275	0.00534845	0.00514134	0.00493976	0.00495284	0.00471168	0.310613	0.265423	0.20105	0.251275	0.00511815	0.395036	0.1885
Napsa	chr7:44572444-44586846	0.00533002	0.0051275	0.586297	0.00514134	0.00493976	0.00495284	0.00471168	0.00575255	0.00525283	0.692965	0.0053209	0.756197	0.00643188	0.00546299
Olfr551	chr7:102587740-102588819	0.00533002	0.0051275	0.85311	0.00514134	0.00493976	0.00495284	0.00471168	0.00575255	0.901145	0.336279	0.847917	0.00511815	0.00643188	0.00546299
Xkr5	chr8:18932728-18950973	0.235848	0.0051275	0.284448	0.00514134	0.00493976	0.00495284	0.00471168	0.00575255	0.5919	0.112001	0.0053209	0.365324	0.220067	0.00546299
Trim10	chr17:36869573-36877833	0.00533002	0.0051275	0.00534845	0.297272	0.388371	0.00495284	0.00471168	0.00575255	0.76465	0.00485348	0.361539	0.00511815	0.00643188	0.541614
2200002D01Rik	chr7:29247520-29248467	0.00533002	0.0051275	0.00534845	1.99821	0.00493976	0.00495284	0.00471168	0.00575255	0.00525283	0.965775	0.0053209	0.00511815	3.7922	0.00546299
Dytn	chr1:63622850-63686927	0.279557	0.0051275	0.00534845	0.00514134	0.00493976	0.00495284	0.00471168	0.409872	0.00525283	0.00485348	0.663659	0.00511815	0.260524	0.745965
Trim30e-ps1	chr7:104532958-104535361	0.00533002	0.260649	0.00534845	0.00514134	0.00493976	0.00495284	0.00471168	0.00575255	0.00525283	0.00485348	0.0053209	0.00511815	0.343364	0.327765
Itgb6	chr2:60598291-60722603	0.135039	0.0952157	0.00534845	0.00514134	0.00493976	0.343527	0.00471168	0.00575255	0.00525283	0.321668	0.160539	0.419016	0.126366	0.361856
Cd3e	chr9:44998742-45009590	0.00533002	0.0051275	0.00534845	0.492363	0.00493976	0.00495284	0.00471168	0.00575255	0.00525283	0.00485348	1.2011	0.00511815	0.00643188	0.00546299
AA467197	chr2:122637886-122641076	0.00533002	0.0051275	1.70435	0.00514134	1.79898	0.00495284	0.00471168	0.00575255	1.8425	0.672911	1.71816	0.00511815	3.96447	0.00546299
Rax	chr18:65934638-65939089	0.00533002	0.300428	0.00534845	0.00514134	0.00493976	0.00495284	0.00471168	0.00575255	0.00525283	0.00485348	0.0053209	0.00511815	0.00643188	0.754296
Cxcl17	chr7:25400052-25412886	0.00533002	0.0051275	0.00534845	0.00514134	0.00493976	1.43652	0.00471168	0.00575255	2.86651	0.528345	0.0053209	0.00511815	0.00643188	0.00546299
Mapk13	chr17:28769316-28778704	0.00533002	0.0051275	0.00534845	0.00514134	0.00493976	0.00495284	0.00471168	0.769904	0.00525283	0.248704	0.625067	0.00511815	0.977208	0.00546299
Dmgdh	chr13:93674435-93752823	0.00533002	0.630944	0.00534845	0.00514134	0.00493976	0.284154	0.00471168	0.00575255	0.00525283	0.212487	0.531248	0.00511815	0.835012	0.597678
Mrgprx2	chr7:48478618-48499270	0.00533002	0.0051275	0.00534845	0.00514134	0.00493976	0.00495284	0.00471168	0.00575255	0.00525283	0.0677206	0.0053209	0.00511815	0.00643188	0.00546299
Tnnt3	chr7:142498835-142516009	0.00533002	0.560887	0.00534845	0.765041	0.00493976	1.00322	0.00471168	0.00575255	1.99437	0.371143	0.937154	0.00511815	0.729034	1.39323
Cyct	chr2:76353942-76360448	1.42561	0.0051275	0.00534845	0.00514134	0.00493976	0.00495284	0.00471168	0.00575255	0.00525283	0.00485348	3.34256	0.00511815	0.00643188	0.00546299
Tshr	chr12:91400992-91540509	0.452425	0.425363	0.00534845	0.147721	0.00493976	0.00495284	0.00471168	0.00575255	0.189212	0.0717898	0.537772	0.935491	0.282122	0.403824
Pnliprp2	chr19:58759722-58777534	0.00533002	0.0051275	0.00534845	0.889482	0.00493976	0.00495284	0.00471168	0.00575255	1.14861	0.00485348	0.542077	0.00511815	0.424257	0.00546299
Oas1a	chr5:120896256-120907525	0.00533002	0.260962	0.00534845	0.00514134	0.470417	0.00495284	0.638979	0.00575255	0.00525283	0.524914	0.438562	0.571821	0.687542	0.984463
Psapl1	chr5:36204020-36206567	0.00533002	0.18703	0.00534845	0.517933	0.00493976	0.00495284	0.00471168	0.388869	0.332712	0.377434	0.314774	0.821085	0.247196	0.471858
Erp27	chr6:136907386-136922180	0.840976	0.0051275	0.99587	0.00514134	0.00493976	0.00495284	0.00471168	0.00575255	2.112	0.392659	0.99215	0.00511815	0.771317	0.00546299
Igsf5	chr16:96361756-96422121	0.478858	0.638779	0.542183	0.00514134	0.00493976	0.00495284	1.27644	0.00575255	0.00525283	1.57289	0.56716	0.00511815	3.42228	1.20189
Acbd7	chr2:3336167-3340997	1.95338	1.38495	0.00534845	3.65918	0.00493976	0.00495284	0.00471168	0.00575255	2.45605	2.65416	0.0053209	5.91188	1.7371	3.32389
Tmem51as1	chr4:142084297-142088101	0.00533002	0.0051275	0.481301	0.00514134	0.00493976	0.00495284	0.00471168	0.00575255	0.00525283	0.189585	0.0053209	0.61986	0.00643188	0.355573
Prss16	chr13:22002175-22009741	0.319329	0.0051275	0.384151	0.311459	0.00493976	0.810676	0.552067	0.00575255	0.400727	0.151289	2.27324	1.4822	0.594498	0.567446
Tfap2a	chr13:40715674-40733823	0.0710721	0.0051275	0.00534845	0.00514134	0.00493976	0.00495284	0.00471168	0.00575255	0.00525283	0.0138478	0.0053209	0.00511815	0.00643188	0.20789
Esrp2	chr8:106131182-106136974	0.251635	0.0051275	0.303341	0.00514134	0.00493976	0.00495284	0.00471168	0.00575255	0.00525283	0.238892	0.0053209	0.389694	0.469382	0.223989
H2-Bl	chr17:36080188-36084249	0.00533002	0.0051275	0.777884	0.00514134	0.00493976	0.00495284	0.00471168	0.00575255	0.820025	0.00485348	0.0053209	1.00601	0.00643188	0.00546299
Spaca7	chr8:12573048-12600738	0.00533002	0.0051275	0.00534845	0.00514134	0.00493976	0.00495284	0.00471168	0.00575255	0.00525283	0.0661835	0.0053209	0.00511815	0.00643188	0.00546299
Hpd	chr5:123171806-123182686	0.539569	0.0051275	0.00534845	0.00514134	0.00493976	0.00495284	0.00471168	0.00575255	0.00525283	0.00485348	1.2773	0.00511815	0.00643188	0.00546299
Vmn2r3	chr3:64258960-64287417	0.12592	0.0355274	0.00534845	0.00514134	0.00493976	0.00495284	0.00471168	0.00575255	0.31601	0.00485348	0.0747549	0.00511815	0.00643188	0.0280213
Prr15l	chr11:96929323-96935647	0.540043	0.0051275	0.00534845	0.00514134	0.683015	0.683988	0.00471168	0.00575255	0.677878	0.508552	0.0053209	1.66606	1.49864	0.00546299
9930111J21Rik2	chr11:48965816-48979398	0.490219	0.767382	0.00534845	0.00514134	0.00493976	0.985452	0.00471168	1.54616	2.11973	0.00485348	2.79527	1.80668	0.577191	1.28513
Cxcr3	chrX:101731535-101734147	0.00533002	0.0051275	0.00534845	0.432076	0.00493976	0.00495284	0.00471168	0.00575255	0.00525283	0.209803	0.0053209	0.00511815	0.824386	0.00546299
Spata25	chr2:164827381-164828534	0.00533002	0.0051275	1.28629	0.00514134	0.00493976	0.00495284	0.00471168	0.00575255	0.00525283	1.01489	0.0053209	0.00511815	0.99669	0.952428
Krt20	chr11:99428402-99438153	0.00533002	0.254549	0.00534845	0.00514134	0.00493976	0.00495284	0.623364	0.527974	0.905489	0.34144	0.427839	0.557853	0.670838	0.320177
Optc	chr1:133897193-133907999	0.738555	0.0051275	0.00534845	0.00514134	0.00493976	0.819468	1.51987	0.00575255	0.813128	1.69241	0.0053209	0.997631	1.19717	2.28165
Six3os1	chr17:85601931-85618396	0.240535	0.722486	0.177012	0.00514134	0.154243	0.00495284	0.625306	0.902512	0.00525283	1.28128	1.11088	0.00511815	2.29753	1.67297
Tfap2d	chr1:19103021-19166332	0.00533002	0.0051275	0.00534845	0.00514134	0.513241	0.00495284	0.00471168	0.00575255	0.00525283	0.381868	0.478854	0.00511815	0.00643188	0.358105
1700063D05Rik	chr9:41206154-41217627	2.51954	0.891303	0.00534845	0.00514134	0.00493976	1.58418	0.00471168	1.80749	4.74798	0.581432	4.43853	0.00511815	2.28387	3.27443
Gm6367	chr5:94648382-95026536	0.00533002	0.0051275	0.00534845	0.00514134	0.00493976	0.00495284	0.00471168	0.00575255	0.00525283	0.0652133	0.0053209	0.00511815	0.00643188	0.00546299
1700001K19Rik	chr12:110667688-110682619	0.83983	0.593437	0.00534845	0.00514134	2.10337	0.00495284	0.00471168	1.21612	1.05456	1.56855	0.99081	2.58033	2.31087	2.20742
2810408A11Rik	chr11:69897357-69900986	0.424237	0.299394	0.00534845	0.412686	0.00493976	0.00495284	0.00471168	0.00575255	0.00525283	0.400799	0.0053209	0.655436	0.787442	0.751734
1700030F04Rik	chr6:117679206-117751769	0.14095	0.441197	0.00534845	0.00514134	0.00493976	0.382932	0.00471168	0.00575255	1.56129	0.63615	0.0053209	0.00511815	0.00643188	0.00546299
Klrg1	chr6:122270596-122282833	0.5391	0.761173	0.00534845	0.522905	0.00493976	0.00495284	0.00471168	0.00575255	1.35339	1.01535	1.27619	0.00511815	0.00643188	0.476153
H60b	chr10:22273473-22288848	0.00533002	0.595872	0.00534845	0.00514134	0.00493976	0.00495284	0.00471168	0.00575255	0.00525283	0.393707	0.994837	0.00511815	0.00643188	0.00546299
Fut1	chr7:45617605-45621059	0.00533002	0.0051275	0.00534845	0.00514134	0.354219	0.00495284	0.00471168	0.00575255	0.00525283	0.263394	0.329545	0.00511815	0.258739	0.00546299
Adam18	chr8:24602245-24674755	0.00533002	1.02772	0.00534845	0.56258	0.735085	0.731802	0.00471168	0.42242	1.08484	0.819884	2.39415	1.33815	1.07394	1.02503
C2cd4d	chr3:94362443-94364567	0.00533002	0.0051275	0.00534845	0.00514134	0.00493976	0.712511	0.00471168	0.00575255	0.706322	0.26477	0.665846	0.00511815	0.00643188	0.00546299
Ldhal6b	chr17:5417322-5418767	0.503481	0.710805	0.602305	0.00514134	0.00493976	0.637916	0.00471168	1.46902	0.631958	0.949215	1.7885	1.55405	3.26348	0.44512
1600029I14Rik	chr9:99470420-99474751	0.00533002	0.0051275	0.00534845	0.918613	0.00493976	2.41418	0.00471168	0.00575255	3.60565	0.00485348	1.12764	0.00511815	2.62466	0.00546299
Acox2	chr14:8225510-8259019	0.00533002	0.976682	0.333507	0.00514134	0.35327	0.351603	0.00471168	1.21803	0.347432	0.525399	1.6435	0.428627	2.44487	1.72426
Ccdc169	chr3:55140037-55172935	0.30125	0.637559	0.00534845	0.00514134	0.00493976	0.00495284	0.520933	0.00575255	0.00525283	0.285594	0.71499	1.39864	0.841701	0.00546299
Ifi202b	chr1:173962568-173982844	0.00533002	0.0051275	0.00534845	0.381435	0.00493976	0.00495284	0.00471168	0.00575255	0.00525283	0.185242	0.0053209	0.00511815	0.363946	0.347424
Ttll8	chr15:88913897-88954418	0.447776	0.473722	0.810365	0.437798	0.57234	0.568923	0.387543	0.328661	1.12371	1.91445	1.32956	1.73428	1.88081	0.797765
Rab17	chr1:90958132-90969620	0.00533002	0.325106	0.00534845	0.00514134	0.00493976	0.00495284	0.00471168	0.00575255	0.00525283	0.217364	0.545674	0.00511815	0.00643188	0.00546299
Il25	chr14:54932694-54935836	0.731364	0.0051275	0.86893	0.00514134	0.00493976	0.00495284	0.00471168	0.00575255	1.83649	0.342525	0.0053209	0.00511815	1.34573	0.00546299
Gpr174	chrX:107255877-107296769	0.00533002	0.0051275	0.00534845	0.00514134	0.00493976	0.00495284	0.00471168	0.00575255	0.00525283	0.0620474	0.0053209	0.00511815	0.00643188	0.00546299
Cyp3a11	chr5:145854606-145879854	0.00533002	0.0051275	0.00534845	0.00514134	0.00493976	0.00495284	0.581741	0.00575255	0.00525283	0.00485348	0.798502	0.520614	0.00643188	0.00546299
Gm14873	chr17:47699968-47701996	1.70032	0.0051275	0.00534845	0.00514134	0.00493976	0.00495284	0.00471168	2.46155	0.00525283	2.38123	1.00276	2.61166	1.55907	1.4893
Wnt8b	chr19:44493471-44514273	0.00533002	0.137888	0.00534845	0.191301	0.00493976	0.00495284	0.00471168	0.00575255	0.00525283	0.0929568	0.0053209	0.303026	0.365298	0.00546299
Actl7b	chr4:56740004-56741425	0.00533002	0.725024	0.614146	0.00514134	0.00493976	0.650586	0.00471168	0.00575255	1.28917	0.241974	0.608003	0.792428	0.950766	0.453885
Ascl2	chr7:142966821-142969264	0.00533002	0.0051275	0.531069	0.00514134	0.00493976	0.00495284	0.00471168	0.647318	0.556154	0.00485348	0.525038	0.684435	0.822052	0.00546299
4930502E09Rik	chr11:84829177-84830868	0.00533002	0.0051275	0.00534845	0.00514134	0.00493976	0.00495284	1.96991	0.00575255	0.00525283	0.533116	0.0053209	1.76169	0.00643188	2.00133
Fendrr	chr8:121054881-121083032	0.00533002	0.201496	0.00534845	0.278835	0.728683	0.362693	0.00471168	0.00575255	0.716865	0.135456	1.35609	0.442144	0.00643188	0.762059
Snai1	chr2:167538226-167542811	0.00533002	0.318694	0.0541033	0.00514134	0.00493976	0.00495284	0.00471168	0.00575255	0.00525283	0.426274	0.0053209	0.00511815	0.418742	0.00546299
1700011H14Rik	chr14:49226358-49245428	0.00533002	0.0051275	0.00534845	0.00514134	0.00493976	0.823772	0.00471168	0.00575255	0.81743	0.00485348	0.0053209	1.00286	0.00643188	0.00546299
Klf1	chr8:84901927-84905295	0.00533002	0.331315	0.562122	0.00514134	0.00493976	0.00495284	0.00471168	0.685313	0.00525283	0.442909	1.11205	1.44954	0.00643188	0.415375
Gpr128	chr16:56724608-56795858	0.00533002	0.175416	0.00534845	0.00514134	0.00493976	0.00495284	0.00471168	0.00575255	0.312062	0.11806	0.0053209	0.00511815	0.00643188	0.00546299
Pla1a	chr16:38396116-38433145	0.351717	0.496321	1.26809	1.71384	2.68582	0.446305	0.607806	0.00575255	3.53111	2.66371	2.92007	2.17575	3.59804	1.2489
Lmod3	chr6:97238527-97252780	0.00533002	0.0051275	0.367219	0.00514134	0.00493976	0.00495284	0.00471168	0.00575255	0.00525283	0.00485348	0.362073	0.472179	0.00643188	0.00546299
Gnmt	chr17:46725663-46729165	0.00533002	0.0051275	0.901304	0.00514134	0.953314	0.00495284	1.30523	1.1014	1.90658	0.35531	3.58613	1.16767	1.39594	0.666648
U05342	chr19:12763527-12796123	0.00533002	0.0051275	1.73334	0.00514134	0.00493976	0.00495284	0.00471168	0.00575255	0.00525283	0.782638	0.0053209	2.93976	0.00643188	0.00546299
Ccdc11	chr18:74283099-74359984	0.372495	1.0514	0.00534845	0.725674	0.947529	1.41778	1.28712	0.545	0.467474	2.64407	2.32618	1.72779	4.52082	1.74165
Ern2	chr7:122169892-122186216	0.224132	0.0051275	0.00534845	0.219136	0.00493976	0.00495284	0.00471168	0.00575255	0.00525283	0.106473	0.266202	0.00511815	0.41841	0.199657
Cd164l2	chr4:133220808-133224554	0.804791	0.568614	0.00534845	2.32629	1.00897	1.01662	1.38271	1.16628	2.02104	0.752285	0.949833	4.94771	5.91105	2.82307
Zar1l	chr5:150507068-150518159	0.00533002	0.664094	0.00534845	0.00514134	0.00493976	0.00495284	0.00471168	0.00575255	0.00525283	0.00485348	0.0053209	1.44138	0.00643188	0.00546299
Wnt6	chr1:74771891-74785319	0.333836	0.0051275	0.401426	0.976468	0.425134	0.00495284	0.00471168	0.488861	0.83788	0.632394	0.792047	0.516412	1.86375	0.889489
Rgs1	chr1:144244668-144249104	0.00533002	0.0051275	0.663609	0.538683	0.00493976	0.00495284	0.957625	0.00575255	0.697419	0.784458	0.0053209	2.57053	0.513708	0.00546299
Npm3-ps1	chr6:85076140-85077126	0.00533002	0.0051275	0.00534845	0.00514134	0.00493976	1.01662	0.00471168	0.00575255	0.00525283	0.00485348	0.0053209	0.00511815	1.47776	0.705769
4933436C20Rik	chr8:92326032-92356120	0.00533002	0.851283	1.43793	0.583758	0.00493976	0.763	0.00471168	0.00575255	0.00525283	0.566658	2.13901	2.78713	0.556608	1.59451
1700105P06Rik	chr19:7383002-7383557	1.83712	0.0051275	0.00534845	1.72558	0.00493976	2.29704	0.00471168	0.00575255	2.30957	0.834682	4.28841	0.00511815	3.27785	1.56777
Gm3415	chr5:146502376-146516902	0.00533002	0.0051275	0.00534845	0.00514134	0.00493976	0.00495284	0.00471168	0.00575255	0.00525283	0.00485348	0.0053209	0.00511815	0.0600258	0.00546299
Col6a6	chr9:105689416-105828085	0.0897304	0.126522	0.108706	0.00514134	0.115212	0.210097	0.00471168	0.00575255	0.20735	0.0427888	0.533654	0.139271	0.168259	0.295039
Gm20736	chrY:22835090-22861268	0.00533002	0.0051275	0.00534845	0.0690646	0.00493976	0.00495284	0.00471168	0.00575255	0.00525283	0.190974	0.0053209	0.00511815	0.00643188	0.00546299
Gm20736	chrY:82225214-82251414	0.00533002	0.0051275	0.00534845	0.0690646	0.00493976	0.00495284	0.00471168	0.00575255	0.00525283	0.190974	0.0053209	0.00511815	0.00643188	0.00546299
Nlrp9b	chr7:20008022-20062938	0.00533002	0.0051275	0.00534845	0.00514134	0.00493976	0.00495284	0.00471168	0.00575255	0.00525283	0.00485348	0.0053209	0.00511815	0.00643188	0.0586938
Olfr538	chr7:140574154-140575087	0.864535	0.0051275	0.00534845	0.00514134	0.00493976	0.00495284	0.00471168	0.00575255	1.08561	0.00485348	0.0053209	0.00511815	0.00643188	0.756951
4930590J08Rik	chr6:91904232-91950725	0.194351	0.0051275	0.00534845	0.00514134	0.00493976	0.00495284	0.00471168	0.00575255	0.00525283	0.092404	0.0053209	0.00511815	0.363124	0.00546299
Accsl	chr2:93855359-93869157	0.00533002	0.0051275	0.00534845	0.00514134	0.392203	0.390632	0.00471168	0.00575255	0.386139	0.00485348	0.730261	0.00511815	0.00643188	0.546971
Ces3a	chr8:105048598-105058414	0.365419	0.0051275	0.00534845	0.00514134	0.00493976	0.00495284	0.00471168	0.00575255	0.00525283	0.00485348	0.800242	0.00511815	0.00643188	0.00546299
Pou2f3	chr9:43123938-43205755	0.268024	0.0051275	0.00534845	0.261759	0.00493976	0.00495284	0.00471168	0.00575255	0.336325	0.00485348	0.318181	0.00511815	0.249859	0.238472
Lhx4	chr1:155701693-155742027	0.00533002	0.0051275	0.454189	0.00514134	0.00493976	0.00495284	0.00471168	0.00575255	0.47467	0.178896	0.0053209	0.00511815	0.00643188	0.335517
Spink13	chr18:62607539-62741387	0.00533002	0.0051275	0.00534845	0.00514134	0.00493976	0.00495284	0.00471168	1.54395	1.34605	0.00485348	0.0053209	0.00511815	0.00643188	1.8663
Klhl30	chr1:91351072-91362404	0.220371	0.0051275	0.00534845	0.00514134	0.281709	0.00495284	0.00471168	0.00575255	0.00525283	0.209396	0.261746	0.00511815	0.411433	0.196327
Scn4a	chr11:106318592-106349390	0.00533002	0.0051275	0.00534845	0.0949137	0.00493976	0.00495284	0.00471168	0.00575255	0.00525283	0.0461334	0.115086	0.00511815	0.0906509	0.00546299
Olfr558	chr7:102702322-102712054	0.684828	0.161005	0.550756	0.00514134	0.291737	0.290026	0.00471168	0.00575255	0.572869	0.867438	0.542226	0.00511815	1.06524	1.01663
Olfr535	chr7:140492639-140493578	0.00533002	0.60583	0.00534845	0.00514134	1.07298	0.00495284	0.00471168	0.00575255	0.00525283	0.400113	0.0053209	0.00511815	1.5719	1.50157
Atp6v0a4	chr6:38048482-38124586	0.00533002	0.0051275	0.254532	0.3939	0.261284	0.537052	0.00471168	0.00575255	0.00525283	0.296136	0.983419	0.00511815	0.956362	0.746648
4930473O22Rik	chr10:97590983-97596931	0.495399	0.0051275	0.00534845	0.00514134	0.00493976	0.00495284	0.00471168	0.00575255	0.62181	0.00485348	0.0053209	0.00511815	0.00643188	0.438071
Zmynd12	chr4:119422683-119453899	0.479989	0.677594	0.574616	0.00514134	0.00493976	0.608293	0.00471168	0.700603	0.00525283	1.1319	1.70549	0.741006	1.77902	0.849243
Plekha4	chr7:45526329-45554229	0.252872	0.35673	0.30482	0.247055	0.00493976	0.00495284	0.437549	0.00575255	0.634611	0.360086	0.600484	0.0435114	1.17918	0.450165
Gsta2	chr9:78331019-78347145	0.00533002	0.0051275	0.00534845	0.00514134	0.00493976	0.00495284	1.664	0.00575255	0.731347	1.80616	0.0053209	0.00511815	0.88693	0.00546299
Rfx8	chr1:39665300-39720989	0.00533002	0.0051275	0.416591	0.337807	0.882354	0.439812	0.00471168	0.00575255	0.869885	0.328151	1.23326	0.536035	0.967103	0.307711
Mip	chr10:128225837-128231811	0.00533002	0.0051275	0.38593	0.312904	0.00493976	0.407228	0.00471168	0.00575255	0.402602	0.607961	0.761277	0.496369	0.00643188	0.00546299
Lmx1a	chr1:167689557-167848733	0.00533002	0.697843	0.00534845	0.19362	0.00493976	1.50907	1.37071	0.58137	0.00525283	0.752663	1.17558	0.306708	3.55858	2.9991
5031425F14Rik	chr2:166447450-166458770	0.00533002	0.0051275	0.00534845	0.00514134	0.552862	0.00495284	0.00471168	0.00575255	0.546731	0.617125	0.0053209	0.00511815	0.00643188	0.00546299
AA465934	chr11:83291698-83294637	3.62824	2.58475	0.00534845	3.26641	0.00493976	0.00495284	0.00471168	4.94901	4.56845	1.57282	8.31007	5.37048	9.25631	0.00546299
Agtr1b	chr3:20314472-20367177	0.320157	0.0051275	0.385137	0.00514134	0.00493976	0.00495284	0.00471168	0.00575255	0.401767	0.00485348	0.759702	0.00511815	0.298013	0.00546299
Trat1	chr16:48734689-48771956	0.00533002	0.939415	0.00534845	1.26257	0.00493976	0.00495284	0.00471168	0.00575255	1.66789	1.22312	1.55791	0.00511815	0.00643188	0.00546299
Prdx6b	chr2:80292469-80295358	0.00533002	0.0051275	0.00534845	0.00514134	0.00493976	0.00495284	0.00471168	0.00575255	0.00525283	0.0549006	0.0053209	0.00511815	0.00643188	0.00546299
Trpm5	chr7:143071528-143094642	0.00533002	0.209053	0.00534845	0.435636	0.00493976	0.00495284	0.00471168	0.217975	0.185985	0.282283	0.352413	0.00511815	0.415998	0.529289
Acnat1	chr4:49443531-49451109	0.127823	0.630888	0.00534845	0.375839	0.163911	0.487688	0.221531	0.00575255	0.00525283	0.547987	0.30395	0.00511815	1.67497	1.48412
1700008F21Rik	chr8:129067133-129183732	0.00533002	0.0051275	0.00534845	0.00514134	0.00493976	0.00495284	0.00471168	0.00575255	0.0549783	0.00485348	0.0053209	0.00511815	0.00643188	0.00546299
AB124611	chr9:21526176-21545331	0.00533002	0.0051275	0.00534845	0.00514134	0.716892	0.00495284	0.00471168	1.72652	2.32933	0.871714	0.0053209	0.00511815	1.14165	0.545065
Lax1	chr1:133679028-133690108	0.00533002	0.0051275	0.00534845	0.00514134	0.00493976	0.381449	0.00471168	0.00575255	0.377036	0.427328	0.0053209	0.00511815	0.00643188	0.00546299
Vmn2r39	chr7:9014749-9030682	0.00533002	0.0051275	0.00534845	0.00514134	0.00493976	0.00495284	0.00471168	0.00575255	0.0545381	0.00485348	0.0053209	0.00511815	0.00643188	0.00546299
Ccl22	chr8:94745683-94751388	0.387729	0.0051275	0.00534845	0.00514134	0.492875	0.00495284	0.669732	0.00575255	0.973203	0.366684	0.0053209	0.00511815	1.08065	0.687719
Dsg1b	chr18:20376834-20409741	0.0646004	0.0051275	0.234037	0.00514134	0.00493976	0.00495284	0.00471168	0.00575255	0.389066	0.0921443	0.0053209	0.100123	0.00643188	0.0575935
Gm15412	chr7:96339482-96341964	0.00533002	0.497142	0.00534845	1.35977	0.00493976	0.890001	0.00471168	0.00575255	0.883663	1.64944	1.66321	0.00511815	0.64805	0.618913
Hnf1b	chr11:83850868-83905815	0.00533002	0.0051275	0.00534845	0.00514134	0.00493976	0.310904	0.00471168	0.00575255	0.00525283	0.00485348	0.0053209	0.00511815	0.228315	0.435803
Mrap	chr16:90738323-90749776	0.00533002	1.69257	0.00534845	1.53906	0.00493976	0.00495284	0.00471168	0.00575255	1.00267	1.11986	0.942522	1.22743	0.733279	1.40081
Timd4	chr11:46810798-46844333	0.00533002	0.0051275	0.00534845	0.307825	0.00493976	0.00495284	0.00471168	0.00575255	0.00525283	0.00485348	0.374433	0.00511815	0.00643188	0.280416
6030498E09Rik	chrX:38772779-38962688	0.00533002	0.0051275	0.00534845	0.00514134	0.00493976	0.809354	0.00471168	0.00575255	0.00525283	0.300342	0.756296	0.00511815	0.590022	0.00546299
Fam46b	chr4:133480132-133487940	0.298338	0.0051275	0.359129	0.00514134	0.00493976	0.00495284	0.00471168	0.00575255	0.374377	0.424285	0.0053209	0.00511815	0.277877	0.265225
Mansc4	chr6:147075061-147087032	2.73129	0.964524	0.81244	0.00514134	0.00493976	1.7272	2.34998	0.00575255	3.429	2.88201	1.6139	2.10244	5.66161	1.20153
Fam209	chr2:172472553-172474316	0.00533002	0.0051275	0.00534845	0.00514134	1.76308	0.00495284	0.00471168	0.00575255	1.80387	0.00485348	1.68275	0.00511815	0.00643188	0.00546299
Gsdma	chr11:98664350-98677708	0.00533002	0.173666	0.00534845	0.00514134	0.00493976	0.00495284	0.00471168	0.00575255	0.00525283	0.00485348	0.0053209	0.381329	0.00643188	0.00546299
Olfr5	chr7:6480215-6486813	0.748213	0.528548	0.00534845	0.00514134	0.939789	0.00495284	0.00471168	0.00575255	0.00525283	0.00485348	0.883599	3.45256	0.00643188	0.00546299
Spata3	chr1:86021941-86029958	0.696309	0.983747	0.00534845	0.00514134	0.00493976	1.76136	0.00471168	0.00575255	1.46581	0.539935	1.6458	0.00511815	0.00643188	3.04047
Mybphl	chr3:108364910-108380057	0.00533002	0.0051275	0.00534845	0.00514134	0.00493976	0.00495284	0.00471168	0.850429	0.00525283	0.274627	0.0053209	0.900268	0.00643188	0.515172
Dqx1	chr6:83057843-83067219	0.210024	0.0051275	0.253501	0.00514134	0.00493976	0.266884	0.363609	0.00575255	0.00525283	0.79849	0.249484	0.325439	0.392231	0.374321
Dennd2c	chr3:103127555-103169733	0.908684	0.27459	0.31414	0.127223	0.16645	0.165089	0.00471168	0.00575255	0.97719	0.370991	0.46301	1.00685	0.485982	0.463735
Arhgef16	chr4:154278469-154299895	0.741305	0.174292	0.297918	0.241453	0.00493976	0.313884	0.00471168	0.36255	0.00525283	0.821165	0.880225	0.382698	0.691478	1.31988
Upk3bl	chr5:136057266-136064324	0.00533002	0.0051275	0.00534845	0.00514134	0.00493976	0.00495284	0.00471168	0.00575255	0.00525283	0.00485348	0.0053209	0.00511815	0.0529885	0.00546299
1700066O22Rik	chr18:57504421-57533752	0.00533002	1.17724	0.00534845	0.00514134	0.00493976	0.00495284	0.00471168	0.00575255	0.00525283	0.00485348	0.0053209	0.00511815	2.2926	0.00546299
Tstd1	chr1:171419032-171420352	0.00533002	1.31784	0.00534845	0.00514134	0.00493976	2.3242	0.00471168	0.00575255	0.00525283	0.00485348	2.16952	0.00511815	1.65766	3.17148
Exoc3l4	chr12:111417429-111431183	0.228276	0.644019	0.826137	0.00514134	0.291737	0.580052	0.395117	0.670144	1.14574	0.759007	1.89778	2.1218	0.213048	0.813302
Olfr1418	chr19:11854994-11855951	0.00533002	0.0051275	0.495304	0.00514134	0.00493976	0.00495284	0.00471168	0.00575255	0.00525283	0.00485348	0.986819	0.00511815	0.00643188	0.00546299
Mageb3	chr2:121953770-121956092	0.587027	0.0051275	0.353375	0.00514134	0.00493976	0.00495284	0.507608	0.00575255	0.00525283	0.417482	1.39337	0.454289	0.273422	0.260971
Gp9	chr6:87778135-87779762	0.00533002	0.737243	0.00534845	0.00514134	0.00493976	0.00495284	1.78603	0.00575255	0.00525283	0.484137	0.0053209	1.59741	0.950927	1.81725
Fcgr4	chr1:171018925-171029761	0.598711	0.422747	0.00534845	0.00514134	0.00493976	0.00495284	0.00471168	0.00575255	0.00525283	0.00485348	0.0053209	0.922788	0.00643188	1.05591
Gm6994	chr14:77479482-77506868	0.00533002	1.38536	0.778691	0.63242	0.00493976	0.827244	0.00471168	0.950759	0.820897	0.306902	5.41098	1.00707	0.602905	0.57576
Gm10658	chr9:57056896-57071966	2.02606	0.953951	0.803733	1.30565	0.00493976	1.70842	0.00471168	1.963	1.69573	1.58393	2.39456	7.27878	3.11158	0.594313
AW046200	chr8:57651752-57663430	0.482617	1.70327	1.15543	0.00514134	0.00493976	0.00495284	0.00471168	0.00575255	1.81727	0.227603	0.571592	0.745034	0.894314	2.13457
Rrh	chr3:129808574-129822505	0.00533002	1.11257	0.00534845	0.00514134	0.00493976	0.665459	0.00471168	0.766016	0.00525283	0.742359	1.24379	0.00511815	1.94458	0.928336
Pate4	chr9:35607092-35611885	0.00533002	0.0051275	0.00534845	0.00514134	0.971961	0.00495284	0.00471168	0.00575255	0.972447	0.00485348	0.91438	0.00511815	0.00643188	0.00546299
1700100L14Rik	chr13:70573240-70576104	0.00533002	0.943491	0.00534845	0.00514134	3.28571	0.00495284	0.00471168	0.00575255	1.6751	0.00485348	3.12909	2.03445	1.20606	0.00546299
Gm16617	chr14:51986388-51988829	1.24957	0.0051275	1.46182	1.19074	0.00493976	0.00495284	0.00471168	0.00575255	1.56983	0.576889	0.0053209	1.90894	2.26602	1.08293
3100003L05Rik	chr7:124625669-124708935	1.38716	0.0051275	0.00534845	1.31737	0.00493976	0.00495284	0.00471168	0.00575255	0.00525283	0.638	3.25377	0.00511815	1.25296	0.00546299
Gdnf	chr15:7811010-7837575	0.187617	0.0051275	0.00534845	0.00514134	0.00493976	0.238464	0.32491	0.00575255	0.00525283	0.178438	0.0053209	0.581617	0.525915	0.167295
Ttc29	chr8:78213341-78394326	0.00533002	0.390337	0.333271	0.540293	0.00493976	0.70269	0.00471168	0.811346	0.694367	0.918672	0.328418	1.28497	1.2893	0.738328
Dppa5a	chr9:78367053-78368199	0.00533002	0.0051275	1.70824	0.00514134	0.00493976	0.00495284	0.00471168	0.00575255	0.00525283	0.674449	0.0053209	0.00511815	1.3245	1.26636
Cacna1f	chrX:7607102-7635196	0.105406	0.0051275	0.00534845	0.00514134	0.00493976	0.00495284	0.00471168	0.155143	0.264481	0.0502413	0.125353	0.00511815	0.00643188	0.0941994
2410057H14Rik	chr3:102720230-102735417	0.00533002	1.17862	0.00534845	0.00514134	0.00493976	0.00495284	0.00471168	0.00575255	0.00525283	0.759502	0.0053209	0.00511815	1.49141	0.00546299
Gm17455	chr10:60399725-60403558	0.00533002	0.683927	0.00534845	0.00514134	2.41303	0.00495284	0.00471168	1.39709	0.00525283	1.80065	3.41964	1.48374	0.884222	0.844802
Sbp	chr17:23941995-23945607	0.00533002	0.0051275	0.00534845	0.954736	0.00493976	0.00495284	0.00471168	0.00575255	0.00525283	0.00485348	0.0053209	0.00511815	1.81836	0.00546299
1700084E18Rik	chr2:30237197-30237631	2.87045	0.0051275	0.00534845	2.63005	0.00493976	7.1054	0.00471168	0.00575255	3.61247	2.53756	3.31346	4.29087	4.98027	4.77038
Msr1	chr8:39581699-39642678	0.494604	0.349128	0.00534845	0.480283	0.461525	0.229148	0.312224	0.264895	1.24162	1.63225	0.585714	0.763419	0.16848	0.437376
Patl2	chr2:122120107-122186189	0.00533002	0.0051275	0.335658	0.00514134	0.00493976	0.00495284	0.482033	0.00575255	0.00525283	0.132179	0.0053209	0.431406	0.259707	0.743622
Wdr72	chr9:74110333-74283203	0.370428	0.870609	0.298865	0.121033	0.15836	2.98378	0.642032	0.545	0.00525283	1.9412	1.46814	0.191559	5.31697	2.20588
Gm16675	chr8:46730969-46739515	0.00533002	0.0051275	0.00534845	0.00514134	0.70922	0.710579	0.00471168	0.00575255	0.00525283	0.528122	0.664043	0.00511815	0.00643188	1.48601
Serpinc1	chr1:160978605-161003014	0.00533002	0.0051275	0.00534845	0.620055	0.00493976	0.403465	0.00471168	0.00575255	0.398869	0.150595	0.754248	0.00511815	0.641082	0.00546299
Tssk2	chr16:17898636-17900024	0.528031	0.0051275	0.00534845	0.512311	0.00493976	0.00495284	0.00471168	0.769904	1.32558	0.497409	0.625067	0.00511815	0.00643188	0.933034
Gm2447	chr3:52739723-52776654	0.00533002	0.274635	0.00534845	0.378933	0.00493976	0.00495284	0.00471168	0.00575255	0.00525283	0.552083	0.0053209	0.00511815	0.00643188	0.690292
Amy2a4	chr3:113345048-113356658	0.0721829	0.0051275	0.00534845	0.00514134	0.00493976	0.00495284	0.00471168	0.00575255	0.00525283	0.00485348	0.172555	0.00511815	0.00643188	0.00546299
Ankrd66	chr17:43534173-43543639	0.560137	0.0051275	0.00534845	1.08604	0.00493976	0.709297	0.96539	0.816132	0.703118	1.05435	0.66284	1.72757	1.03567	2.47226
Ankrd22	chr19:34122548-34166041	0.00533002	0.0051275	0.00534845	0.00514134	0.00493976	0.00495284	0.694473	0.00575255	0.00525283	0.00485348	0.953361	0.00511815	0.373437	0.00546299
4933416C03Rik	chr10:116111663-116113917	0.909968	1.06992	0.00534845	0.295967	0.00493976	0.00495284	0.524504	0.44448	0.761267	0.862628	0.359945	0.938813	2.54231	0.539239
Klf17	chr4:117756658-117765666	0.00533002	0.128938	0.00534845	0.00514134	0.234023	0.00495284	0.00471168	0.00575255	0.458812	0.0869579	0.0053209	0.00511815	0.00643188	0.163054
Ltf	chr9:111019291-111042766	0.489307	0.0051275	0.00534845	0.239075	0.00493976	0.00495284	0.00471168	0.00575255	0.00525283	0.580772	0.581021	0.00511815	0.00643188	0.217815
Arg1	chr10:24915206-24927470	0.00533002	1.03905	0.587211	0.00514134	0.621599	0.00495284	0.00471168	0.00575255	0.00525283	0.462701	2.32433	0.00511815	1.36355	0.00546299
Gm12250	chr11:58183842-58190198	0.497189	0.175346	0.599406	0.00514134	0.317487	0.00495284	0.430171	0.00575255	0.311936	0.236025	1.18071	0.385001	1.39125	0.221301
Gm20736	chrY:72554831-72581058	0.00533002	0.0051275	0.00534845	0.0690646	0.00493976	0.00495284	0.00471168	0.00575255	0.00525283	0.164932	0.0053209	0.00511815	0.00643188	0.00546299
1700020A23Rik	chr2:130405258-130406074	0.00533002	0.0051275	1.49385	0.00514134	0.00493976	0.00495284	0.00471168	2.84709	1.60563	0.00485348	2.34981	0.00511815	2.31579	1.71337
Mdfi	chr17:47815327-47834691	0.00533002	0.375613	1.27198	0.00514134	0.00493976	0.00495284	0.00471168	0.00575255	0.00525283	0.501195	1.25971	0.820824	0.00643188	0.470029
4930526L06Rik	chr19:11196816-11299884	0.00533002	0.544423	0.00534845	0.00514134	0.00493976	0.00495284	0.00471168	0.00575255	0.00525283	0.360518	0.0053209	0.00511815	0.00643188	0.676427
Olfr317	chr11:58732095-58733223	0.00533002	0.0051275	0.00534845	0.00514134	0.00493976	0.00495284	0.00471168	0.986822	0.00525283	0.796238	0.0053209	1.04549	0.00643188	0.00546299
Pbp2	chr6:135309128-135310384	0.00533002	0.0051275	0.00534845	0.00514134	0.751455	0.00495284	0.00471168	0.00575255	0.00525283	0.00485348	1.40824	0.00511815	0.00643188	0.00546299
Gabrr3	chr16:59407381-59461739	0.00533002	0.0051275	0.00534845	0.00514134	0.00493976	0.00495284	0.00471168	0.728049	0.00525283	0.470447	0.0053209	0.00511815	0.462125	0.441215
Mettl21e	chr1:44204069-44218931	0.00533002	0.0051275	0.251545	0.00514134	0.00493976	0.00495284	0.00471168	0.00575255	0.00525283	0.126552	0.0053209	0.00511815	0.194602	0.185715
Fam47e	chr5:92571536-92591284	1.11922	0.677594	0.00534845	1.08507	0.00493976	0.708613	0.00471168	0.81535	0.00525283	2.37017	0.568495	0.00511815	3.10422	1.97602
Wdr95	chr5:149528678-149611894	0.00533002	0.192406	0.00534845	0.799061	0.00493976	0.00495284	0.00471168	0.39997	0.684544	0.388192	0.323788	0.42229	0.508483	0.242655
Gm5129	chr5:29735333-29735936	1.6075	1.13853	1.86084	3.03679	0.00493976	0.00495284	0.00471168	0.00575255	0.00525283	2.20474	7.52338	0.00511815	0.00643188	4.14021
Gdf7	chr12:8297917-8301954	0.00533002	0.73856	0.00534845	0.00514134	0.00493976	0.00495284	0.00471168	0.00575255	0.65661	0.246419	0.0053209	0.00511815	0.484116	0.00546299
Fndc3c1	chrX:106420042-106485229	0.00533002	0.0051275	0.162587	0.00514134	0.00493976	0.00495284	0.00471168	0.00575255	0.00525283	0.128009	0.0053209	0.20846	0.00643188	0.00546299
4930447K03Rik	chr13:34084154-34113272	0.00533002	0.0051275	0.00534845	0.731504	0.952172	0.00495284	0.00471168	0.00575255	0.00525283	0.354882	0.0053209	0.00511815	1.39426	1.33169
Pax6os1	chr2:105536079-105670330	0.00533002	0.349972	0.00534845	0.00514134	0.0523318	0.00495284	0.855207	0.00575255	1.24462	0.467466	0.587118	0.00511815	0.00643188	0.00546299
Tas2r113	chr6:132893010-132893940	0.00533002	0.0051275	0.00534845	0.00514134	0.00493976	0.00495284	0.00471168	1.25639	1.0902	1.21517	0.0053209	0.00511815	0.00643188	0.00546299
1700084J12Rik	chr15:33405208-33405939	0.00533002	0.0051275	0.00534845	0.00514134	0.00493976	0.00495284	0.00471168	1.73187	1.51455	0.557277	0.0053209	0.00511815	1.09452	0.00546299
Itgae	chr11:73090594-73147449	0.00533002	0.120792	0.00534845	0.00514134	0.00493976	0.216942	0.2956	0.250814	0.214118	0.162901	0.407827	0.529156	0.159534	0.15224
Gm16551	chr9:74848436-74852872	0.248095	0.0051275	0.598213	0.242418	0.00493976	0.315142	0.00471168	0.364	1.86786	0.353331	0.294585	0.00511815	0.00643188	0.662578
Tas2r135	chr6:42405528-42406494	0.82634	0.0051275	0.00534845	0.00514134	0.00493976	0.00495284	0.00471168	0.00575255	0.00525283	0.00485348	0.0053209	0.00511815	1.51641	0.00546299
CK137956	chr4:127927591-127970841	0.310182	0.0051275	0.00534845	0.00514134	0.790647	0.393763	0.00471168	0.454462	1.55698	0.734967	0.368058	0.00511815	0.577621	0.275665
Nlrp4f	chr13:65177110-65205716	0.373192	0.13159	0.00534845	0.18261	0.00493976	0.00495284	0.00471168	0.00575255	0.00525283	0.00485348	0.443421	0.00511815	0.47948	0.332778
Adh1	chr3:138277644-138290691	0.553603	0.781688	0.00534845	0.00514134	0.00493976	2.10321	3.81685	0.806732	0.694913	2.0845	4.58612	0.00511815	3.58326	3.42141
1700074H08Rik	chr13:119680041-119681582	0.00533002	0.0051275	2.16113	0.00514134	0.00493976	0.00495284	0.00471168	0.00575255	0.00525283	0.00485348	2.19544	0.00511815	1.67684	0.00546299
Ttll10	chr4:156034836-156050817	0.00533002	0.0051275	0.355891	0.00514134	0.00493976	0.00495284	0.00471168	0.00575255	0.00525283	0.140152	0.0053209	0.00511815	0.27537	0.26283
Fabp12	chr3:10244208-10301183	0.00533002	0.189887	0.00534845	0.00514134	0.00493976	0.00495284	0.00471168	0.00575255	0.00525283	0.127717	0.0053209	0.00511815	0.250941	0.00546299
Acnat2	chr4:49379844-49408151	0.00533002	0.0051275	0.00534845	0.416938	0.00493976	1.08704	0.00471168	0.00575255	0.00525283	0.202462	0.507981	1.98668	0.00643188	0.00546299
Teddm1	chr1:153891645-153893060	0.00533002	0.364332	1.23436	1.00179	0.00493976	0.00495284	0.00471168	0.752722	0.00525283	0.364756	3.66622	0.00511815	1.91094	0.00546299
Gm766	chr6:142785780-142804466	0.00533002	0.0051275	0.00534845	0.00514134	0.00493976	0.622751	0.00471168	0.00575255	0.00525283	0.231714	0.0053209	0.00511815	0.910464	0.00546299
Upk1a	chr7:30603091-30612734	0.566821	0.400192	0.00534845	0.549413	0.00493976	1.43543	0.97683	0.00575255	0.711517	0.266685	2.68282	1.74804	1.04784	0.500265
Sh3rf2	chr18:42053709-42158695	0.00533002	0.389515	0.00534845	0.00514134	0.17697	0.351195	0.468641	0.00575255	0.00525283	0.257582	0.492522	0.214131	1.1388	0.36992
Matn1	chr4:130944384-130955476	0.00533002	0.244259	0.00534845	0.337432	0.00493976	0.00495284	0.598308	0.506818	0.00525283	0.163893	0.410627	0.535436	0.966029	0.922108
Kcnk18	chr19:59219647-59237370	0.00533002	0.0051275	0.00534845	0.429131	0.00493976	0.00495284	0.00471168	0.00575255	0.275333	0.00485348	0.521263	0.00511815	0.00643188	0.00546299
Dsg1c	chr18:20247339-20283923	0.596168	0.157678	0.269733	0.109292	0.00493976	0.00495284	0.00471168	0.00575255	0.392727	0.106205	0.0053209	0.577261	0.00643188	0.929385
Gm10745	chr3:11823228-11844359	0.00533002	0.0051275	0.00534845	0.00514134	0.00493976	0.00495284	0.00471168	0.00575255	0.00525283	0.0446595	0.0053209	0.00511815	0.00643188	0.00546299
Adcy10	chr1:165485182-165576773	0.00533002	0.0872178	0.149701	0.242501	0.00493976	0.00495284	0.00471168	0.181994	0.155194	0.23572	0.147078	0.191904	0.115794	0.345289
Gm14484	chrX:11311933-11312427	0.00533002	0.796388	0.00534845	0.00514134	0.00493976	0.00495284	0.00471168	0.00575255	0.00525283	0.126085	1.30415	0.00511815	0.00643188	0.00546299
Gm15441	chr3:96555767-96566801	0.00533002	0.0051275	0.509075	0.00514134	0.00493976	0.00495284	0.00471168	0.00575255	0.532811	0.00485348	0.0053209	0.00511815	0.39399	0.00546299
Aspg	chr12:112106682-112127573	0.491254	1.0395	0.592303	0.720065	0.313728	0.312015	0.425053	1.08119	1.54106	1.86582	0.87499	0.760844	2.29127	1.31206
Gipc2	chr3:152093840-152165900	0.00533002	0.0051275	0.70477	0.00514134	0.745814	0.00495284	0.00471168	0.00575255	0.00525283	0.277729	0.698767	0.00511815	0.54561	1.04199
Prtn3	chr10:79879666-79883172	0.821938	0.0051275	0.973883	0.791611	1.02989	0.00495284	0.00471168	2.38136	0.00525283	1.91987	1.93978	5.05195	1.50852	0.00546299
Pdxk-ps	chr17:32076082-32091423	0.00533002	0.205106	0.00534845	0.00514134	0.00493976	0.00495284	0.00471168	0.00575255	0.00525283	0.137861	0.0053209	0.00511815	0.00643188	0.258531
Cklf	chr8:104250902-104264936	4.6066	2.13841	9.36101	2.90594	0.00493976	5.99784	2.71141	0.00575255	13.5081	8.84833	7.16155	2.33674	13.2108	2.98777
Tubb1	chr2:174450594-174458380	0.345806	0.243985	0.00534845	0.00514134	0.00493976	0.00495284	0.00471168	0.00575255	0.00525283	0.327423	0.410169	0.00511815	0.321652	0.00546299
Btk	chrX:134542340-134583140	0.26652	0.751999	0.00534845	0.00514134	0.340175	0.00495284	0.92217	0.00575255	1.33774	0.252917	0.3164	0.825323	1.24234	0.00546299
Cngb3	chr4:19280849-19510623	0.00533002	0.0051275	0.00534845	0.134735	0.00493976	0.174858	0.00471168	0.202243	0.00525283	0.00485348	0.163469	0.00511815	0.257333	0.491112
Aqp7	chr4:41033073-41048136	0.00533002	0.188898	0.00534845	0.00514134	0.00493976	0.00495284	0.00471168	0.00575255	0.00525283	0.127057	0.0053209	0.00511815	0.00643188	0.238266
Fam83g	chr11:61684409-61709950	0.00533002	0.0051275	0.00534845	0.00514134	0.173271	0.00495284	0.00471168	0.00575255	0.00525283	0.128735	0.0053209	0.209645	0.00643188	0.00546299
Slc22a7	chr17:46432184-46438477	0.00533002	0.730725	0.00534845	0.00514134	0.00493976	0.00495284	0.00471168	0.00575255	0.00525283	0.163439	0.818966	0.00511815	0.321117	0.00546299
Fgl1	chr8:41191433-41215156	0.685095	0.483871	0.00534845	0.00514134	0.00493976	0.00495284	0.00471168	0.00575255	1.72021	0.321269	0.0053209	0.00511815	0.00643188	0.00546299
Wnt1	chr15:98789856-98793830	0.00533002	0.0051275	0.00534845	0.00514134	0.36585	0.00495284	0.00471168	0.00575255	0.00525283	0.136018	0.0053209	0.00511815	0.534495	0.00546299
Piwil1	chr5:128736245-128755474	0.00533002	0.0051275	0.00534845	0.00514134	0.00493976	0.00495284	0.287048	0.243569	0.207908	0.0788487	0.0053209	0.513852	0.00643188	0.147846
Lrrc18	chr14:32991381-33015292	0.521115	0.606948	2.05772	0.580405	0.332631	0.00495284	0.450803	0.382178	0.653904	2.49353	0.0053209	1.899	2.22934	1.15938
Gm11413	chr4:83378316-83390668	0.00533002	0.350818	0.00534845	0.482576	0.00493976	0.00495284	0.00471168	0.00575255	0.00525283	0.23429	0.0053209	0.767083	0.460291	0.00546299
4930486L24Rik	chr13:60842611-60864416	0.00533002	0.75523	0.00534845	0.518879	0.00493976	0.677504	0.00471168	0.00575255	0.671412	0.251888	0.633149	0.825149	0.989718	0.00546299
ORF63	chr16:87553329-87595336	0.00533002	0.607994	0.00534845	0.00514134	0.00493976	0.54616	0.00471168	0.629421	1.62187	0.406878	0.0053209	0.665442	0.00643188	0.381569
Gm101	chr1:119923518-119995210	0.53862	0.37994	0.324474	0.526015	0.343705	0.00495284	0.465895	0.39494	0.675877	0.638864	1.27881	1.2509	0.502099	0.718825
Nlrc3	chr16:3946932-3976632	0.31974	0.338201	0.193261	0.313123	0.204784	0.203254	0.00471168	0.00575255	0.601749	0.0760841	0.380022	0.743683	0.747493	0.142661
Six3	chr17:85620833-85626191	0.356694	0.12577	0.00534845	0.174574	0.00493976	0.453406	0.00471168	0.00575255	0.00525283	0.084833	0.635783	0.276475	0.666754	0.254511
Hrc	chr7:45335268-45338972	0.279178	0.0051275	0.00534845	0.00514134	0.00493976	0.00495284	0.00471168	0.409319	0.00525283	0.264833	0.0053209	0.432184	0.260173	0.248319
Serpina1b	chr12:103728155-103738189	1.28242	0.0051275	0.00534845	0.00514134	0.00493976	0.00495284	0.294228	0.0878294	0.160611	0.00485348	2.39706	0.00511815	0.284299	0.00546299
4921509O07Rik	chr13:113446287-113502844	0.00533002	0.0051275	0.00534845	0.256776	0.00493976	0.00495284	0.00471168	0.00575255	0.00525283	0.00485348	0.0053209	0.00511815	0.00643188	0.467868
Dnajb13	chr7:100503019-100514815	1.33609	1.88721	1.59041	0.64588	0.841324	0.845029	0.00471168	0.00575255	0.00525283	2.19394	2.36883	2.05734	3.69425	1.76399
Bspry	chr4:62480066-62497298	0.40503	0.857467	0.971957	0.00514134	1.02914	1.02736	0.00471168	0.00575255	0.508325	0.382859	1.44032	1.25185	1.50441	2.15421
Serpinb5	chr1:106861179-106883348	0.263112	0.0051275	0.00534845	0.256993	0.00493976	0.00495284	0.00471168	0.00575255	0.660318	0.00485348	0.0053209	0.00511815	0.245314	0.00546299
BB031773	chr4:103004105-103011965	0.359289	0.126686	0.651104	0.703355	0.00493976	0.00495284	0.311136	0.263974	1.127	0.512683	0.213467	1.39241	0.503683	0.320442
Isl1	chr13:116298269-116309688	0.00533002	0.188734	0.00534845	0.00514134	0.00493976	0.00495284	0.462877	0.00575255	0.00525283	0.126948	0.0053209	0.00511815	0.997719	0.00546299
Dsc1	chr18:20084702-20114773	0.00533002	0.122408	0.00534845	0.00514134	0.00493976	0.00495284	0.00471168	0.00575255	0.00525283	0.0825776	0.0053209	0.00511815	0.162257	0.00546299
Otx2os1	chr14:48669287-48793348	0.00533002	2.49979	0.00534845	0.00514134	0.00493976	1.48259	0.00471168	0.00575255	0.00525283	1.08986	1.38473	0.00511815	3.21082	1.02286
Gm8096	chr8:28083193-28084853	0.00533002	0.0051275	0.00534845	0.00514134	0.00493976	0.00495284	0.00471168	0.00575255	0.00525283	0.00485348	0.0053209	0.00511815	0.00643188	0.0421639
Gm20857	chrY:26241091-26267093	0.00533002	0.0051275	0.00534845	0.00514134	0.00493976	0.00495284	0.00471168	0.00575255	0.00525283	0.0414364	0.0053209	0.00511815	0.00643188	0.00546299
Oxct2a	chr4:123321874-123323679	0.583792	0.274635	0.00534845	0.00514134	0.00493976	0.00495284	0.00471168	0.00575255	0.488444	0.00485348	0.461416	0.00511815	0.180781	0.345147
Lilra5	chr7:4237753-4243463	0.00533002	0.460834	0.00534845	0.318486	0.416012	0.00495284	0.00471168	0.00575255	0.00525283	0.1547	0.774925	0.505258	0.303949	0.290122
Fam115c	chr6:42623042-42645041	0.458587	0.646737	0.369659	0.598904	0.195854	0.583073	0.00471168	1.12377	0.383579	1.09145	1.09017	0.711157	1.71568	1.63721
Fam92b	chr8:120166396-120177469	1.27272	0.0051275	0.00534845	1.23147	0.802266	0.00495284	0.00471168	0.00575255	0.00525283	0.597643	2.25727	0.980311	0.587036	1.12118
Mpzl3	chr9:45055187-45074888	1.59501	1.82361	4.84508	1.34293	2.71742	1.22313	0.00471168	3.74091	6.4467	5.43007	1.1615	10.5827	2.89169	2.26389
4933426D04Rik	chr5:24902568-24906849	0.00533002	0.0051275	0.949227	0.00514134	1.00388	0.00495284	0.00471168	0.00575255	0.00525283	0.374235	0.0053209	0.00511815	2.20541	0.702185
Scara5	chr14:65666402-65764826	1.08045	1.09581	0.00534845	0.338063	0.513206	0.764798	0.299065	0.294616	0.216634	1.14997	1.02592	0.535359	3.59172	0.770101
4931430N09Rik	chr6:118880157-118885543	1.90219	1.34199	1.14425	1.54618	2.01981	2.01216	1.09623	2.32214	3.18276	1.20169	4.13774	2.94318	6.49291	4.22552
Rln1	chr19:29331754-29334670	1.2914	1.82753	0.00534845	0.00514134	1.59346	1.62344	0.00471168	1.85159	0.00525283	3.57308	0.0053209	1.97172	4.67829	3.35383
A230065H16Rik	chr12:111406808-111412077	2.81866	0.997571	3.2819	0.00514134	3.46469	0.00495284	0.00471168	2.0155	0.00525283	3.88681	0.0053209	4.29671	11.4498	1.21625
Mc3r	chr2:172248491-172251114	0.00533002	0.362225	0.309476	0.250833	0.00493976	0.326126	0.888524	0.00575255	0.00525283	0.365588	0.91455	0.397609	1.1972	0.685567
Atp8b4	chr2:126320972-126491553	0.00533002	0.0051275	0.00534845	0.00514134	0.00493976	0.00495284	0.00471168	0.171054	0.00525283	0.00485348	0.0053209	0.00511815	0.217678	0.103855
Fam71d	chr12:78691534-78734519	0.00533002	1.14241	0.485421	0.00514134	1.02847	0.00495284	0.00471168	0.00575255	1.52374	0.573827	0.959374	0.625223	0.751545	0.00546299
E130310I04Rik	chr16:34943174-34958994	0.00533002	0.0051275	0.00534845	0.185286	0.242297	0.00495284	0.00471168	0.278165	0.00525283	0.180071	0.674903	0.00511815	0.00643188	0.337653
4930405A21Rik	chr2:156714538-156720909	0.00533002	0.562005	0.00534845	0.00514134	0.00493976	0.00495284	0.00471168	1.15299	0.00525283	0.743752	0.0053209	0.00511815	0.730507	1.39551
4930509E16Rik	chr9:72518249-72531858	0.00533002	0.448458	0.00534845	0.00514134	0.00493976	0.00495284	0.00471168	0.0710584	0.00525283	0.298217	0.0053209	0.00511815	0.58585	0.00546299
Fap	chr2:62500944-62574021	0.997189	3.16516	0.901636	0.730753	0.00493976	3.16666	2.5883	2.56028	0.312818	4.85211	3.55211	0.772171	8.37096	5.32613
Foxd1	chr13:98354244-98356705	0.275317	0.19421	0.663299	0.268831	0.702601	0.349626	0.476247	0.403694	0.690958	1.4366	1.30725	0.00511815	1.53962	0.489823
Gm7457	chr6:142814230-142833494	0.00533002	0.388768	0.00534845	0.538138	0.35161	0.00495284	0.00471168	0.808101	1.72894	0.130715	0.327103	0.00511815	0.770494	0.490257
BB014433	chr8:15041445-15046078	0.400561	0.0051275	0.00534845	0.00514134	0.00493976	0.00495284	0.00471168	0.00575255	0.502715	0.189342	0.0053209	0.00511815	0.00643188	0.00546299
Lrrd1	chr5:3845172-3866596	0.225937	0.318707	0.00534845	0.00514134	0.28877	0.28706	0.00471168	0.331654	0.00525283	0.64395	0.0053209	0.700041	0.843515	0.201255
Actl9	chr17:33432898-33434267	0.00533002	0.0051275	0.00534845	0.00514134	0.00493976	0.00495284	0.925374	0.00575255	0.00525283	0.252751	0.0053209	0.828	0.00643188	0.474112
4930552P12Rik	chr19:55640588-55702204	0.00533002	0.0051275	0.00534845	0.00514134	0.00493976	0.00495284	0.468954	0.00575255	0.00525283	0.00485348	0.321803	0.00511815	0.00643188	0.482349
1600014C23Rik	chr17:45732863-45733844	0.00533002	1.46417	0.00534845	0.00514134	0.00493976	0.00495284	3.49058	0.00575255	2.59598	0.00485348	2.40362	3.11931	0.00643188	0.00546299
Slc22a3	chr17:12419973-12507704	0.188189	0.265429	0.00534845	0.368324	0.722489	0.23919	0.00471168	0.00575255	0.00525283	0.268468	0.447198	1.16677	0.87918	0.167802
Gm16294	chr15:40511321-40527277	0.00533002	0.0051275	0.00534845	0.483344	0.00493976	0.00495284	0.00471168	0.00575255	0.00525283	0.234662	0.58947	0.00511815	0.00643188	0.00546299
Wfikkn2	chr11:94235951-94242579	1.94535	0.960345	0.234917	0.761365	0.497794	0.741718	0.673723	0.285759	0.244087	0.832416	0.924495	0.603006	4.90679	2.42804
Mixl1	chr1:180693047-180697034	0.00533002	0.210362	0.00534845	0.00514134	0.00493976	0.00495284	0.00471168	0.00575255	0.374196	0.00485348	0.0053209	0.00511815	0.00643188	0.00546299
Gpr6	chr10:41070492-41071584	0.70707	0.0051275	0.00534845	0.682944	0.889324	0.894048	1.21634	0.00575255	0.00525283	2.31959	1.67077	0.00511815	1.30192	1.86509
Il1b	chr2:129364579-129371120	0.00533002	0.0051275	0.00534845	0.00514134	0.00493976	0.705478	0.00471168	0.00575255	0.00525283	0.524365	0.659275	0.00511815	0.00643188	0.00546299
4930471G03Rik	chr18:36106202-36109954	0.00533002	0.970862	0.00534845	0.00514134	0.00493976	0.00495284	0.00471168	0.00575255	0.00525283	0.00485348	1.60908	0.00511815	0.00643188	0.00546299
2700069I18Rik	chr3:5177827-5220823	0.00533002	0.780913	0.00534845	0.00514134	0.00493976	0.00495284	0.00471168	1.58977	1.38704	1.53554	0.0053209	0.00511815	0.00643188	0.960693
Pf4	chr5:90772434-90773383	5.01853	0.0051275	9.6639	3.15517	0.00493976	0.00495284	2.84254	9.5149	10.5132	9.92459	7.82369	7.62298	5.99649	7.16853
Gm4890	chr8:79295077-79307774	0.509501	0.182594	0.00534845	0.505901	0.661186	0.00495284	0.447886	0.379714	0.649865	0.491638	0.307346	0.400846	0.712729	1.81394
Lbx2	chr6:83086364-83088241	0.00533002	0.729823	0.00534845	0.00514134	0.00493976	0.00495284	0.00471168	0.00575255	0.00525283	0.00485348	1.21528	0.00511815	0.00643188	0.00546299
Pole2	chr12:69201778-69228190	0.836403	0.0051275	0.501584	0.81375	0.531068	0.530316	0.00471168	0.611255	1.04973	0.987911	0.991294	1.29233	0.776372	1.11173
1700021N21Rik	chr4:134448764-134450171	0.00533002	0.635944	0.00534845	0.00514134	0.00493976	0.00495284	0.00471168	0.00575255	0.00525283	0.00485348	1.0609	0.00511815	0.00643188	0.00546299
Krt8	chr15:101996710-102004342	1.16758	2.47172	0.467206	0.378933	0.494717	2.46839	3.36126	5.69226	0.488444	5.33684	2.7685	0.601588	12.6547	4.83205
Gm14005	chr2:128298662-128429351	2.34061	1.3871	0.00534845	0.00514134	0.00493976	0.00495284	0.659428	0.00575255	0.00525283	0.00485348	0.0053209	5.22026	1.89361	0.00546299
4933411K16Rik	chr19:42052227-42053628	0.00533002	0.0051275	0.00534845	1.52025	0.00493976	0.00495284	0.00471168	0.00575255	0.00525283	1.23004	0.0053209	0.805741	0.00643188	0.461457
Clec3b	chr9:123150945-123157432	0.798544	1.12838	1.89366	0.769529	1.00135	0.00495284	0.00471168	1.15738	1.00267	1.11986	0.0053209	3.6823	4.39965	0.700409
Slc6a5	chr7:49910298-49959493	0.00533002	0.0051275	0.00534845	0.00514134	0.00493976	0.348601	0.00471168	0.00575255	0.344459	0.00485348	0.0053209	0.00511815	0.255852	0.00546299
Prkag3	chr1:74738921-74748955	0.00533002	0.0051275	0.00534845	0.00514134	0.301817	0.00495284	0.408835	0.00575255	0.00525283	0.11218	0.280529	0.365909	0.220417	0.210361
Gm6525	chr3:84174637-84175193	0.203519	9.08727	8.63667	1.87711	4.44227	0.00495284	0.00471168	5.19129	9.21079	1.66465	6.41392	13.8815	13.0745	3.12668
Gm10640	chr7:31162357-31170641	0.00533002	0.476452	0.00534845	0.00514134	0.00493976	0.00495284	0.00471168	0.00575255	0.00525283	0.00485348	0.79732	0.00511815	0.00643188	0.00546299
A730018C14Rik	chr12:112411022-112423198	0.00533002	0.0051275	0.00534845	0.00514134	0.00493976	0.00495284	0.00471168	0.588728	0.00525283	0.00485348	0.0053209	0.62227	0.00643188	0.356949
2610318N02Rik	chr16:17113397-17125106	1.17912	0.416275	0.703449	0.00514134	0.00493976	1.49267	0.00471168	0.00575255	0.00525283	0.554413	2.09232	1.81759	1.63375	0.00546299
Asprv1	chr6:86628173-86629704	1.88191	0.664145	1.12678	0.00514134	1.19283	0.00495284	0.00471168	1.37373	0.590513	0.887818	1.11457	3.63209	0.872124	2.91419
Dhx58	chr11:100694883-100704271	1.40734	0.198553	1.01699	0.274795	0.00493976	0.714834	0.00471168	0.825313	0.706401	1.20145	2.33864	1.30715	1.31146	0.250342
Zfp457	chr13:67292450-67306412	0.65078	0.688695	0.00534845	0.317321	1.24348	0.00495284	0.00471168	0.476581	0.408335	0.794384	1.93019	0.503402	1.21135	0.578121
Acsm5	chr7:119526264-119543360	0.271682	0.0051275	0.00534845	0.00514134	0.00493976	0.00495284	0.00471168	0.00575255	0.340916	0.128889	0.0053209	0.00511815	0.00643188	0.00546299
Gm14474	chrX:11302431-11302921	0.00533002	0.808217	0.00534845	0.00514134	0.00493976	0.00495284	0.00471168	0.00575255	0.00525283	0.00485348	1.32292	0.00511815	0.00643188	0.00546299
Ankrd2	chr19:42036037-42045110	0.00533002	0.494879	0.00534845	0.676852	0.00493976	0.885984	0.00471168	0.00575255	0.00525283	0.32842	0.827857	2.1568	0.00643188	0.00546299
Tbx1	chr16:18581712-18586969	0.00533002	0.0051275	0.475502	0.385676	0.00493976	1.00503	0.00471168	0.00575255	0.00525283	0.749193	0.469673	0.00511815	0.735974	1.05385
A4gnt	chr9:99612501-99622367	0.00533002	0.171543	0.00534845	0.00514134	0.00493976	0.00495284	0.00471168	0.356867	0.00525283	0.115473	0.0053209	0.753372	0.00643188	0.00546299
C130060K24Rik	chr6:65381293-65458150	0.225772	0.0051275	0.544756	0.22073	0.00493976	0.28685	0.781587	0.00575255	0.283291	0.857979	0.268144	1.04929	0.842904	0.00546299
4930432K09Rik	chr5:87825696-87846386	0.00533002	0.0051275	0.00534845	0.00514134	0.00493976	0.00495284	0.00471168	0.00575255	0.00525283	0.0381799	0.0053209	0.00511815	0.00643188	0.00546299
Clic6	chr16:92498146-92541241	11.5604	32.4858	3.17466	1.88614	1.34552	26.9415	13.9557	27.8	1.75816	29.4967	26.2265	0.543087	95.1229	36.5599
Gm10440	chr5:54349991-54358542	0.00533002	0.3439	0.00534845	0.238231	0.00493976	0.00495284	0.00471168	0.00575255	0.00525283	0.231489	0.28948	0.00511815	0.22742	0.217046
Spata31d1b	chr13:59712283-59719289	0.151959	0.107152	0.00534845	0.00514134	0.00493976	0.193211	0.526558	0.00575255	0.190656	0.144671	0.180624	0.235654	0.568532	0.271262
Sult1c1	chr17:53961614-53990631	0.00533002	0.0051275	0.00534845	0.00514134	0.00493976	0.604549	0.823022	0.696318	0.00525283	0.675003	0.564999	0.00511815	1.32613	0.844059
Hsd17b1	chr11:101078410-101080505	0.562174	0.0051275	0.671332	0.00514134	0.00493976	0.00495284	0.00471168	0.819071	0.705682	0.264533	1.33048	0.00511815	0.00643188	0.99245
Ube2d2b	chr5:107830161-107831777	0.95473	0.33692	2.28612	1.85502	0.00493976	0.60494	0.823549	1.39361	1.19831	1.57618	2.8271	1.47396	3.09661	2.95642
Vmn2r59	chr7:42011791-42058981	0.00533002	0.0051275	0.00534845	0.00514134	0.00493976	0.00495284	0.00471168	0.00575255	0.00525283	0.00485348	0.0385056	0.00511815	0.00643188	0.00546299
Tnni2	chr7:142442467-142444405	0.00533002	0.0051275	0.00534845	0.00514134	1.6954	0.00495284	2.35009	0.00575255	0.00525283	3.16944	0.0053209	2.10129	0.00643188	1.19008
Gm10664	chr8:65028416-65037336	1.63301	0.0051275	0.00534845	0.786486	2.04652	0.00495284	0.00471168	2.36589	2.05048	0.762982	1.92706	2.50945	0.749384	2.86326
9430076G02Rik	chr18:54422294-54453294	0.00533002	0.0051275	0.00534845	0.299768	0.00493976	0.00495284	0.00471168	0.00575255	0.00525283	0.145616	0.364588	0.00511815	0.00643188	0.00546299
AA536875	chr14:123168502-123176176	0.368448	0.23746	0.00534845	0.00514134	0.00493976	0.894597	0.00471168	0.00575255	1.2671	0.478136	0.0053209	0.00511815	0.00643188	0.653919
Slco1a5	chr6:142234226-142322981	0.52454	1.66528	1.05362	1.19564	0.669599	2.96879	0.453664	0.512838	0.219294	3.5685	1.9723	0.00511815	4.05611	4.49362
AV051173	chr4:116684964-116686022	0.00533002	0.0051275	0.00534845	0.00514134	0.00493976	0.00495284	2.59477	0.00575255	0.00525283	1.39678	0.0053209	0.00511815	2.74298	0.00546299
4833427G06Rik	chr9:51081312-51102078	2.22045	0.785144	1.30418	2.12322	0.00493976	1.39819	1.90005	0.00575255	0.00525283	4.1162	2.61197	1.69928	4.04235	2.89718
Vmn2r45	chr7:8471468-8488959	0.00533002	0.0051275	0.0794678	0.00514134	0.0841794	0.00495284	0.00471168	0.00575255	0.00525283	0.00485348	0.0053209	0.204222	0.0819794	0.00546299
1190002F15Rik	chr6:134929091-134951718	1.70049	0.0051275	0.00534845	3.2049	0.00493976	0.00495284	2.8885	0.00575255	0.00525283	0.00485348	0.0053209	7.74607	4.56822	0.00546299
Lgals4	chr7:28833793-28841703	1.51787	0.816309	0.00534845	0.00514134	1.28096	1.43971	0.00471168	2.21423	0.00525283	2.86146	2.99485	2.34243	3.27929	0.00546299
Tinag	chr9:76951697-77045781	0.00533002	0.292549	0.00534845	0.00514134	0.00493976	0.00495284	0.00471168	0.00575255	0.00525283	0.00485348	0.49134	0.00511815	0.00643188	0.00546299
4933413L06Rik	chr13:117706763-117720011	1.75613	2.48209	2.07727	0.00514134	0.00493976	1.10837	1.50719	0.00575255	3.30785	0.819107	3.10646	1.34819	3.21795	2.30555
Bcl2a1d	chr9:88723287-88731850	0.00533002	0.504314	0.419409	0.00514134	0.00493976	2.24641	0.00471168	0.00575255	1.34372	1.02579	0.0053209	2.18444	0.162485	0.310525
BC090627	chr15:89416404-89429927	0.00985772	0.361382	0.00878664	0.00649711	0.00493976	0.00495284	0.719897	0.555022	0.433216	0.00485348	1.66608	0.51398	0.00643188	0.00546299
Akap3	chr6:126853097-126874308	0.210381	0.0051275	0.25393	0.00514134	0.269029	0.267338	0.00471168	0.308927	0.00525283	0.499899	0.0053209	0.977977	0.589343	0.00546299
4930431F12Rik	chr5:44966200-44978805	0.302135	0.0051275	0.363658	0.00514134	0.00493976	0.00495284	0.00471168	0.442752	0.758283	0.00485348	0.0053209	0.467576	0.00643188	0.537144
Tbx6	chr7:126781482-126785548	0.00533002	0.582356	0.00534845	0.802984	0.524069	1.04651	0.00471168	0.00575255	2.07138	0.974855	0.978103	0.637579	0.00643188	0.00546299
Dmrta2	chr4:109978024-109983684	1.13134	1.2767	0.00534845	0.221213	1.44595	1.14992	0.391651	1.32855	1.70348	1.93467	1.88113	1.0516	2.32305	2.01548
Colec10	chr15:54410773-54466358	0.00533002	0.0051275	0.00534845	0.00514134	0.181128	0.00495284	0.00471168	0.00575255	0.00525283	0.0672882	0.0053209	0.00511815	0.132216	0.126166
Mcoln3	chr3:146121790-146140646	0.413439	0.291764	0.00534845	0.00514134	0.00493976	0.00495284	0.00471168	0.00575255	0.00525283	0.00485348	0.0053209	0.00511815	0.767638	0.366406
E130304I02Rik	chr7:35802591-35838074	0.00533002	0.91569	0.00534845	1.23182	0.00493976	0.00495284	0.00471168	0.00575255	1.62586	0.596716	0.0053209	0.00511815	1.17193	0.00546299
Cga	chr4:34893778-34907374	0.00533002	0.0051275	1.52732	0.00514134	0.00493976	0.00495284	0.00471168	0.00575255	0.00525283	2.41125	0.0053209	0.00511815	0.00643188	0.00546299
4932435O22Rik	chr11:114413404-114448860	0.00533002	0.0051275	0.234183	0.189746	0.24812	0.00495284	0.00471168	0.00575255	0.24332	0.184404	0.0053209	0.300558	0.181165	0.172889
Cyp2c55	chr19:39007018-39042687	0.00533002	0.0051275	0.00534845	0.00514134	0.00493976	0.442536	0.00471168	0.00575255	0.00525283	0.00485348	0.413632	0.00511815	0.00643188	0.309605
Clrn2	chr5:45453750-45464149	0.851418	1.20329	1.00792	0.00514134	1.06579	0.00495284	0.00471168	1.23258	0.00525283	1.98709	1.00435	0.00511815	3.12264	2.23718
Hp	chr8:109575127-109579172	0.548198	0.38702	0.654912	0.00514134	0.00493976	0.00495284	0.944955	0.00575255	0.00525283	0.00485348	1.2976	1.69103	0.00643188	0.968139
Pabpc1l	chr2:164025223-164050538	0.26144	0.184414	0.00534845	0.00514134	0.333749	0.00495284	0.00471168	0.383465	0.984182	0.124066	0.0053209	0.00511815	0.487535	0.232655
Bhmt	chr13:93616890-93637758	0.666589	0.470299	0.00534845	0.00514134	0.00493976	0.846015	1.15222	0.00575255	0.00525283	1.26275	1.18615	0.00511815	1.55063	0.888063
Olfr78	chr7:102740720-102759471	0.256332	0.0051275	0.308958	0.250412	0.327284	0.651165	0.00471168	0.553461	0.321646	0.243321	1.21737	0.583925	0.478083	0.809221
Ifnlr1	chr4:135686456-135708180	0.00533002	0.229572	0.00534845	0.00514134	0.00493976	0.206947	0.00471168	0.239281	0.204234	0.077462	0.193462	0.00511815	0.456618	0.145246
Morn5	chr2:36049472-36079709	2.62118	4.63701	0.00534845	0.00514134	1.61613	1.64726	2.23724	1.87832	1.64661	3.62428	9.23011	0.00511815	3.55896	4.53593
Barhl2	chr5:106452522-106458166	0.00533002	0.0051275	0.00534845	0.00514134	0.00493976	0.374086	0.00471168	0.00575255	0.00525283	0.00485348	0.34967	0.00511815	0.00643188	0.261959
Pydc3	chr1:173673679-173698392	0.00533002	0.0051275	0.00534845	0.218034	0.00493976	0.00495284	0.00471168	0.327362	0.00525283	0.317815	0.0053209	0.345482	0.208154	0.00546299
Ffar4	chr19:38097078-38114263	0.00533002	0.0051275	0.00534845	0.00514134	0.665296	0.00495284	0.00471168	0.00575255	0.00525283	0.24766	0.0053209	0.811192	0.00643188	0.00546299
F10	chr8:13037307-13056676	0.270224	0.0051275	0.00534845	0.00514134	0.00493976	0.00495284	0.00471168	0.00575255	0.00525283	0.128202	0.320782	0.00511815	0.00643188	0.00546299
Gpr35	chr1:92973118-92986391	0.165955	0.230423	0.200586	0.00514134	0.00493976	0.210985	0.00471168	0.00575255	0.416586	0.0789671	0.0053209	0.00511815	0.620953	0.148069
Fabp4	chr3:10204342-10208576	0.00533002	0.0051275	0.00534845	0.00514134	0.00493976	0.00495284	0.00471168	2.08948	0.00525283	0.671382	0.0053209	0.00511815	1.31848	1.26058
Olfr110	chr17:37492467-37499674	0.00533002	0.491525	0.00534845	0.672353	0.00493976	0.00495284	0.00471168	0.00575255	0.873693	0.00485348	0.0053209	0.00511815	0.640887	0.306034
Itih4	chr14:30886491-30901983	0.00533002	0.0051275	0.00534845	0.206429	0.269897	0.00495284	0.00471168	0.00575255	0.00525283	0.00485348	0.752151	0.00511815	0.00643188	0.00546299
2810403D21Rik	chrX:108834477-108886896	0.00533002	0.554837	0.00534845	1.51411	0.985214	0.992238	0.00471168	1.13857	1.97214	0.367249	0.92707	1.20735	1.44283	2.0672
Epgn	chr5:91027516-91035212	0.00533002	0.293338	0.498582	0.404436	0.00493976	1.05423	0.00471168	0.00575255	0.521682	0.196398	0.985313	0.642272	0.771722	0.368358
F12	chr13:55417965-55426802	0.354342	0.250014	0.00534845	0.00514134	0.00493976	0.00495284	0.00471168	0.00575255	0.00525283	0.00485348	0.0053209	0.00511815	0.00643188	0.9436
Gimap4	chr6:48684577-48692062	0.00533002	0.0051275	0.00534845	0.00514134	0.647399	1.29579	0.00471168	0.00575255	0.00525283	1.69584	0.0053209	0.00511815	0.827345	0.477373
Aoah	chr13:20794118-21024252	0.00533002	0.161482	0.276191	0.00514134	0.292596	0.00495284	0.00471168	0.33606	0.287284	0.108749	0.815741	0.0322436	0.00643188	0.407851
Tc2n	chr12:101648601-101718502	2.93778	1.61249	0.785179	0.636626	0.00493976	3.31448	3.38564	0.956166	0.342121	3.71084	3.87147	0.00511815	8.80665	4.05956
Tex22	chr12:113074501-113088914	0.00533002	0.0051275	0.702791	0.00514134	0.74372	0.745631	0.00471168	0.857637	1.47875	0.553894	0.696777	0.907935	0.00643188	1.03905
H2afy3	chr15:62217540-62219451	0.364813	1.02964	0.87652	0.355413	0.464101	0.462862	0.00471168	0.533855	1.83132	0.00485348	0.865247	0.564087	1.35659	1.61869
Adamts19	chr18:58836763-59053678	0.277606	0.0051275	0.167902	0.00514134	0.00493976	0.00495284	0.00471168	0.408294	0.174147	0.198292	0.33002	0.00511815	0.259753	0.371799
Art4	chr6:136848450-136857600	0.570217	0.0051275	0.686687	0.00514134	0.00493976	0.00495284	0.00471168	0.00575255	0.357771	0.135207	0.676797	0.00511815	0.531312	0.253555
Cpn1	chr19:43956307-43986520	0.00533002	0.55417	0.00534845	0.00514134	0.499064	0.00495284	0.00471168	0.00575255	0.00525283	0.556947	0.0053209	0.00511815	0.729491	0.348188
Irx6	chr8:92674401-92680080	0.00533002	0.0051275	0.00534845	0.00514134	0.00493976	0.362693	0.00471168	0.418729	0.358433	0.270912	0.339024	0.00511815	0.00643188	0.254021
Tbxa2r	chr10:81328730-81335172	0.726194	1.02479	0.00534845	0.353755	0.00493976	0.460692	0.00471168	0.531363	0.00525283	1.37451	0.0053209	1.68434	1.01271	0.644458
Fcamr	chr1:130800901-130814740	0.00533002	0.0051275	0.00534845	0.394155	0.00493976	0.00495284	0.00471168	0.00575255	0.00525283	0.00485348	0.0053209	0.625868	0.00643188	0.00546299
4930577N17Rik	chr3:51276760-51278407	0.864519	0.915187	1.03644	1.68161	0.00493976	1.09613	0.00471168	0.631602	1.62755	1.02072	1.53669	1.33552	2.40645	1.53156
Rdh5	chr10:128913590-128919297	1.77887	7.5362	3.53716	1.14873	1.49725	12.0098	9.19376	12.0866	1.4887	14.7753	7.01433	0.00511815	33.4079	17.2578
2810442N19Rik	chr1:162004968-162016485	0.00533002	1.24638	1.04297	0.848022	1.10275	0.00495284	3.02714	0.00575255	2.21469	0.822529	0.0053209	4.06171	1.6157	2.3152
Ehf	chr2:103263432-103303196	0.296189	0.208853	0.179091	0.145073	0.00493976	0.188305	0.00471168	0.00575255	0.185806	0.564028	0.176038	0.229673	0.277067	0.132196
Fam187b	chr7:30973803-30989725	0.00533002	0.436314	0.00534845	0.00514134	0.00493976	0.78198	0.00471168	0.00575255	0.00525283	1.32564	0.0053209	0.00511815	0.00643188	0.544586
2700089I24Rik	chr19:59493135-59559391	0.00533002	0.0051275	0.00534845	0.373799	0.00493976	0.00495284	0.00471168	0.00575255	0.00525283	0.00485348	0.0053209	0.593399	0.00643188	0.00546299
Mnda	chr1:173896354-173912922	0.215525	0.456314	0.516794	0.00514134	0.273577	0.00495284	0.00471168	0.314928	0.00525283	0.20358	0.510806	1.22082	0.00643188	0.763665
Fbxo17	chr7:28716789-28738140	1.05877	1.49408	0.424131	0.687864	0.898309	0.895662	0.609884	0.00575255	1.32871	1.16933	2.93005	0.545795	1.64103	1.56643
Fam217a	chr13:34909963-34919992	1.13467	0.400212	1.02486	0.553856	0.00493976	0.3602	0.00471168	0.831721	0.00525283	0.403588	1.68347	1.31733	1.85026	1.26141
Amy2a2	chr3:113279836-113291449	0.0955993	0.0051275	0.00534845	0.00514134	0.00493976	0.00495284	0.00471168	0.00575255	0.00525283	0.00485348	0.171559	0.00511815	0.00643188	0.00546299
Dok2	chr14:70774380-70778494	0.412059	0.581577	0.00534845	0.00514134	0.00493976	0.00495284	0.711534	0.602361	1.0343	0.584141	0.488401	0.636729	0.765104	0.00546299
Rd3	chr1:191977372-191988282	0.360045	1.24332	0.213027	0.00514134	0.00493976	0.672353	0.610747	0.529058	0.451743	0.754818	1.25707	0.278996	1.31834	1.41534
Clic3	chr2:25456842-25458772	3.19284	0.0051275	2.50385	1.01884	0.00493976	4.02284	0.00471168	3.0671	0.00525283	2.96316	3.75769	1.62998	8.73011	3.70758
Pon1	chr6:5168089-5193946	0.477022	0.6734	0.00534845	0.00514134	0.604577	0.604549	1.64604	0.696318	0.00525283	1.35	0.564999	0.00511815	2.21022	2.95421
Tex12	chr9:50557147-50561268	1.55096	0.0051275	0.00534845	0.00514134	0.00493976	0.00495284	0.00471168	0.00575255	0.00525283	0.00485348	0.0053209	2.35974	0.00643188	0.00546299
Cct6b	chr11:82719247-82764288	0.397722	0.280659	0.477318	0.00514134	0.505411	0.00495284	0.00471168	0.00575255	0.00525283	0.564042	0.0053209	1.22939	0.369394	0.352626
Fbxl13	chr5:21483846-21645605	0.00533002	0.0051275	0.643306	0.521434	1.0222	0.338992	0.00471168	0.391454	0.00525283	0.633379	0.316875	0.826648	1.91	0.712597
Serpinb6c	chr13:33879815-33905708	0.00533002	0.392963	0.664785	0.00514134	0.703569	0.00495284	0.95934	0.811047	0.698674	1.0478	0.0053209	2.57513	0.00643188	0.982758
Pax5	chr4:44531505-44710440	0.624135	0.0051275	0.00534845	0.00514134	0.00493976	0.00495284	0.00471168	0.00575255	0.00525283	0.00485348	0.0053209	0.96164	0.00643188	0.00546299
Kremen2	chr17:23741198-23745829	0.00533002	0.0051275	0.00534845	0.317155	0.828555	0.00495284	0.00471168	0.476332	0.00525283	0.770267	0.0053209	0.503138	0.605359	0.57782
Cd247	chr1:165788680-165871153	0.841536	0.0051275	0.00534845	0.00514134	0.534284	0.533555	0.00471168	0.363129	0.528088	0.87434	0.125948	0.00511815	0.781081	1.11848
Gys2	chr6:142422612-142473109	0.253183	0.0051275	0.00534845	0.494715	0.00493976	0.321589	0.00471168	0.00575255	0.635393	0.240351	0.30061	0.00511815	0.00643188	0.450715
Rnu12	chr15:83149644-83149794	6268.69	0.0051275	3541.38	0.00514134	1324.24	0.00495284	3346.03	0.00575255	6454.63	2895.72	2738.23	1901.44	4290.38	3374.59
Dmrt3	chr19:25610536-25623921	0.568383	1.20285	1.02674	0.554863	0.362513	0.721723	0.491541	0.00575255	0.713235	0.673877	1.34925	0.439914	3.44249	0.75823
Otop3	chr11:115334733-115346926	0.00533002	0.0051275	0.674942	0.00514134	0.00493976	0.00495284	0.00471168	0.00575255	0.351597	0.00485348	0.0053209	0.433747	0.26111	0.00546299
Slc39a4	chr15:76612382-76616852	0.307555	2.82063	0.00534845	0.900191	0.00493976	1.95219	3.19076	3.60511	0.385946	4.51855	2.55465	0.951854	6.58688	4.10024
1700003F12Rik	chr2:154548903-154550048	0.00533002	0.0051275	1.40696	1.14578	1.48622	1.51109	0.00471168	0.00575255	0.00525283	0.00485348	1.41132	3.67174	2.1808	1.04214
Olah	chr2:3341987-3366569	0.478873	0.0051275	0.00534845	0.00514134	0.00493976	0.00495284	0.00471168	0.00575255	0.00525283	0.00485348	0.0053209	0.739292	0.00643188	0.00546299
Gm5766	chr16:4229228-4231205	0.351117	0.0051275	0.421983	0.00514134	0.00493976	0.00495284	0.00471168	0.00575255	0.00525283	0.00485348	0.0053209	0.543016	0.326542	0.311699
Ctxn3	chr18:57468485-57478134	0.492631	1.73867	2.35809	3.82713	0.624039	3.12118	1.69957	3.59427	0.618332	6.96785	4.08372	3.04157	8.21351	3.04959
Sln	chr9:53850250-53853849	6.15213	1.45438	7.03037	1.91622	2.46945	0.00495284	0.00471168	0.00575255	5.1574	5.55825	2.38801	6.19829	7.27522	1.74034
Hsd17b2	chr8:117701945-117759029	0.00533002	0.0051275	0.00534845	0.563696	0.00493976	1.47309	0.00471168	0.00575255	0.00525283	0.273609	0.688295	0.00511815	1.07504	1.02652
Tbc1d10c	chr19:4184356-4191047	0.400821	0.0051275	0.480992	0.390138	0.00493976	0.00495284	0.00471168	1.17216	1.00608	0.189463	0.475139	1.23892	0.744477	0.00546299
Msh4	chr3:153857146-153906138	0.198603	0.0051275	0.00534845	0.194302	0.00493976	0.504799	0.00471168	0.583418	0.498385	0.0944143	0.471893	0.615581	0.371024	0.177038
Omd	chr13:49582746-49592609	0.00533002	2.27462	3.86778	1.96077	2.55959	2.04404	4.17495	4.12378	4.55102	6.53846	3.82088	4.98141	4.48993	6.78639
Gm15350	chr8:12828337-12831919	0.00533002	0.0051275	2.3582	0.00514134	0.00493976	0.00495284	0.00471168	0.00575255	2.59598	0.932222	0.0053209	0.00511815	0.00643188	0.00546299
Arl11	chr14:61309752-61311936	0.488731	0.459968	0.584922	0.00514134	0.619179	1.23864	0.843098	0.00575255	1.22687	1.38268	1.15759	0.754411	0.905486	0.864507
P2rx3	chr2:84996551-85035834	0.621763	1.53453	0.563801	0.608966	0.597424	0.988162	0.538601	0.685601	2.34032	0.887828	1.66281	1.92834	1.01763	1.24853
Lgals6	chr7:28834181-28841633	0.00533002	0.456994	0.00534845	1.73977	0.00493976	2.0035	0.00471168	0.00575255	2.27318	0.00485348	0.0053209	0.00511815	0.00643188	3.95804
2210404O07Rik	chr10:81393063-81395079	0.00533002	1.22854	1.99977	0.00514134	2.10919	0.00495284	0.00471168	0.00575255	2.17957	0.00485348	0.0053209	2.63161	3.10251	0.00546299
Pram1	chr17:33638055-33645706	0.600161	0.635082	0.722415	0.292827	0.765158	0.761955	0.518916	0.43976	0.376563	1.28022	0.35611	1.39322	2.79485	0.800278
Cd96	chr16:46035656-46120248	0.00533002	0.221953	0.378527	0.00514134	0.00493976	0.00495284	0.00471168	0.00575255	0.00525283	0.149073	0.0053209	0.486796	0.00643188	0.279566
2900076A07Rik	chr7:81523549-81531498	1.94419	1.37434	0.00534845	7.46183	6.06019	3.67775	3.33317	5.61422	8.54584	6.33127	8.01646	7.45331	9.77118	3.39475
Ccdc68	chr18:69925558-69969484	0.94528	0.667201	0.00534845	0.918417	0.00493976	0.00495284	0.00471168	1.37997	0.593224	1.1148	1.6795	0.729731	0.00643188	1.6728
AA619741	chr1:34633534-34636210	0.00533002	0.0051275	0.00534845	0.00514134	0.00493976	0.00495284	0.00471168	0.368566	0.00525283	0.119253	0.0053209	0.00511815	0.234311	0.223627
Sly	chrY:57187205-57213357	0.00533002	0.0051275	0.00534845	0.0607428	0.00493976	0.00495284	0.00471168	0.00575255	0.00525283	0.11456	0.0053209	0.00511815	0.00643188	0.00546299
Sh2d2a	chr3:87846754-87855722	0.00533002	0.0961443	0.164952	0.00514134	0.00493976	0.00495284	0.00471168	0.200556	0.00525283	0.0649357	0.0053209	0.00511815	0.511441	0.121755
A530065N20Rik	chr13:60029710-60116669	0.175707	0.123907	0.00534845	0.00514134	0.00493976	0.00495284	0.00471168	0.00575255	0.220458	0.0835837	0.0053209	0.00511815	0.164233	0.00546299
4932443I19Rik	chr8:13705888-13743066	0.00533002	0.776729	0.00534845	0.00514134	1.36383	0.00495284	0.00471168	1.58149	1.37963	0.509198	2.58441	0.00511815	1.00013	0.00546299
Gm10649	chr8:76749086-76900173	0.00533002	0.0051275	0.56086	0.00514134	0.593744	0.593593	0.00471168	0.00575255	0.587818	0.441914	0.0053209	0.723134	0.00643188	0.828882
Pnp2	chr14:50956140-50964749	2.15184	0.651208	0.733021	1.19041	1.93913	2.33432	1.05888	1.34207	0.771799	1.58882	1.81778	3.78957	6.24253	2.43863
Pbld2	chr10:63024511-63058812	0.619743	0.218607	0.00534845	0.906916	0.00493976	0.00495284	0.535779	0.908017	0.388854	0.440543	0.73538	0.00511815	1.73114	1.37695
Zfp819	chr7:43607168-43618279	0.00533002	0.0051275	0.00534845	0.274795	0.359075	0.357416	0.00471168	0.412658	0.00525283	0.00485348	0.334092	0.435718	1.04917	0.250342
Cyp2j8	chr4:96444587-96507386	0.00533002	0.0051275	0.00534845	0.460953	0.00493976	0.00495284	0.818621	0.00575255	0.595509	0.447612	0.0053209	0.00511815	0.439698	0.419788
4930568G15Rik	chr1:165066616-165091930	0.00533002	0.0051275	0.00534845	0.76372	0.00493976	1.00108	0.00471168	0.00575255	0.00525283	0.00485348	1.87065	0.00511815	0.727754	0.00546299
AI661453	chr17:47436638-47470638	0.00533002	0.0051275	0.00534845	0.125695	0.00493976	0.00495284	0.00471168	0.00575255	0.00525283	0.0610893	0.152479	0.00511815	0.00643188	0.00546299
Gm9920	chr15:55099916-55113582	0.00533002	0.0051275	1.02026	0.829477	1.0788	0.00495284	0.00471168	0.00575255	0.00525283	0.402295	1.01686	1.324	0.790233	0.754886
Tlr12	chr4:128615445-128618619	0.417773	0.589278	0.00534845	0.408618	0.267131	0.00495284	0.361645	0.306742	0.00525283	0.49637	0.744404	1.61841	0.19506	0.372306
Ntrk1	chr3:87778243-87795162	0.260558	0.0051275	0.00534845	0.00514134	0.00493976	0.00495284	0.00471168	0.00575255	0.00525283	0.00485348	0.0053209	0.403463	0.00643188	0.00546299
4930505A04Rik	chr11:30426005-30471829	0.874332	1.23575	2.06867	0.00514134	0.00493976	0.00495284	3.0017	0.00575255	0.00525283	1.22357	2.06225	4.0276	1.60231	1.53066
Nid2	chr14:19751256-19811787	1.45549	1.58604	1.92106	1.03735	1.18753	3.02886	1.83445	2.53025	0.332016	3.52914	3.77544	2.05249	7.92516	3.54487
Aqp1	chr6:55336298-55348555	3.40089	9.59504	0.00534845	0.237392	0.620596	15.7378	9.66883	7.84188	0.00525283	12.9178	11.2498	0.376243	30.8203	12.9769
5530401A14Rik	chr11:81860676-81894582	1.14379	1.34515	0.457793	2.2277	0.00493976	0.00495284	1.97585	1.11544	1.43545	1.0819	0.45205	0.589391	7.08548	1.35273
Tectb	chr19:55180884-55196313	0.00533002	0.0051275	0.296974	0.240687	0.629191	0.00495284	0.00471168	0.00575255	0.309073	0.233874	0.292475	0.00511815	0.229762	0.657847
Il1rl2	chr1:40324626-40365471	0.713189	1.25802	0.00534845	0.00514134	0.453769	0.452471	0.616198	0.00575255	0.00525283	0.5063	0.422914	2.20577	0.994754	0.949543
F5	chr1:164151858-164220274	7.04256	13.2602	0.83247	1.09546	1.32346	18.6856	13.7015	15.9348	1.18522	18.3498	13.9959	0.933167	50.5441	18.8147
Unc5cl	chr17:48454900-48468684	0.00533002	0.166361	0.284468	0.00514134	0.301359	0.00495284	0.00471168	0.692302	0.00525283	0.448041	0.280102	0.730704	0.440165	0.210042
Vnn1	chr10:23894687-23905343	0.280956	0.0051275	0.00534845	0.00514134	0.00493976	0.00495284	0.00471168	0.411911	0.00525283	0.266508	0.0053209	0.00511815	0.261818	0.49978
Fam71e1	chr7:44496587-44501134	1.95962	2.07792	1.15547	2.81985	3.66404	0.00495284	1.67965	1.41445	6.1527	0.455725	2.30841	4.507	4.47572	3.42099
Sele	chr1:164048233-164057677	0.229209	0.0051275	0.00534845	0.00514134	0.00493976	0.00495284	0.00471168	0.00575255	0.00525283	0.00485348	0.0053209	0.355073	0.00643188	0.00546299
Vmn2r31	chr7:7383984-7399627	0.130389	0.278984	0.157137	0.127364	0.124841	0.00495284	0.150394	0.029423	0.0545381	0.0247508	0.139321	0.0807604	0.972615	0.174052
Olfr1420	chr19:11896022-11896952	0.00533002	0.0051275	0.00534845	0.00514134	1.08617	0.00495284	0.00471168	0.00575255	0.00525283	0.00485348	0.0053209	0.00511815	1.59131	0.00546299
Tssk4	chr14:55650183-55652539	1.2054	0.725629	0.00534845	0.583588	0.00493976	0.762718	0.00471168	0.877138	0.756471	0.849883	0.0053209	2.37926	0.951551	1.06285
Vdr	chr15:97854426-97908296	0.00533002	0.0051275	0.00534845	0.00514134	0.191283	0.189806	0.00471168	0.219499	0.37458	0.0710637	0.17744	0.00511815	0.139634	0.133247
Ooep	chr9:78376902-78378588	0.00533002	0.441181	0.00534845	0.00514134	0.00493976	1.58126	1.07589	1.81801	0.00525283	1.46736	2.21642	0.00511815	2.30612	1.1011
Gins2	chr8:120581265-120589075	1.50738	3.72701	2.68456	1.45425	1.89301	1.90511	2.59153	2.18692	2.8389	5.29141	4.45009	5.796	3.46483	3.97117
5730422E09Rik	chr5:149119564-149182036	0.825221	0.291179	0.989923	0.401493	0.524069	0.00495284	0.712481	0.00575255	1.55353	0.584912	1.46715	0.637579	1.14918	0.00546299
Gk2	chr5:97455160-97457008	0.00533002	0.0051275	0.00534845	0.369027	0.481822	0.00495284	0.654593	0.554327	0.475545	0.896113	0.0053209	0.585793	0.352121	0.672259
Vmn2r62	chr7:42764437-42793496	0.522881	0.230517	0.00534845	0.00514134	0.00493976	0.00495284	0.00471168	0.00575255	0.00525283	0.165421	0.310387	0.404824	0.00643188	0.232655
Vmn2r2	chr3:64116431-64137480	0.00533002	0.0384473	0.32831	0.00514134	0.00493976	0.00495284	0.00471168	0.00575255	0.00525283	0.32321	0.103983	0.00511815	0.12701	0.00546299
Ace	chr11:105967944-105989964	10.4129	16.9501	5.41782	4.13035	5.57239	18.3418	13.9222	14.3529	3.13954	18.9431	15.658	4.49434	62.4935	22.9341
Pde4c	chr8:70724063-70751176	0.207552	0.0051275	1.25268	0.203011	0.00493976	0.00495284	0.359341	0.00575255	0.78127	0.493216	0.0053209	0.32162	0.581463	0.73988
Wif1	chr10:121034003-121100642	0.00533002	0.645763	1.10166	0.297709	0.777883	0.00495284	0.00471168	0.447099	0.00525283	0.8677	0.724147	1.41654	1.13656	0.542411
Ferd3l	chr12:33928424-33929309	0.00533002	0.0051275	0.00534845	0.890315	0.00493976	0.00495284	0.00471168	0.00575255	0.00525283	1.29517	0.0053209	0.00511815	0.00643188	0.00546299
2900093L17Rik	chr4:45234722-45243990	3.14828	6.71995	0.00534845	0.00514134	0.00493976	15.5441	0.00471168	8.67537	0.00525283	16.5788	10.8705	0.00511815	10.8443	10.3905
Slc4a5	chr6:83237374-83304945	2.89438	6.86178	0.152285	0.616724	0.322764	7.68226	5.67074	10.5529	0.315768	8.76985	6.13457	0.58567	23.6765	10.116
1110059M19Rik	chrX:45090903-45092790	6.93564	18.125	1.64991	0.670127	1.74545	14.0334	16.7063	27.2042	0.870747	28.9395	14.7519	1.0676	50.4628	28.062
Vmn2r33	chr7:7550966-7566786	0.44208	0.423075	0.869492	0.842423	0.330136	0.693963	0.00471168	0.029423	0.578106	0.361636	0.967137	0.975853	0.998671	1.29959
Trim6	chr7:104218794-104235152	0.00533002	0.0051275	0.206742	0.00514134	0.00493976	0.434965	0.00471168	0.00575255	0.00525283	0.00485348	0.0053209	0.00511815	0.47979	0.457855
Trpv3	chr11:73267619-73297200	0.00533002	0.588145	0.669519	0.00514134	0.00493976	0.00495284	0.00471168	0.407487	0.00525283	0.527301	0.659786	0.430245	0.777035	0.00546299
Olfr691	chr7:105336745-105337714	0.00533002	0.581536	0.975151	0.792645	0.00493976	2.07896	0.00471168	0.00575255	1.03345	0.768947	0.0053209	3.79395	0.00643188	0.721415
Iqcd	chr5:120589022-120607113	0.851988	4.20889	1.53243	1.6575	0.540824	3.24094	0.735465	0.622536	2.67325	3.62195	4.03873	1.31627	4.74399	2.64183
Gm5434	chr12:36090378-36091829	0.501029	0.707339	1.19884	0.486443	0.634497	0.00495284	0.00471168	0.730971	0.62888	0.787215	1.18656	0.00511815	3.01583	0.442982
Ppp1r3b	chr8:35375740-35388137	1.0802	2.39392	1.11946	0.75571	0.79082	1.56962	0.80206	1.58817	0.193612	1.9832	2.56786	1.1965	5.77305	2.61676
Rgn	chrX:20549817-20562087	0.455547	0.0051275	0.00534845	0.442793	0.00493976	0.00495284	0.00471168	1.33058	0.00525283	0.430001	0.539688	1.40702	0.00643188	0.806528
Gm20736	chrY:52780027-52806249	0.00533002	0.0051275	0.00534845	0.0690646	0.00493976	0.00495284	0.00471168	0.00575255	0.00525283	0.121529	0.0053209	0.00511815	0.00643188	0.00546299
Gm20736	chrY:65377689-65403912	0.00533002	0.0051275	0.00534845	0.0690646	0.00493976	0.00495284	0.00471168	0.00575255	0.00525283	0.121529	0.0053209	0.00511815	0.00643188	0.00546299
4930412C18Rik	chr4:9770584-9823411	0.823009	1.62501	1.79057	1.28941	0.843251	0.418521	0.285138	0.967804	2.68479	1.64484	2.15188	1.27608	2.46244	1.17492
Gck	chr11:5900822-5949599	0.914008	0.214935	1.10004	1.18909	1.94185	0.773575	1.05365	1.33933	3.44093	1.15524	0.361539	3.77186	1.98606	1.35403
Irak4	chr15:94543659-94568316	0.947806	1.33702	0.857308	0.926381	0.908209	0.903067	0.410087	0.695472	1.78394	1.91289	1.96972	1.83514	1.32654	1.05502
Gm13710	chr2:84500747-84506873	1.01028	0.0051275	0.00534845	0.00514134	0.00493976	1.27359	0.00471168	0.00575255	0.00525283	1.4085	0.0053209	0.00511815	1.84439	0.00546299
Ccdc150	chr1:54250682-54368727	0.00533002	0.121316	0.00534845	0.00514134	0.00493976	0.218692	0.00471168	0.505668	0.00525283	0.245535	0.0053209	0.00511815	0.964904	0.00546299
Gm13944	chr2:77462643-77480938	0.00533002	0.820688	1.36099	2.21626	1.43783	0.00495284	0.00471168	0.00575255	1.45754	0.00485348	2.72833	0.00511815	1.0547	3.02387
B230206H07Rik	chr7:141359177-141365110	0.681806	0.160293	1.09668	1.11092	0.580915	0.577492	0.00471168	0.333597	0.570337	1.07954	0.539832	0.704151	1.90901	1.61946
Slc6a20b	chr9:123593819-123632565	0.46945	0.993233	2.18617	2.16505	0.600501	0.894895	1.04508	1.03423	1.89332	2.34313	1.55361	0.935378	4.88584	1.64389
1700067K01Rik	chr8:84001705-84004770	0.00533002	0.0051275	0.00534845	0.00514134	0.897356	0.00495284	0.00471168	0.00575255	0.00525283	0.668746	0.0053209	0.00511815	0.00643188	0.627337
Gm4759	chr7:106421549-106441073	0.214923	0.0051275	0.00534845	0.210181	0.00493976	0.00495284	0.00471168	0.00575255	0.00525283	0.102125	0.0053209	0.333009	0.00643188	0.191501
Serpina1d	chr12:103763586-103773633	1.33469	0.0051275	0.00534845	0.00514134	0.00493976	0.00495284	0.145082	0.822914	0.158378	0.237878	2.178	0.00511815	0.70101	0.00546299
Tgm6	chr2:130123284-130154225	0.00533002	0.281668	0.00534845	0.00514134	0.255456	0.00495284	0.00471168	0.00575255	0.00525283	0.189861	0.237242	0.00511815	0.186526	0.178007
Ccdc135	chr8:95055102-95078141	3.30717	11.6631	1.7094	1.38534	2.11272	11.4039	8.99436	6.5869	3.26054	12.1155	9.53797	4.39091	27.5522	9.67664
Gm16863	chr16:21247498-21296872	0.00533002	0.0051275	0.00534845	0.00514134	0.00493976	0.00495284	0.00471168	0.00575255	0.00525283	0.00485348	0.0053209	0.00511815	0.0322324	0.00546299
AB099516	chr15:100353199-100384435	0.250832	0.0051275	0.900566	0.849148	0.00493976	0.00495284	0.432655	0.00575255	0.314849	0.591358	1.03589	0.387141	0.464717	0.665539
Ltb4r1	chr14:55765961-55768492	0.00533002	0.0051275	0.00534845	0.00514134	0.00493976	0.00495284	0.00471168	0.76731	0.00525283	0.00485348	0.622949	0.00511815	0.486962	0.00546299
Loxl4	chr19:42592278-42612806	0.946623	0.583838	0.572899	0.696008	0.151784	0.451503	0.615303	0.870563	0.296909	0.732939	1.2663	1.10151	2.10488	1.37424
Gm10825	chr10:22402812-22407470	0.285173	0.100541	0.172459	0.00514134	0.182752	0.00495284	0.00471168	0.00575255	0.536687	0.135784	0.0053209	0.00511815	0.133402	0.254596
Fbxw18	chr9:109676733-109702700	0.00533002	0.0051275	0.00534845	0.461303	0.00493976	0.00495284	0.00471168	0.00575255	0.00525283	0.671925	0.0053209	0.00511815	0.00643188	0.00546299
Bcl2a1a	chr9:88956919-88962416	0.00533002	0.504314	0.419409	1.024	0.00493976	0.898565	0.00471168	0.00575255	0.00525283	1.42288	0.0053209	2.18444	0.406212	0.00546299
Pex11c	chr8:3458816-3467648	1.36113	1.92265	0.809809	1.31555	2.57021	1.72152	0.00471168	0.988962	4.27206	1.9151	2.4129	2.09555	3.13513	1.19763
Gm6086	chr1:93990508-94011539	0.00533002	0.0944588	0.00534845	0.0787072	0.308847	0.204364	0.00471168	0.00575255	0.10084	0.283043	0.286572	0.31156	0.00643188	0.00546299
Veph1	chr3:66053557-66296837	0.099365	0.0051275	0.120342	0.0974586	0.127541	0.00495284	0.00471168	0.00575255	0.124661	0.0473702	0.0053209	0.00511815	0.465403	0.00546299
Hus1b	chr13:30946575-30947761	0.638334	0.450781	0.760528	0.00514134	0.804701	0.00495284	3.29719	0.00575255	4.80813	1.19893	0.0053209	0.00511815	2.3553	0.00546299
Sbpl	chr17:23953084-23955273	0.00533002	0.0051275	0.00534845	0.902227	0.00493976	0.00495284	1.61145	0.00575255	0.00525283	0.437483	0.0053209	1.44138	0.859331	0.820978
Fbxo24	chr5:137612504-137625078	0.636352	0.0051275	0.00534845	0.00514134	0.00493976	0.00495284	0.00471168	0.00575255	0.00525283	0.150749	0.0053209	0.492293	0.00643188	0.282708
Col4a4	chr1:82450722-82586849	0.569348	0.286704	0.0985607	0.00514134	0.104462	0.517443	0.282097	0.718678	0.204079	0.349154	0.290259	0.00511815	1.75331	1.01831
Cpa4	chr6:30568375-30591747	0.00533002	0.0051275	0.00534845	0.00514134	0.00493976	0.00495284	0.00471168	0.490705	0.00525283	0.317386	0.397522	0.00511815	0.00643188	0.00546299
Gm9926	chr18:66504177-66511737	0.00533002	0.0051275	0.00534845	0.129448	0.00493976	0.00495284	0.00471168	0.388606	0.331448	0.0629128	0.157041	0.204898	0.00643188	0.00546299
Rpgrip1	chr14:52110902-52161339	0.00533002	0.124149	0.851901	0.414031	0.00493976	0.00495284	0.244073	0.00575255	0.35345	0.335365	0.50235	0.218464	0.527173	0.377285
Snx31	chr15:36504061-36555572	0.00533002	0.351684	0.601091	0.00514134	0.00493976	0.00495284	0.00471168	0.365754	0.312818	0.355032	0.296009	0.00511815	0.465052	0.443844
1700019B03Rik	chr8:3470861-3487178	0.00533002	0.0051275	0.00534845	0.00514134	0.00493976	0.00495284	0.764319	0.00575255	0.00525283	0.00485348	0.0053209	0.683944	0.410734	0.00546299
Xlr4b	chrX:73214364-73222453	0.192476	1.89021	1.60819	0.186514	0.00493976	0.00495284	0.00471168	1.12134	0.966453	2.64238	1.59408	0.00511815	1.60068	0.169826
Fam221a	chr6:49367738-49389904	0.00533002	0.971533	0.413738	0.671057	0.876421	1.31054	1.18984	0.963754	0.00525283	0.651919	3.26667	2.12974	1.92138	0.916946
Cdsn	chr17:35552127-35557180	0.251021	0.0051275	0.00534845	0.00514134	0.32056	0.00495284	0.434357	0.00575255	0.944948	0.238313	0.0053209	0.00511815	0.234122	0.00546299
Apol7a	chr15:77388216-77399110	0.00533002	0.210014	0.00534845	0.00514134	0.00493976	0.377965	0.514821	0.00575255	1.12089	0.423445	0.0053209	0.00511815	0.00643188	0.00546299
8030423F21Rik	chr5:52607549-52619011	0.00533002	0.165475	0.282965	0.00514134	0.00493976	0.00495284	0.00471168	0.00575255	0.00525283	0.00485348	0.278615	0.363414	0.00643188	0.00546299
Adra2b	chr2:127363285-127367221	0.166064	0.0051275	0.00534845	0.00514134	0.223308	0.00495284	0.287665	0.00575255	0.00525283	0.158036	0.197358	0.00511815	0.310525	0.296326
Fbxo47	chr11:97854306-97884154	0.844414	1.19184	1.01265	1.64292	1.60825	0.535373	0.00471168	0.617053	2.11957	1.99452	1.50112	1.95695	2.35116	0.374087
Olfr18	chr9:20313891-20336094	0.00533002	0.0051275	0.00534845	0.00514134	0.00493976	0.00495284	1.13396	0.00575255	0.00525283	0.00485348	0.0053209	1.01453	0.00643188	0.579983
L3mbtl4	chr17:68273796-68780086	0.283732	0.200065	0.171591	0.69497	0.545497	0.180396	0.491649	0.834546	0.889951	0.810599	0.843224	0.220032	0.663654	1.26657
Rnase10	chr14:51007750-51010758	0.00533002	0.0051275	0.00534845	0.460553	0.00493976	0.00495284	0.00471168	0.00575255	0.00525283	0.223612	0.0053209	0.00511815	0.439315	0.00546299
Tnfrsf14	chr4:154922209-154928077	0.915842	1.29459	0.00534845	0.879986	0.00493976	1.15563	0.00471168	0.00575255	0.00525283	0.426728	2.1592	0.00511815	1.67642	1.60156
Duxbl1	chr14:25983004-25989832	0.00533002	0.0051275	1.24273	1.29884	0.942081	0.466367	0.00471168	0.00575255	1.44156	0.416289	1.22625	0.00511815	1.04571	1.32593
Abca12	chr1:71243089-71414910	0.00533002	0.161088	0.184624	0.224249	0.293524	0.38767	0.00471168	0.336542	0.191109	0.181674	0.724876	0.472964	0.285589	0.340617
1700022I11Rik	chr4:42969945-42974325	0.528023	0.372358	0.425328	0.861472	0.225333	0.223735	0.304851	0.25865	0.883343	0.0837259	1.04577	1.09143	0.82256	0.470978
4930426L09Rik	chr2:18998318-18999804	0.974376	2.06331	1.16621	1.41951	1.23451	0.00495284	0.00471168	0.00575255	1.22299	1.14865	2.30791	0.752046	2.70801	1.29272
Il17re	chr6:113458483-113470751	0.367563	0.0051275	0.00534845	0.00514134	0.00493976	0.46634	1.2602	0.00575255	0.461278	0.347842	0.270115	0.56831	0.849072	0.405181
H2-Ob	chr17:34238904-34245908	0.25184	0.0051275	0.00534845	0.984216	0.964789	0.319888	0.00471168	0.00575255	0.00525283	0.239085	0.0053209	1.17003	0.704644	1.34502
2210417K05Rik	chr10:62340606-62349866	0.00533002	0.0051275	0.00534845	1.71582	0.00493976	0.00495284	0.00471168	2.58827	2.29587	0.829984	0.0053209	2.76829	0.00643188	0.00546299
Kcne2	chr16:92292388-92298133	10.8806	18.9011	1.00384	1.22145	0.00493976	24.9417	23.1222	14.0683	0.00525283	23.9234	25.2951	0.00511815	52.052	27.0704
Trpv4	chr5:114622153-114658421	3.28439	4.92221	0.743413	0.401589	1.05017	5.21723	4.6203	3.919	1.28782	5.85403	4.63323	0.3181	15.1448	5.67151
C030013G03Rik	chr17:12466843-12479577	0.00533002	0.0051275	0.00534845	0.799545	0.00493976	0.00495284	0.00471168	0.00575255	0.00525283	0.388013	0.0053209	0.00511815	0.00643188	0.727708
Bmp5	chr9:75775364-75899017	2.13862	0.94285	1.93263	1.30542	1.36479	1.69754	0.462477	2.74435	2.34815	4.05884	1.90414	2.48345	3.48901	2.85428
Cyyr1	chr16:85456243-85550373	0.68018	0.719845	1.2266	0.663068	0.433007	0.863201	1.17561	0.49795	1.28037	0.322062	1.61366	1.57812	2.21471	1.51
Aim1l	chr4:134068451-134092504	0.00533002	0.287472	0.00534845	0.00514134	0.00493976	0.172821	0.00471168	0.19989	0.170504	0.258881	0.0053209	0.00511815	0.127171	0.364052
Dgat2l6	chrX:100524837-100546108	0.444716	0.0051275	0.532956	0.00514134	0.00493976	0.00495284	0.00471168	0.00575255	0.558161	0.00485348	0.0053209	0.00511815	0.00643188	0.787582
Tmem54	chr4:129105529-129111626	0.00533002	0.0051275	1.65172	0.00514134	1.74737	0.00495284	0.00471168	0.00575255	1.74345	0.334238	0.84275	1.06879	0.656598	0.00546299
D930015M05Rik	chr2:92408891-92432308	2.54283	2.69352	3.78727	2.46045	1.60292	0.00495284	2.18915	3.69878	3.99026	1.4926	5.26157	3.91725	9.38308	1.68006
Hnf1a	chr5:114948979-114971062	0.00533002	0.293447	0.00534845	0.203487	0.00493976	0.00495284	0.360187	0.305507	0.00525283	0.197749	0.247134	0.00511815	0.777099	0.370808
Eva1c	chr16:90830858-90904885	0.64198	0.679379	1.25111	0.939199	1.6782	1.62976	2.2804	0.00575255	1.61125	1.9815	1.58708	2.14647	2.44114	2.56668
Gm5480	chr16:5007287-5008308	0.00533002	4.08115	0.00534845	0.00514134	0.00493976	0.00495284	6.77502	0.00575255	0.00525283	1.75978	4.6823	0.00511815	4.98034	3.30931
4933432I03Rik	chr14:102987411-103033803	0.733102	0.0051275	0.00534845	1.41525	0.921274	0.00495284	1.2607	1.06407	1.84086	0.686641	0.865896	0.00511815	1.34886	2.57655
Gm4841	chr18:60268300-60273267	0.235686	0.0051275	0.00534845	0.230364	0.00493976	0.299416	0.00471168	0.00575255	0.00525283	0.00485348	0.839664	0.00511815	0.00643188	0.209882
Myct1	chr10:5593727-5606791	0.00533002	0.340135	0.00534845	0.00514134	0.308015	0.612602	0.00471168	0.707633	0.00525283	0.9159	0.286322	0.37346	0.674845	0.429376
Tmem72	chr6:116692724-116716758	4.55615	9.36015	1.43513	0.193806	0.00493976	16.1122	8.91817	15.1301	0.00525283	11.3008	10.5904	0.00511815	37.5628	15.7162
Frrs1	chr3:116859566-116903750	0.539164	0.760768	0.64959	1.31659	0.00493976	2.39705	2.33223	0.79066	1.01495	2.03223	1.92054	1.66979	4.02186	1.19945
Tspan8	chr10:115817283-115849893	1.06317	0.0051275	0.00534845	1.0314	0.00493976	0.673215	0.916351	2.32518	0.00525283	2.50392	1.88784	0.819933	1.96751	0.939224
Efna4	chr3:89333392-89338028	0.00533002	0.632754	0.537155	0.435799	1.70604	0.00495284	0.7737	0.654761	0.562621	0.423217	1.59333	1.38468	1.24722	1.1907
Rdh16	chr10:127801152-127815839	0.00533002	0.0051275	0.00534845	0.00514134	0.528228	0.00495284	0.00471168	0.00575255	0.00525283	0.098151	0.0053209	0.64002	0.00643188	0.00546299
Efcab4b	chr6:127577974-127629938	3.52727	0.0051275	1.67759	2.04423	0.887338	0.892017	1.21358	0.00575255	1.77137	3.30628	2.50047	4.3429	0.649504	1.24061
Alb	chr5:90460888-90476603	10.1524	0.0051275	0.00534845	0.00514134	0.00493976	1.28844	2.33966	0.00575255	0.849368	0.160244	17.2615	0.00511815	0.00643188	0.300523
Gm5795	chr14:3634540-3800987	0.0721595	0.137259	0.441024	0.248823	0.28915	0.0880353	0.00471168	0.792748	0.45562	0.389273	0.968611	0.343765	0.610311	0.0237605
7530420F21Rik	chr1:150076660-150099766	0.702247	0.496008	0.00534845	0.00514134	1.76679	0.88799	0.00471168	0.00575255	0.00525283	0.329152	0.0053209	1.08083	1.93981	1.8526
Nupr1l	chr5:129908539-129911281	1.50925	1.06862	1.75214	0.00514134	5.54759	0.00495284	0.00471168	0.00575255	0.00525283	1.38368	1.76775	2.29757	1.35864	6.49533
Vmn2r51	chr7:10087197-10105659	0.00533002	0.0051275	0.158936	0.00514134	0.00493976	0.00495284	0.00471168	0.00575255	0.00525283	0.00485348	0.0053209	0.00511815	0.00643188	0.234728
Ifi27l2a	chr12:103442166-103443680	2.52955	0.0051275	2.8512	0.00514134	3.00048	6.28258	4.25209	0.00575255	0.00525283	7.89724	2.93057	3.79842	4.42912	6.36105
Gm4265	chr7:129962164-129978669	0.00533002	0.960145	0.00534845	0.00514134	0.00493976	0.00495284	0.00471168	1.94242	0.00525283	0.624497	0.0053209	2.06956	1.22646	0.00546299
Gm11747	chr11:118444199-118454995	0.431956	0.0051275	0.00534845	0.00514134	0.548288	0.00495284	0.00471168	0.631164	0.00525283	0.204002	0.511873	0.667295	0.801598	0.00546299
D5Ertd605e	chr5:147418619-147423044	0.00533002	1.03447	0.00534845	0.00514134	0.920207	0.00495284	0.00471168	0.00575255	0.00525283	0.685845	0.0053209	0.00511815	0.673649	1.28678
Ppp1r2-ps3	chr19:30538875-30539679	0.00533002	0.149219	0.00534845	0.252591	1.31206	0.00495284	0.602374	0.00575255	0.265063	0.367321	2.48396	0.00511815	0.00643188	0.00546299
Pnlip	chr19:58670364-58681788	0.486803	0.0051275	0.582649	0.945605	0.616773	0.00495284	0.839795	0.00575255	1.22203	0.459102	0.0053209	0.751458	1.80394	0.43057
Serpina9	chr12:103996619-104013652	0.00533002	0.0051275	0.00534845	0.00514134	0.00493976	0.00495284	0.00471168	0.611663	0.00525283	0.197714	0.0053209	0.646602	0.00643188	0.00546299
Zp3r	chr1:130576705-130629606	0.00533002	0.719845	0.817735	0.00514134	0.433007	0.00495284	0.587805	0.00575255	0.00525283	0.966187	0.403414	0.526039	0.949158	0.603999
Ak8	chr2:28700160-28813165	2.28448	1.61237	2.1894	2.66453	3.47676	2.8958	0.788504	3.33619	4.58764	4.52821	5.95408	2.82231	4.23637	3.63999
Stmn1-rs1	chr9:115281091-115282070	1.62441	3.4432	1.15516	1.56486	0.00493976	1.02591	0.00471168	2.35366	2.03968	1.13859	2.87551	3.74458	3.72766	1.42426
Mug1	chr6:121838540-121889057	0.231808	0.0051275	0.00534845	0.00514134	0.00493976	0.00495284	0.00471168	0.00575255	0.00525283	0.00485348	0.330688	0.00511815	0.00643188	0.00546299
Cnksr1	chr4:134228041-134238399	0.00533002	0.0051275	0.330772	0.268119	0.00493976	0.00495284	0.00471168	0.00575255	0.00525283	0.00485348	0.325942	0.00511815	0.255924	0.244263
Rtdr1	chr10:74957476-75032586	0.636714	0.899605	0.00534845	0.00514134	0.00493976	0.00495284	0.00471168	0.00575255	0.00525283	0.897486	0.0053209	0.00511815	1.17517	0.00546299
Gzmm	chr10:79689019-79695260	1.73553	2.04229	1.38099	0.00514134	1.46147	1.46486	1.99364	0.842559	0.00525283	2.17676	3.42224	2.67569	4.27635	2.04168
Tmem210	chr2:25288144-25289187	0.00533002	0.0051275	0.00534845	1.94072	0.00493976	0.00495284	0.00471168	0.00575255	2.6135	0.00485348	0.0053209	0.00511815	0.00643188	0.00546299
Cldn2	chrX:139800807-139811388	5.63709	14.6796	1.30819	1.90816	0.00493976	15.7029	10.8844	13.3695	1.36022	17.7188	14.164	0.335924	34.6127	16.6129
Lst1	chr17:35185094-35188440	0.00533002	8.91416	10.4134	2.85239	10.9404	3.86694	5.22596	12.9515	7.88577	20.627	7.21146	13.9988	16.1909	7.75651
Ebi3	chr17:55952622-55957022	0.648392	0.915798	0.772279	1.25438	0.00493976	0.820334	0.00471168	0.942884	2.44197	0.608738	1.5331	1.99737	0.00643188	0.571002
Gm20736	chrY:73669302-73695481	0.00533002	0.0051275	0.00534845	0.0690646	0.00493976	0.00495284	0.00471168	0.00575255	0.00525283	0.112849	0.0053209	0.00511815	0.00643188	0.00546299
1700024F13Rik	chr13:3498049-3501393	0.00533002	0.0051275	1.59897	1.30323	1.68821	0.00495284	0.00471168	0.00575255	0.00525283	1.26235	1.60908	2.09213	0.00643188	1.18499
Gm20736	chrY:75715309-75741544	0.00533002	0.0051275	0.00534845	0.0689546	0.00493976	0.00495284	0.00471168	0.00575255	0.00525283	0.11267	0.0053209	0.00511815	0.00643188	0.00546299
Kmo	chr1:175632192-175660853	0.00533002	0.0051275	0.00534845	0.00514134	0.345648	0.00495284	0.468544	0.00575255	0.339868	0.128496	0.643041	0.00511815	0.00643188	0.00546299
Pla2r1	chr2:60417542-60553308	0.447741	0.252529	0.216971	0.263556	0.114979	0.227859	0.155274	0.13185	0.337031	0.298915	0.426051	0.277977	0.755173	0.32025
5830416I19Rik	chr5:64044972-64050226	0.00533002	0.0051275	0.00534845	0.25011	0.00493976	0.00495284	0.00471168	0.00575255	0.00525283	0.121512	0.0053209	0.00511815	0.238749	0.00546299
Ttr	chr18:20665249-20674326	1628.95	3970.38	79.3212	71.5653	94.0371	6248.01	5536.88	3601.59	53.103	5855.77	4975.9	86.3837	10781	6506.74
Ifitm6	chr7:141015811-141016892	1.91699	0.0051275	0.00534845	0.00514134	0.00493976	0.00495284	0.00471168	0.00575255	0.00525283	0.869088	0.0053209	0.00511815	1.70643	0.00546299
Igfn1	chr1:135953577-136006342	0.210979	0.297467	0.00534845	0.00514134	0.90357	0.268474	0.121974	0.41437	0.0882271	0.637529	0.669337	0.00511815	1.12087	0.440369
Fam46d	chrX:107792589-107872911	0.00533002	0.0051275	0.00534845	0.00514134	0.283946	0.00495284	0.00471168	0.00575255	0.00525283	0.00485348	0.0053209	0.00511815	0.207354	0.197889
A930009A15Rik	chr10:115569985-115582454	0.783343	0.0051275	0.929229	0.00514134	0.982779	0.00495284	1.34623	0.00575255	1.96713	0.366337	1.84947	1.20432	0.00643188	0.00546299
1810033B17Rik	chr8:3665761-3668905	0.676092	0.0051275	0.804594	0.00514134	0.00493976	1.71028	1.16351	0.00575255	1.69758	0.634253	0.0053209	1.04095	1.24597	1.18991
Gja8	chr3:96913565-96926051	0.0914184	0.0051275	0.00534845	0.00514134	0.00493976	0.00495284	0.00471168	0.00575255	0.00525283	0.00485348	0.0053209	0.141888	0.00643188	0.00546299
Folr1	chr7:101858330-101870788	12.1317	35.3017	3.38635	2.74909	3.58385	47.9937	33.5581	35.495	0.711496	45.0406	37.0349	0.874058	92.7567	54.522
Plek2	chr12:78888696-78906938	0.463413	0.98124	1.1101	0.9007	0.00493976	1.76215	0.799685	1.35332	0.00525283	1.74932	0.548962	0.715579	3.8664	2.87098
Dyrk4	chr6:126876198-126921839	0.332936	0.0051275	0.00534845	0.00514134	0.00493976	0.00495284	0.00471168	0.487552	0.417809	0.00485348	0.394958	0.00511815	0.00643188	0.295704
Edar	chr10:58600787-58675696	0.178347	0.25154	0.215476	0.00514134	0.00493976	0.00495284	0.00471168	0.524149	0.447541	0.169666	0.0053209	0.276475	0.666754	0.00546299
Olfr559	chr7:102723531-102724488	0.836419	0.0051275	0.990608	0.00514134	0.00493976	0.00495284	0.00471168	1.21127	1.05027	0.781163	0.0053209	0.00511815	0.00643188	2.19865
Exo1	chr1:175880777-175911396	0.2335	0.24695	0.00534845	0.00514134	0.299535	0.148497	0.00471168	0.687188	0.29295	0.445045	0.555305	0.54342	0.109311	0.20861
Slco1a1	chr6:141907280-141946962	0.00533002	0.193557	0.00534845	0.0537542	0.00493976	0.00495284	0.0950967	0.0806934	0.137755	0.10449	0.0652432	0.00511815	0.0898244	0.183679
L1td1	chr4:98726753-98738486	0.00533002	0.0051275	0.00534845	0.221616	0.00493976	0.00495284	0.00471168	0.00575255	0.00525283	0.107678	0.0053209	0.00511815	0.211571	0.00546299
Sh2d7	chr9:54538983-54545020	0.243016	0.342816	1.75817	0.237485	0.620838	0.308706	0.420548	0.356588	0.60987	0.346148	0.0053209	2.25834	1.36025	1.08184
Tmem45b	chr9:31426195-31464238	0.00533002	0.321283	0.00534845	0.44247	0.00493976	0.577036	0.00471168	0.00575255	0.00525283	0.429688	0.539294	0.00511815	0.422095	0.402971
Col8a1	chr16:57624255-57754737	3.65988	9.34328	1.22176	1.36066	1.29473	12.6452	10.0615	11.5113	1.58336	10.5809	10.2035	2.34938	29.6505	13.0757
Gm15348	chr8:12706943-12719127	0.00533002	0.126686	0.00534845	0.00514134	0.00493976	0.228349	0.00471168	0.263974	0.00525283	0.170894	0.0053209	0.00511815	0.503683	0.160221
Spp2	chr1:88407018-88426438	0.00533002	0.0051275	0.00534845	0.00514134	1.18317	2.39214	0.00471168	0.00575255	0.00525283	0.441409	1.11735	1.4545	1.73407	0.00546299
St14	chr9:31088589-31131799	0.00533002	0.229209	0.00534845	0.159148	0.208163	0.41324	0.00471168	0.238905	0.203911	0.15468	0.386314	0.00511815	0.911796	0.00546299
Col10a1	chr10:34389980-34397085	0.636133	0.149548	1.02369	0.00514134	0.81342	0.538889	0.367097	0.622714	0.532123	0.604593	0.251877	0.98568	1.78191	1.32265
Lrrc36	chr8:105413621-105464086	2.65062	0.466825	1.1936	1.29047	0.842712	0.419876	0.571852	0.969006	1.24535	2.97879	1.17747	2.04745	2.15701	1.47018
Kcnj13	chr1:87386283-87394729	20.7577	50.5198	6.52634	6.357	11.7424	93.3953	71.5643	55.7308	4.1141	82.7188	67.884	12.6382	159.645	89.723
Tmem26	chr10:68723745-68782654	0.00533002	0.0900523	0.00534845	0.125177	0.00493976	0.00495284	0.00471168	0.187889	0.480709	0.0608374	0.0053209	0.00511815	0.00643188	0.00546299
BB557941	chr2:57127476-57181754	0.701447	1.48633	0.834128	2.71042	0.00493976	0.886985	2.4135	1.01883	0.880648	2.95907	3.31516	0.00511815	2.36824	3.70107
Il2ra	chr2:11642791-11693194	0.293304	0.103409	0.177354	0.143665	0.00493976	0.00495284	0.00471168	0.00575255	0.551989	0.139639	0.0053209	0.00511815	0.00643188	0.261826
Abca4	chr3:122044459-122180061	4.03952	8.11027	0.851136	1.20618	1.12761	8.37952	7.46137	7.75824	0.77119	8.04057	6.89397	1.36303	22.7941	11.3065
1700007L15Rik	chr16:33379853-33380736	0.00533002	2.48078	1.37095	1.11628	2.89662	1.47148	1.99931	1.68073	4.40579	4.32747	1.37437	1.78797	3.18729	2.03071
Steap1	chr5:5736321-5749317	3.09564	10.0554	1.47614	0.00514134	1.56197	8.61889	10.6626	12.6127	0.777225	13.9617	12.4471	0.00511815	22.2853	13.6415
Slc43a3	chr2:84936645-84958509	0.777405	0.731146	0.624624	0.759401	0.330832	0.987389	1.7934	0.00575255	0.650332	1.96768	0.307657	1.20381	1.4498	2.30618
Asb15	chr6:24528143-24573164	0.00533002	0.0051275	0.00534845	0.00514134	0.00493976	0.00495284	0.264124	0.00575255	0.00525283	0.00485348	0.0053209	0.236409	0.00643188	0.136065
Gsg1	chr6:135237329-135254336	0.615426	1.73825	0.00534845	1.19155	0.00493976	0.00495284	0.00471168	0.00575255	0.00525283	1.15661	1.45562	0.948276	0.568025	0.542415
Myo5c	chr9:75232013-75305450	0.947731	1.00225	0.803572	1.30152	0.364997	1.68798	1.4789	1.53479	0.832296	2.12378	1.91626	0.441262	4.17316	2.45692
1700013G23Rik	chr11:59946891-59948147	1.99117	0.0051275	0.00534845	3.72657	2.40231	0.00495284	6.73973	2.812	2.50368	0.900922	4.64035	3.0116	5.30666	6.76979
2210416O15Rik	chr11:88098057-88100107	0.00533002	0.339061	0.575054	0.466622	0.00493976	1.21753	1.6575	0.00575255	1.20585	1.13277	0.568937	2.22474	0.445098	0.00546299
Cd59b	chr2:104071009-104084957	0.00533002	2.26942	0.00534845	0.00514134	0.00493976	1.34785	0.00471168	0.00575255	0.00525283	0.00485348	0.0053209	0.00511815	1.94982	2.79473
Cd226	chr18:89197426-89270327	1.91993	0.451496	1.1548	0.312081	0.407669	0.812331	0.553179	1.8749	1.3661	0.903805	0.759292	2.9705	1.78714	1.99013
Cbln3	chr14:55878919-55884256	0.137047	0.193266	0.49736	0.268577	0.175684	0.348553	0.47498	0.604714	0.343886	0.587378	0.651698	0.212572	0.384719	1.34607
Nppa	chr4:148000745-148002067	1.01194	1.43084	0.00534845	0.00514134	0.00493976	0.00495284	3.46802	0.00575255	1.27093	0.470249	0.0053209	1.55091	0.923662	3.53014
1700120K04Rik	chr7:127603902-127604445	0.00533002	1.35056	2.18633	0.00514134	0.00493976	0.00495284	0.00471168	2.6955	4.79056	1.728	0.0053209	0.00511815	0.00643188	1.62295
1700016C15Rik	chr1:177729813-177753305	0.00533002	0.823795	0.00534845	1.11219	0.00493976	0.00495284	0.00471168	0.00575255	1.46305	1.07791	0.0053209	0.00511815	0.00643188	0.00546299
Pkn3	chr2:30078765-30091019	0.00533002	0.321059	0.00534845	0.22251	0.290883	0.578343	0.78791	0.00575255	0.00525283	0.864895	0.0053209	0.352594	0.849696	0.81092
4933405L10Rik	chr8:105708302-105710168	0.00533002	0.0051275	0.00534845	0.659207	0.00493976	1.7253	0.00471168	0.00575255	0.856301	0.00485348	0.0053209	1.05007	0.628386	0.600114
Slc22a27	chr19:7864388-7966027	0.00533002	0.0051275	0.00534845	0.00514134	0.00493976	0.00495284	0.00471168	0.00575255	0.00525283	0.0261288	0.0053209	0.00511815	0.00643188	0.00546299
Arhgap9	chr10:127323726-127329943	0.387729	0.273599	0.465466	0.37752	1.47863	0.983649	0.669732	0.567099	0.00525283	0.733371	1.37905	1.798	2.16129	0.687719
Sec16b	chr1:157506795-157568424	0.298909	0.421598	0.361456	0.431062	0.766136	0.00495284	0.258877	0.00575255	0.375027	0.213462	0.533	0.695393	0.559272	0.934007
Gm20736	chrY:36410568-36735302	0.00533002	0.0051275	0.00534845	0.00514134	0.00493976	0.00495284	0.00471168	0.00575255	0.00525283	0.026042	0.0053209	0.00511815	0.00643188	0.00546299
Olfr570	chr7:102900368-102901307	0.00533002	0.0051275	0.00534845	0.00514134	0.00493976	1.08242	4.41596	2.48196	0.00525283	2.40068	1.01126	0.00511815	4.7157	2.25236
2310040G24Rik	chr6:86483375-86488227	2.22061	2.60784	0.00534845	0.00514134	0.00493976	0.00495284	0.00471168	2.64077	0.00525283	4.44959	1.30598	0.00511815	2.02132	1.93158
Bmp15	chrX:6314105-6320723	0.00533002	0.306147	0.261913	0.00514134	0.00493976	0.00495284	0.375721	0.00575255	0.544661	0.103125	0.0053209	0.00511815	0.405251	0.193376
Gm13807	chr2:93403546-93417830	0.57367	0.0051275	0.00534845	0.555953	0.00493976	0.726334	0.00471168	0.00575255	0.00525283	0.00485348	1.35752	0.00511815	1.06029	0.00546299
Gm15408	chr5:149006961-149012776	0.00533002	0.751318	0.636027	0.00514134	0.673185	0.00495284	0.00471168	0.775807	0.66794	0.751814	0.0053209	0.820911	0.984675	0.470083
Scand1	chr2:156311845-156312704	1.14101	1.61397	8.03471	6.54127	15.0912	7.18261	1.95196	9.84808	5.73305	5.8118	12.0758	8.7283	11.4148	22.809
Adamts5	chr16:85858156-85901125	0.626256	1.15894	0.758956	0.921857	0.301655	0.796858	1.08607	0.576458	1.1785	1.00823	1.39686	0.972173	1.68764	1.82029
Phf11c	chr14:59380832-59393512	0.900459	1.58882	0.539477	0.437684	0.00493976	0.570751	0.777064	1.3152	1.13017	1.27514	0.0053209	2.08605	1.25261	2.19238
Prlr	chr15:10177237-10349180	9.11199	20.8292	4.25426	3.71677	2.65198	35.1125	20.8818	18.0045	3.71606	29.8709	24.9261	6.63727	52.2923	30.8601
Chp2	chr7:122219495-122222539	0.00533002	0.0051275	0.772279	0.00514134	1.63422	0.820334	0.00471168	0.942884	4.06996	0.00485348	0.76655	0.00511815	0.00643188	0.571002
Slc12a1	chr2:125152599-125230001	0.139493	0.196718	0.168734	0.00514134	0.00493976	0.177384	0.00471168	0.00575255	0.175013	0.132849	0.0053209	0.21636	0.13052	0.249094
Stac3	chr10:127501716-127508815	0.785821	0.0051275	0.00534845	0.00514134	0.00493976	0.498375	0.00471168	0.00575255	0.00525283	0.00485348	0.0053209	0.6073	0.729954	0.348407
Car9	chr4:43507025-43513725	0.354749	0.0051275	0.426301	0.691391	0.45145	0.900278	0.00471168	0.00575255	0.445195	1.51113	0.420736	0.00511815	0.659775	0.629784
Ppp1r14d	chr2:119218122-119229865	0.00533002	0.0051275	1.3836	0.00514134	0.00493976	0.00495284	0.00471168	0.00575255	0.00525283	0.00485348	0.0053209	1.80478	0.00643188	0.00546299
D830015G02Rik	chr14:54968786-54974349	0.00533002	0.0051275	0.00534845	0.971548	0.00493976	0.00495284	0.00471168	0.00575255	1.27302	0.00485348	0.0053209	0.00511815	0.00643188	0.00546299
Slc45a2	chr15:11000720-11029233	0.223321	0.157507	0.538883	0.00514134	0.285452	0.00495284	0.00471168	0.00575255	0.280215	0.424363	0.265241	0.00511815	0.208453	0.397877
1700013F07Rik	chr3:108537583-108544697	1.65491	2.34455	1.91305	1.56136	6.05451	4.14588	2.8127	2.35412	2.08005	3.77805	7.74127	10.0574	2.96756	2.838
Gm20743	chr1:164863120-164871438	1.35266	2.2276	1.0805	1.31495	1.14391	0.571578	0.00471168	1.97566	1.13182	1.91546	2.13679	2.78543	2.50883	1.99595
Msx1	chr5:37820490-37824585	1.80276	1.5264	4.33198	2.10779	2.29372	4.57474	1.24601	3.16601	4.07232	3.58305	2.99313	1.67259	9.38636	5.43987
Baat1	chr5:140705022-140719332	1.23672	2.35768	0.841712	0.990715	0.00493976	0.00495284	0.00471168	0.00575255	0.00525283	1.24615	2.64038	0.00511815	1.4226	1.70502
Olfr554	chr7:102640247-102641201	0.00533002	0.593437	0.00534845	0.00514134	0.00493976	0.00495284	0.00471168	0.00575255	0.00525283	0.784274	0.0053209	0.00511815	0.00643188	0.00546299
Olfr574	chr7:102948466-102949507	0.750942	0.0051275	0.00534845	0.00514134	0.00493976	0.949103	0.00471168	1.08953	0.00525283	1.406	0.886797	0.00511815	0.00643188	1.31899
Mmp23	chr4:155650654-155653384	1.52411	0.358626	0.607675	0.00514134	0.643225	0.00495284	0.00471168	1.48217	0.637684	0.718267	0.0053209	0.00511815	2.35186	2.24548
Slamf8	chr1:172581376-172590568	0.00533002	0.0051275	0.00534845	0.00514134	0.00493976	0.430184	0.00471168	0.170167	0.00525283	0.160506	0.0053209	0.00511815	0.630709	0.00546299
Gm15421	chr5:22528220-22529030	3.13341	2.95398	1.22935	4.83512	1.08266	3.94874	2.08718	0.00575255	0.655921	4.00069	5.53283	3.20014	4.44495	6.9776
Ano7	chr1:93373895-93404304	0.167681	0.236528	0.202654	0.164178	0.00493976	0.213173	0.00471168	0.492997	0.210388	0.00485348	0.398617	0.259981	0.313587	0.724709
Slc25a41	chr17:57032771-57041654	0.00533002	0.0051275	0.730876	0.00514134	0.00493976	0.00495284	0.00471168	0.892083	1.539	0.00485348	0.0053209	0.00511815	0.565841	0.00546299
Krtcap3	chr5:31251705-31253197	0.00533002	0.636872	1.06519	1.73235	1.12618	0.00495284	0.00471168	1.30313	0.00525283	2.94033	2.12486	0.00511815	2.47528	0.00546299
Cd209a	chr8:3743394-3748984	0.487958	0.34443	0.00534845	0.00514134	0.618215	0.00495284	0.00471168	0.00575255	0.612465	0.690262	0.577887	0.00511815	0.00643188	0.00546299
Smim5	chr11:115900138-115906269	5.13684	0.604989	1.01337	2.47154	0.00493976	3.24279	2.93993	3.71787	2.15012	5.99356	4.03949	3.94478	4.70932	3.74884
Cd101	chr3:100993528-101029495	0.00533002	0.0051275	0.00534845	0.2004	0.524054	0.260347	0.00471168	0.300869	0.257055	0.487537	0.243374	0.317473	0.00643188	0.365185
Fblim1	chr4:141576061-141606052	0.00533002	0.154461	0.52867	0.00514134	0.00493976	0.00495284	0.37911	0.964922	0.00525283	0.728697	0.260124	0.00511815	1.43178	0.195115
Tmem221	chr8:71554302-71558871	0.00533002	0.660115	0.00534845	0.00514134	0.00493976	0.00495284	0.00471168	0.00575255	0.00525283	0.00485348	0.0053209	0.00511815	0.866908	0.00546299
Serpine1	chr5:137061505-137072272	0.66064	0.77657	0.797154	0.215327	0.00493976	0.559607	0.381201	0.00575255	0.828945	0.627744	0.261559	1.02354	1.02785	0.58856
Ptafr	chr4:132564066-132580866	1.54219	1.90442	1.38864	0.750836	0.49014	2.44535	0.665986	0.563939	0.96773	2.00555	2.74267	1.19196	2.50749	3.07752
Stx11	chr10:12939982-12964259	0.00533002	0.0051275	0.00534845	0.312368	0.408043	0.00495284	0.00471168	0.00575255	0.00525283	0.00485348	0.0053209	0.935537	0.00643188	0.00546299
Serpina3i	chr12:104263121-104269365	0.00533002	0.220603	0.00534845	0.00514134	0.398495	0.00495284	0.00471168	0.45812	0.392401	0.0740874	0.37103	0.00511815	0.291131	0.27788
Cenpi	chrX:134308162-134362639	0.421481	0.0051275	0.254361	1.03057	1.34743	0.00495284	0.364846	0.00575255	0.00525283	0.701046	1.00133	0.97964	0.393561	1.31457
A330040F15Rik	chr19:12585867-12596566	0.00533002	0.491525	1.65537	0.672353	1.75122	2.6401	0.00471168	2.02184	0.873693	1.30496	4.1115	4.2847	0.640887	0.612067
Hrct1	chr4:43727197-43728110	1.7789	1.25718	0.00534845	0.855189	0.00493976	0.00495284	3.05302	2.57312	1.11693	0.829469	1.04879	6.82731	0.814661	1.55649
C030034L19Rik	chr3:9403077-9413903	0.21168	0.149291	0.510975	0.00514134	0.00493976	0.00495284	0.00471168	0.00575255	0.00525283	0.301781	0.251446	0.00511815	0.395306	0.188628
Lpar3	chr3:146220960-146286214	1.08529	0.191391	0.00534845	0.264958	0.00493976	0.00495284	0.00471168	0.00575255	0.68093	0.38616	0.0053209	0.420071	0.505821	0.00546299
Mfap4	chr11:61485443-61488704	1.43107	3.0303	2.85556	4.63416	3.02289	6.04549	3.29209	1.39264	7.78349	5.62499	7.90999	5.89166	3.53635	2.11015
Il15	chr8:82331623-82402586	1.75293	0.824969	0.696593	1.13198	2.95198	0.739058	2.01318	1.70142	1.46669	3.284	4.14844	0.899951	3.22542	2.06205
Gm3086	chr12:69963408-69969744	1.50925	5.34311	1.75214	0.00514134	0.00493976	0.00495284	2.56988	2.15372	0.00525283	4.15106	0.0053209	2.29757	4.07592	6.49533
Gm6578	chr6:12099520-12109580	0.00533002	0.574624	0.963871	0.00514134	0.00493976	0.00495284	0.00471168	0.00575255	1.02118	0.00485348	0.959757	0.00511815	0.00643188	0.00546299
Slc7a15	chr12:8528482-8599066	0.365677	0.0051275	0.00534845	0.00514134	0.465187	0.626723	0.00471168	0.00575255	0.00525283	0.346044	0.433645	0.00511815	0.339943	0.761873
1700028I16Rik	chr10:82812122-82824242	0.00533002	0.0051275	0.876033	0.00514134	0.00493976	0.00495284	0.00471168	0.00575255	0.00525283	0.00485348	0.0053209	1.13452	0.00643188	0.00546299
Unc13d	chr11:116062095-116077961	0.16469	0.116134	0.398117	0.322524	0.632773	0.209372	0.570579	0.24208	0.206632	0.862041	0.391458	0.255352	1.07789	0.587774
Spata18	chr5:73651379-73679484	2.1408	2.014	0.857479	1.39071	1.36208	2.26366	0.616551	1.56666	0.00525283	4.39046	1.69263	1.65528	4.31306	3.48364
Gm21693	chrY:3294971-3306449	0.00533002	0.0051275	0.00534845	0.00514134	0.00493976	0.220612	0.00471168	0.00575255	0.00525283	0.00485348	0.0053209	0.299554	0.00643188	0.00546299
Gm21708	chrY:2830679-2841858	0.00533002	0.0051275	0.00534845	0.00514134	0.00493976	0.220612	0.00471168	0.00575255	0.00525283	0.00485348	0.0053209	0.299554	0.00643188	0.00546299
A630001G21Rik	chr1:85717082-85736606	0.00533002	0.253659	0.00534845	0.00514134	1.37227	0.00495284	1.24239	0.00575255	0.902321	0.340259	0.0053209	1.11183	1.00278	0.31907
Cubn	chr2:13276337-13491876	0.222314	0.274255	0.0674022	0.382011	0.214332	0.212205	0.578481	0.245686	0.557793	0.424461	0.396793	0.345217	0.469162	0.596848
Efhb	chr17:53398888-53463321	0.505537	0.891462	0.609392	0.49391	0.322772	0.321064	0.43737	2.2249	0.317175	1.55974	1.50059	0.782888	1.41444	1.79993
Hsd3b3	chr3:98741475-98763128	0.00533002	0.0051275	0.00534845	0.00514134	0.00493976	0.544882	0.00471168	1.41752	0.609528	0.458018	0.0053209	0.00511815	0.899832	0.550969
Tnni3	chr7:4518307-4522443	1.0203	0.0051275	0.00534845	0.00514134	0.00493976	0.00495284	0.00471168	1.4716	0.00525283	0.474026	0.0053209	0.00511815	0.931078	1.77926
Fzd10	chr5:128601105-128604093	0.00533002	0.314445	0.806878	0.217956	0.28494	0.566467	0.771735	0.327244	0.559416	0.423601	1.05905	0.690715	1.24847	0.198582
Hsf3	chrX:96306866-96357240	0.00533002	0.248444	0.00534845	0.343155	0.448141	0.00495284	0.00471168	0.00575255	0.441892	0.16667	0.417628	0.00511815	0.00643188	0.312579
Kdm4d	chr9:14462580-14500482	1.76866	1.78219	1.21829	2.22169	1.61321	1.60466	1.74877	1.48267	2.85341	3.11821	2.09998	2.73899	3.06337	3.14859
Actl7a	chr4:56743421-56744925	0.480363	0.678122	0.00534845	0.466622	0.608746	0.00495284	0.00471168	1.40229	0.00525283	0.226555	0.568937	0.74158	2.22549	0.849893
Lbp	chr2:158306492-158332852	5.88888	13.2171	4.51528	3.13705	5.80782	15.2977	12.503	14.5246	3.02299	20.9554	13.664	4.97334	34.4361	17.6241
D630029K05Rik	chr10:116964739-116969107	0.322106	0.454535	0.00534845	0.00514134	0.410353	0.00495284	0.55685	0.00575255	0.00525283	0.457832	0.382152	0.498343	0.599675	0.286169
Tgm3	chr2:130012373-130050399	0.00533002	0.559318	0.191778	0.00514134	1.01607	0.201689	0.274827	0.00575255	0.796146	0.302	0.377097	1.22994	0.00643188	0.141566
Gltpd2	chr11:70519208-70520736	0.00533002	0.442978	0.00534845	0.00514134	0.00493976	0.00495284	0.00471168	0.00575255	0.00525283	0.00485348	0.0053209	0.00511815	0.578832	0.00546299
Slc6a12	chr6:121346696-121365773	1.31668	0.185752	2.856	1.28605	0.336147	0.668901	1.36678	1.15869	0.99132	2.81852	1.25052	0.815501	1.71866	3.98361
Qrfp	chr2:31806167-31810518	0.466914	0.329322	0.56317	0.00514134	0.00493976	0.296592	0.808114	0.00575255	0.585875	0.443496	0.0053209	0.361633	1.52495	0.20791
4930465K10Rik	chr18:77714183-77715445	0.00533002	0.417875	0.00534845	0.00514134	0.00493976	0.00495284	0.00471168	0.00575255	0.00525283	0.00485348	0.0053209	0.00511815	0.546639	0.00546299
9330158H04Rik	chr6:36333137-36388234	0.214029	0.150949	0.258304	0.00514134	0.00493976	0.271963	0.370524	0.00575255	0.00525283	0.101703	0.25423	0.663256	0.399665	0.190709
1500015O10Rik	chr1:43730601-43742564	31.3714	69.7797	5.4498	7.97771	9.21842	121.075	107.636	72.0179	4.63488	97.3579	89.182	8.49511	208.545	126.639
C1qtnf5	chr9:44101769-44109187	14.0485	29.3805	6.35984	14.8654	9.04222	21.0586	25.5998	14.0639	18.6524	27.2599	22.0943	15.5383	56.7502	28.9991
9130008F23Rik	chr17:40875481-40880558	0.636352	0.0051275	0.00534845	0.310344	0.405404	0.807759	0.00471168	0.466092	0.798562	0.753741	0.0053209	0.00511815	1.48093	0.282708
Hist2h2ab	chr3:96219915-96220308	3.54517	5.05008	11.6526	6.39536	16.482	8.71834	5.88503	4.84405	4.46369	12.3203	4.0634	31.5187	9.06386	17.3758
Acoxl	chr2:127854627-128123892	0.233634	0.0051275	0.00534845	0.00514134	0.00493976	0.296815	0.00471168	0.00575255	0.00525283	0.110957	0.0053209	0.361906	0.218014	0.00546299
Prok2	chr6:99711298-99726392	0.00533002	0.0051275	0.599898	0.00514134	0.00493976	0.00495284	0.00471168	0.00575255	0.00525283	0.262861	0.0053209	0.00511815	0.516407	0.00546299
Tjp3	chr10:81273199-81291267	0.439018	0.46445	0.794619	0.429283	1.12246	0.836733	0.00471168	1.61132	0.27543	0.834328	0.521448	0.340093	2.66392	2.54232
4933413J09Rik	chr14:26357546-26400456	0.00533002	0.412227	0.00534845	0.571922	0.00493976	0.00495284	0.337391	0.286208	0.00525283	0.185272	0.0053209	0.603952	0.728076	0.52111
Baiap2l1	chr5:144264524-144358112	1.63027	1.29347	0.492032	0.797375	1.82454	2.33073	1.0585	0.897847	1.27847	1.84644	1.93669	0.947391	5.70967	1.27141
Khdc1b	chr1:21383555-21386384	0.00533002	0.214723	0.00534845	0.00514134	0.00493976	0.386407	0.00471168	0.892008	0.381948	0.144263	0.541774	0.00511815	0.566892	0.270542
Cdcp1	chr9:123172284-123216038	0.00533002	0.239823	0.00534845	0.166482	0.00493976	0.00495284	0.00471168	0.00575255	0.213351	0.161805	0.0053209	0.00511815	0.158965	0.00546299
Zbp1	chr2:173206611-173218922	0.348933	0.0051275	0.00534845	0.00514134	0.00493976	0.00495284	1.88004	0.00575255	0.00525283	1.52759	1.2922	0.00511815	0.00643188	0.00546299
Sostdc1	chr12:36314168-36318452	10.8787	23.0305	4.35126	3.52939	4.09535	36.7926	17.3956	15.906	2.02268	28.1853	27.7013	4.35874	53.505	30.0031
1700110K17Rik	chr9:40333471-40343337	1.26235	1.78627	0.00534845	0.00514134	1.55909	0.00495284	2.15621	1.81108	1.5859	1.74775	0.0053209	1.92813	1.14419	4.37454
4930539N22Rik	chr3:13597138-13652865	2.87773	1.01635	4.27528	2.084	4.52251	6.36698	2.47481	4.17818	5.41951	3.03343	7.6489	4.4281	9.93165	4.4265
Tnfrsf18	chr4:156026341-156028891	1.05516	2.98301	2.78791	3.03106	1.96557	1.9795	0.00471168	1.52072	3.97591	1.46927	4.55389	1.6162	5.77179	1.83837
Zbtb42	chr12:112678839-112682747	0.00533002	0.26714	0.457508	0.370686	0.484743	0.481456	0.00471168	0.00575255	0.237644	0.360252	0.450074	0.00511815	0.707854	0.844392
Rs1	chrX:160768012-160799663	0.8785	1.00651	1.19657	1.07677	0.563606	1.53651	0.761445	1.29291	1.65324	1.51772	1.82822	1.19276	2.36523	1.86439
Tmprss11a	chr5:86410409-86468990	0.253183	1.78585	0.00534845	0.00514134	0.00493976	2.25112	1.75234	1.48569	0.00525283	2.64386	1.20244	0.00511815	4.01411	1.5775
Gm4814	chr13:93073303-93074755	1.79441	0.634087	0.00534845	0.86248	0.00493976	1.13232	0.00471168	0.00575255	0.00525283	0.418261	2.11568	1.37723	1.64317	0.00546299
Gm20736	chrY:79319552-79345702	0.00533002	0.0051275	0.00534845	0.0690646	0.00493976	0.00495284	0.00471168	0.00575255	0.00525283	0.104168	0.0053209	0.00511815	0.00643188	0.00546299
Fbln5	chr12:101746564-101819119	0.870297	0.639169	0.395143	1.17342	0.977128	1.52217	0.942929	1.92129	0.682417	1.71098	1.94053	1.51924	3.15824	1.55539
Rnf125	chr18:20944624-20983848	3.32162	1.56338	2.64506	2.14711	2.79941	3.50535	1.90843	1.61347	2.77966	3.64788	5.89646	5.12276	2.55948	4.39896
Tcea3	chr4:136247956-136274899	0.600459	0.847966	0.716216	1.16304	0.757902	0.760048	1.03435	1.74821	0.753771	0.282244	1.42049	0.00511815	4.43583	2.64735
Gm5662	chr12:88270634-88274497	0.00533002	0.0051275	0.00534845	0.0411531	0.00493976	0.00495284	0.00471168	0.00575255	0.00525283	0.00485348	0.0053209	0.00511815	0.0706818	0.00546299
Rbm46	chr3:82837232-82876483	0.393162	1.10975	1.41573	0.382757	0.999382	0.498687	0.679066	1.72493	0.98685	1.1153	0.466099	1.82306	1.82603	2.78901
6330418K02Rik	chr5:138264044-138266661	2.36508	2.5094	5.54463	1.12874	5.85727	1.4882	0.00471168	3.39909	4.4565	2.1878	4.1699	10.8491	1.07424	5.13331
Wdr63	chr3:146040525-146108036	0.862398	2.58497	0.260186	1.05419	1.10261	3.28744	2.98587	1.89931	0.811568	3.38067	2.81699	1.00216	6.84384	2.6894
Prlhr	chr19:60466732-60468304	0.00533002	0.0051275	0.00534845	0.00514134	0.00493976	0.00495284	0.00471168	1.33252	1.14521	0.00485348	0.540486	0.00511815	0.00643188	0.00546299
Mpp4	chr1:59120934-59163389	0.580679	0.168397	0.699171	1.13357	1.19216	0.296332	0.00471168	0.425578	0.728673	0.700867	0.689173	0.898789	1.82023	0.774509
Tsx	chrX:103414466-103424583	0.00533002	0.0051275	1.21935	0.00514134	1.28866	0.00495284	0.00471168	0.00575255	1.30082	0.00485348	0.0053209	0.00511815	0.944727	0.902693
Nmrk2	chr10:81198169-81202037	0.00533002	0.268699	0.00534845	0.00514134	0.00493976	0.00495284	0.00471168	0.00575255	0.00525283	0.00485348	0.0053209	0.00511815	0.353841	0.00546299
1810062O18Rik	chr14:20546292-20570680	0.00533002	0.0051275	1.36099	1.10813	1.43783	1.46055	0.00471168	0.00575255	0.00525283	1.61099	0.0053209	0.00511815	1.0547	4.03182
Gm7977	chr3:48026011-48026759	1.16689	0.0051275	0.456148	0.00514134	0.00493976	0.00495284	0.00471168	0.00575255	0.00525283	0.647935	0.0053209	0.00511815	0.141398	1.2548
Glp1r	chr17:30901866-30936510	1.46852	1.3821	1.17167	1.42618	2.48057	3.10148	0.844427	1.42869	4.30085	3.23131	0.579706	0.00511815	4.98797	3.46343
Gm13031	chr4:140947665-140957902	1.75114	1.85627	3.10729	0.842135	1.09515	4.42101	4.50887	2.53375	2.19897	4.90104	3.09773	5.37764	5.61583	3.83194
Sds	chr5:120476546-120483905	0.00533002	0.0051275	1.55577	1.26352	0.00493976	0.00495284	1.12444	0.00575255	1.64005	1.53291	0.0053209	0.00511815	0.602279	1.15032
Myl1	chr1:66924295-66945056	0.00533002	0.729797	3.64619	0.988926	2.56896	0.00495284	0.00471168	0.00575255	3.88936	2.23615	1.21524	1.58156	0.941633	0.00546299
Tlcd2	chr11:75468078-75470644	0.670218	0.0051275	0.00534845	0.00514134	0.00493976	0.847763	0.00471168	0.00575255	0.00525283	0.314423	1.58433	0.00511815	0.00643188	0.00546299
Ifi30	chr8:70762772-70766663	4.04506	5.71604	2.87681	4.67648	3.04237	6.13147	5.55954	5.86145	5.07912	7.93947	5.72864	8.70337	8.91201	10.6409
Gm10389	chr15:10600292-10611651	0.379968	0.401944	0.229454	0.371821	0.243113	0.00495284	0.329	0.00575255	0.476751	0.63237	0.451457	0.00511815	0.532515	0.33879
Gm5795	chr14:3188283-3196683	0.00533002	0.0051275	0.389048	0.00514134	0.00493976	0.00495284	0.00471168	0.792748	0.00525283	0.25565	0.726457	0.00511815	0.502186	0.00546299
Col8a2	chr4:126286793-126314330	4.95368	6.56264	2.54126	1.91154	2.88521	9.16157	6.7622	9.93253	2.26005	9.93289	5.35293	0.931176	24.2913	12.461
Kl	chr5:150952606-150993817	32.8851	49.9272	16.0095	15.3134	16.6426	56.8864	45.858	47.2679	16.9143	58.6601	47.6385	15.0506	146.36	62.0082
Galnt15	chr14:32029102-32058326	0.581772	0.615608	0.00534845	0.567845	1.11292	0.36934	0.50308	0.852753	1.82511	0.689626	0.345235	0.450238	1.08398	1.29326
3425401B19Rik	chr14:32659118-32685272	0.115851	0.0051275	0.00534845	0.227162	0.148619	0.00495284	0.00471168	0.340956	0.436043	0.110408	0.0053209	0.179749	0.216945	0.103505
Gm5795	chr14:3395121-3562944	0.155089	0.163767	0.250283	0.191302	0.134154	0.219266	0.00471168	0.792748	0.085523	0.309238	0.968611	0.394142	0.576072	0.0237605
Tgm4	chr9:123034740-123067558	0.726759	1.87956	1.75269	0.946977	2.16617	0.92322	0.419232	1.06643	1.51988	2.18543	2.589	1.87606	2.71201	1.29415
Tmsb15b1	chrX:136974021-136976874	15.2809	6.47245	21.2049	14.2195	26.6	8.64132	6.11642	15.5732	23.6729	10.6254	28.35	40.1914	22.616	15.1211
Trp73	chr4:154056248-154140208	1.16215	1.2292	1.05413	0.533239	1.8617	1.03804	0.443247	1.00052	1.27582	1.28485	2.28208	1.89925	2.29518	1.21488
Wbscr25	chr5:134987432-135001350	0.00533002	0.0051275	0.00534845	0.00514134	0.847094	0.00495284	0.00471168	0.00575255	0.834717	0.157507	0.0789068	0.00511815	0.00643188	0.00546299
6330409D20Rik	chr2:32732620-32741016	0.00533002	1.9398	0.00534845	1.32706	3.45675	0.00495284	0.00471168	0.997631	1.72404	2.25379	1.62281	2.11402	0.00643188	1.81214
Rbm47	chr5:66016556-66151924	1.63898	2.00199	0.669176	0.406525	0.531834	1.60341	1.37256	2.22575	0.173488	1.14125	1.64888	0.00511815	7.46715	2.43171
C1rb	chr6:124570429-124581044	0.00533002	0.447329	0.953537	0.00514134	0.00493976	0.00495284	0.00471168	1.85771	0.397844	1.20169	0.376158	1.47159	0.590262	0.00546299
C1ra	chr6:124512620-124523440	0.728188	1.19844	3.07319	0.948828	0.310057	2.1584	0.00471168	3.56169	2.13202	2.88119	2.30585	3.00759	2.26443	2.16114
4930563F08Rik	chr5:131880268-131883768	4.17066	0.0051275	7.14194	3.89389	0.00493976	5.20202	7.05004	5.87802	10.4894	0.00485348	9.70973	6.30004	9.23888	5.30444
Dppa2	chr16:48310273-48319513	0.00533002	0.252921	0.00534845	0.349277	0.00493976	0.00495284	0.00471168	0.00575255	0.00525283	0.00485348	0.425116	0.00511815	0.333299	0.00546299
Tlr5	chr1:182954787-182976044	0.621401	0.0051275	0.250035	0.202604	0.00493976	0.263219	0.358619	0.00575255	0.519797	0.393783	0.246058	0.00511815	0.386866	0.553799
Zfp750	chr11:121510975-121519342	0.40824	1.58352	1.2321	0.599017	0.261077	0.518795	0.00471168	1.79865	1.5367	0.776173	0.969946	0.632635	3.05016	0.909647
A3galt2	chr4:128759257-128769298	0.194658	0.0051275	0.00534845	0.00514134	0.498105	0.00495284	0.674147	0.00575255	0.732723	0.0925486	0.0053209	0.00511815	0.181847	0.69416
Irf7	chr7:141263182-141266424	1.99717	1.69264	2.87849	0.77755	1.52262	1.01315	2.06947	0.583976	2.005	2.07876	7.10414	0.617864	1.11172	2.48098
Wfdc6a	chr2:164579518-164585447	0.00533002	0.756096	0.00534845	0.00514134	0.00493976	1.34785	0.00471168	0.00575255	1.34277	0.00485348	1.25807	0.00511815	0.00643188	0.00546299
Pycr1	chr11:120635711-120643670	0.458078	0.646173	0.276292	0.671716	0.878111	1.16397	0.00471168	1.68092	0.862174	1.19668	1.36007	1.77405	1.49628	0.408001
3200001D21Rik	chr12:88365313-88377323	0.299061	0.8439	0.359991	0.58368	0.762585	0.759375	1.03433	0.876551	1.50113	0.283536	1.06471	0.925674	1.67127	1.32931
Hpse2	chr19:42788594-43388355	0.00533002	0.0051275	0.00534845	0.0279841	0.804247	0.00495284	0.00471168	0.462306	0.792028	0.149526	0.374433	0.00511815	0.293786	0.00546299
A530013C23Rik	chr2:167691207-167697413	0.642646	1.13348	1.15958	0.313389	0.409371	0.815723	0.00471168	0.470669	1.2097	0.761128	1.52493	0.497141	1.79453	0.28548
Klhl41	chr2:69670119-69684239	0.798528	0.938784	0.641455	0.259965	0.00493976	0.00495284	0.00471168	0.390369	0.334004	0.378888	0.631984	0.41213	1.73704	0.236838
Esr2	chr12:76120418-76177259	0.199705	0.0051275	0.241121	0.00514134	0.255463	0.761703	0.00471168	0.293319	0.00525283	0.474903	0.94944	0.00511815	0.373183	0.356138
Cdca7l	chr12:117843860-117878706	1.80637	1.82022	1.8661	0.504166	1.31784	2.62206	0.892967	0.757047	2.59046	1.34717	2.75737	2.79717	2.40631	2.29661
Gm4301	chr10:100381646-100382560	0.00533002	0.0051275	0.00534845	0.00514134	0.00493976	0.00495284	0.00471168	0.00575255	0.00525283	0.0230084	0.0053209	0.00511815	0.00643188	0.00546299
Tfap2e	chr4:126716002-126736269	0.00533002	0.0051275	0.391165	0.00514134	0.00493976	0.00495284	0.00471168	0.476332	0.408119	0.00485348	0.385835	0.00511815	0.00643188	0.288909
Myo18b	chr5:112688875-112896362	0.612585	0.755758	0.742423	0.450885	0.786893	0.292302	0.398393	0.563891	0.960644	0.730565	0.637646	1.54532	1.07666	0.684862
Cnga2	chrX:71991874-72010218	0.00533002	0.154432	0.00534845	0.00514134	0.279923	0.00495284	0.758085	0.321468	0.274746	0.520167	0.0053209	0.678503	0.204411	0.195081
Kcnk7	chr19:5704475-5707101	0.00533002	0.485491	0.00534845	0.664255	0.865129	0.00495284	0.00471168	0.00575255	0.00525283	0.00485348	0.0053209	0.00511815	1.26638	1.20942
1810007D17Rik	chr19:58606328-58629753	0.00533002	0.0051275	0.00534845	0.00514134	1.46163	0.00495284	0.00471168	0.00575255	0.00525283	0.00485348	0.0053209	1.80478	0.00643188	0.00546299
Bub1	chr2:127800199-127831859	0.299895	0.740134	0.181321	0.146881	0.192138	0.381315	0.519604	0.00575255	0.752526	0.856892	0.534708	0.465082	0.140259	0.267686
Rgs18	chr1:144752840-144775421	0.00533002	0.0051275	0.00534845	0.00514134	0.95726	0.477483	0.00471168	0.00575255	0.00525283	0.534096	0.89257	0.00511815	0.349785	0.00546299
Gucy1b2	chr14:62392669-62456289	0.754907	0.177391	0.606514	0.00514134	0.00493976	0.627768	0.00471168	0.368943	0.631338	0.351927	0.896172	0.779172	0.234556	0.223862
Gm4952	chr19:12599983-12627616	0.476185	0.672287	0.570134	0.00514134	0.00493976	0.00495284	0.00471168	0.00575255	0.597673	0.00485348	1.07701	0.00511815	0.441287	0.00546299
Dlx6	chr6:6863333-6867970	2.1735	3.07057	1.7219	1.39894	2.73216	0.915924	0.00471168	1.05179	0.909618	3.39373	4.27908	2.22949	1.33335	3.82034
Chia	chr3:106113381-106132116	1.419	1.33543	1.69911	1.83823	2.99781	2.9974	1.63226	2.76204	1.78104	1.78503	4.48209	2.92116	4.38368	5.02222
Lat	chr7:126363827-126369534	0.00533002	0.0051275	0.725223	1.17771	0.00493976	0.00495284	0.00471168	0.00575255	0.00525283	0.285798	0.0053209	0.937211	1.12292	0.00546299
Ly9	chr1:171588612-171607360	0.00533002	0.195256	0.333419	0.270268	0.00493976	0.703007	0.00471168	0.00575255	0.347338	0.656487	0.328565	0.00511815	0.515948	0.00546299
Ddx60	chr8:61928088-62037695	0.748836	0.527964	0.388591	0.629423	0.549103	0.544317	0.55636	0.15745	0.402636	0.866793	1.01775	0.166	1.50283	1.05159
Tmem253	chr14:52016864-52019787	1.22474	0.432411	2.19049	4.15017	1.54527	1.55008	1.05471	0.891209	6.91861	2.01424	0.724243	1.88733	1.13058	3.23882
Gata3	chr2:9857077-9878600	0.00533002	0.0051275	0.248709	0.00514134	0.2635	0.00495284	0.00471168	0.00575255	0.25851	0.195846	0.0053209	0.00511815	0.192406	0.00546299
Bpifb1	chr2:154190817-154220343	0.00533002	0.307318	0.00534845	0.00514134	0.00493976	0.00495284	0.751678	0.00575255	0.00525283	0.411335	0.516021	0.00511815	0.00643188	0.385671
Golt1a	chr1:133309822-133323026	0.00533002	0.536732	0.00534845	0.00514134	0.483581	0.00495284	0.00471168	0.00575255	0.477304	0.00485348	0.450941	0.00511815	0.00643188	0.337359
Macc1	chr12:119443409-119466932	0.00533002	0.121012	0.207371	0.00514134	0.00493976	0.654439	0.00471168	0.00575255	0.430617	0.163282	0.20393	0.266046	0.160417	0.00546299
Svopl	chr6:37983738-38046996	0.287499	0.608435	1.38478	0.56128	0.00493976	0.730104	0.497242	1.26432	2.52539	0.681662	2.04736	0.445016	0.803592	0.00546299
Pou4f1	chr14:104462324-104467999	0.00533002	0.365067	0.00534845	0.00514134	0.00493976	0.00495284	0.00471168	0.00575255	0.00525283	0.00485348	0.0053209	0.00511815	0.00643188	0.461805
Oca2	chr7:56239770-56536517	2.12775	3.90167	0.00534845	0.416183	1.08827	5.40746	4.78867	3.43667	0.266978	5.76331	3.53841	1.97814	8.54275	5.68795
Zmynd15	chr11:70459621-70466199	0.00533002	0.168617	0.00534845	0.00514134	0.00493976	0.00495284	0.00471168	0.350818	0.00525283	0.00485348	0.0053209	0.00511815	0.223045	0.425741
1700001O22Rik	chr2:30795562-30803664	3.36658	5.21487	2.41903	2.45783	3.2006	3.1008	1.74392	3.63379	6.30713	4.85746	6.91578	2.34055	5.37062	4.76174
Abcc6	chr7:45976379-46030286	0.13025	0.459196	0.315196	0.255302	0.33402	0.00495284	0.225732	0.383209	0.163415	0.496317	0.619427	0.202049	0.731427	0.348972
Trcg1	chr9:57236555-57249864	0.00533002	0.0051275	0.00534845	0.243	0.00493976	0.00495284	0.00471168	0.00575255	0.312062	0.00485348	0.0053209	0.00511815	0.00643188	0.00546299
Cstad	chr2:30595043-30608945	5.16122	1.45965	3.6462	0.988962	1.2845	1.301	3.5367	4.4653	6.48231	3.35592	3.64584	4.74481	4.70831	3.59904
Slc24a5	chr2:125068126-125088677	3.92026	4.27481	3.42599	2.08367	2.26755	3.16548	5.54258	3.65136	0.894505	5.56612	5.49473	4.409	14.25	3.79599
Hs3st3b1	chr11:63884692-63922284	0.533498	0.37614	0.452184	0.146486	0.273843	0.00495284	0.24663	1.02078	0.535453	0.610272	0.253779	0.745065	0.849406	0.715143
Galr1	chr18:82392495-82406777	1.39651	1.31331	1.12296	0.455029	0.00493976	0.591399	1.20852	1.02482	0.876157	1.10542	2.21131	1.08163	1.08599	2.28016
Csnka2ip	chr16:64477810-64479134	0.00533002	0.394387	0.667149	0.541568	0.00493976	2.12214	0.00471168	0.00575255	1.40242	0.262884	1.3221	0.00511815	1.54936	0.00546299
Klk11	chr7:43774616-43779262	0.00533002	0.0051275	0.00534845	0.00514134	0.00493976	0.00495284	0.00471168	0.86007	0.00525283	0.00485348	0.0053209	0.00511815	0.545431	0.520826
Atp6v1b1	chr6:83743016-83758810	0.00533002	0.509994	0.434201	0.352114	0.00493976	0.00495284	0.00471168	0.00575255	0.00525283	0.171017	0.857175	0.558831	0.00643188	0.00546299
B230208H11Rik	chr10:12916645-12923127	0.00533002	0.0051275	0.00534845	0.00514134	0.892233	0.00495284	0.00471168	1.03028	0.890707	0.00485348	0.838158	0.00511815	0.00643188	0.623742
Bard1	chr1:71027534-71102972	0.354135	0.915531	0.571535	0.694353	0.454267	0.00495284	0.00471168	0.868486	0.592399	0.393719	0.561456	1.09888	0.884158	1.16004
Cbr2	chr11:120729484-120732021	0.769671	1.08749	2.74015	1.48448	1.93212	0.972595	2.64592	1.11625	0.00525283	4.32094	1.81745	2.36703	4.24402	2.70241
Olfr550	chr7:102578468-102579506	0.753692	2.12972	2.68456	1.45425	0.946502	4.76278	1.29576	1.09346	5.67779	2.82209	1.78004	4.6368	2.0789	1.32373
Olfr568	chr7:102877121-102878063	0.00533002	0.603312	0.00534845	0.00514134	0.00493976	0.00495284	0.00471168	0.00575255	0.00525283	0.00485348	0.0053209	0.00511815	0.00643188	0.747741
Pyroxd2	chr19:42725857-42752775	0.425696	0.450347	1.28444	2.08163	0.00493976	1.35232	1.10545	0.937597	1.06828	1.01145	1.51698	0.989406	2.58358	2.08629
Rbm38	chr2:173021901-173034731	1.19087	2.24093	0.952815	1.54565	2.52224	1.51044	0.685587	1.16095	2.49093	1.12593	0.94115	2.45407	5.53033	1.75977
Spag16	chr1:69826969-70725132	1.99516	3.94946	3.0169	2.91074	1.64108	4.63064	3.8066	3.4986	2.96869	6.8984	4.81114	2.30036	7.69233	6.14515
1700071K01Rik	chr11:81572501-81573539	0.753692	1.59729	1.7897	2.18137	0.946502	0.238139	0.00471168	1.09346	2.8389	0.00485348	0.0053209	0.00511815	6.2367	1.32373
Cda	chr4:138338527-138367955	2.09248	0.73975	2.46273	0.00514134	0.00493976	0.00495284	0.00471168	0.00575255	0.00525283	1.16575	0.0053209	1.60274	0.00643188	3.64648
Slpi	chr2:164354069-164356507	0.00533002	0.0051275	0.00534845	0.902227	0.00493976	0.00495284	0.00471168	0.00575255	0.00525283	0.00485348	1.10725	0.00511815	0.00643188	0.00546299
5430428K19Rik	chrX:6452375-6574663	0.00533002	0.0051275	0.00534845	0.866171	0.00493976	1.13723	0.00471168	0.00575255	0.00525283	0.00485348	0.0053209	0.00511815	1.65018	0.788227
4930447N08Rik	chr3:122795090-122801980	0.00533002	0.930488	0.00534845	0.637068	0.00493976	0.00495284	0.00471168	0.00575255	0.827033	0.309152	0.778735	0.00511815	0.00643188	0.00546299
Gm5797	chr14:7323987-7332395	0.00533002	0.140139	0.00534845	0.00514134	0.00493976	0.00495284	0.00471168	0.00575255	0.00525283	0.185471	0.0053209	0.00511815	0.00643188	0.00546299
P2rx1	chr11:72999144-73015197	0.555591	0.0051275	0.33461	0.813704	0.00493976	0.00495284	0.00471168	0.814608	0.34859	0.527064	0.329744	0.860106	0.258895	0.7413
5031434C07Rik	chr6:112286793-112290319	0.654271	0.0051275	0.392614	0.318331	0.00493976	0.00495284	0.564925	0.00575255	0.409648	0.15469	0.387273	0.505012	0.608912	0.289981
2700046A07Rik	chr18:62751673-62756347	0.322499	1.13762	1.16378	0.314525	0.00493976	0.00495284	0.557523	0.944759	1.21412	1.22222	0.765241	0.997902	0.600346	0.573029
Lrrc34	chr3:30624266-30647818	0.761586	1.0748	0.457235	1.48332	0.48417	1.93224	1.31561	0.55704	0.477893	2.16117	0.451495	1.766	3.18456	1.68885
Spata20	chr11:94478903-94485310	0.260447	0.0051275	0.00534845	0.254408	0.00493976	0.00495284	0.00471168	0.00575255	0.326814	0.00485348	0.309211	0.00511815	0.00643188	0.00546299
Ecm1	chr3:95734147-95739569	2.20649	2.85433	1.32524	2.14757	1.40336	2.33286	0.635379	2.68819	3.68882	2.08605	2.61421	1.70581	4.78726	3.91579
Kcne1	chr16:92346000-92359468	0.00533002	0.148274	0.00534845	0.00514134	0.00493976	0.00495284	0.00471168	0.00575255	0.00525283	0.00485348	0.0053209	0.00511815	0.196314	0.00546299
Kif14	chr1:136467957-136531511	0.216556	0.305331	0.262491	0.00514134	0.370956	0.00495284	0.25039	0.00575255	0.543353	0.176501	0.171753	0.56033	0.0676723	0.193708
Piwil4	chr9:14702357-14740733	0.255277	0.180063	0.00534845	0.00514134	0.00493976	0.00495284	0.00471168	0.00575255	0.00525283	0.00485348	0.30309	0.00511815	0.238063	0.00546299
9530052E02Rik	chr8:11007849-11054541	0.83983	0.0051275	0.00534845	0.00514134	0.00493976	0.00495284	0.00471168	1.21612	0.00525283	0.00485348	0.99081	0.00511815	0.770288	0.73581
Oip5	chr2:119609531-119618505	1.384	0.651224	0.552596	0.448354	0.00493976	1.16952	0.796118	4.04192	0.00525283	2.39467	3.27908	1.42478	2.56619	1.22497
4930461G14Rik	chr9:58455172-58469623	0.00533002	0.0051275	0.00534845	0.00514134	0.00493976	1.38587	0.00471168	0.00575255	0.00525283	0.00485348	0.0053209	1.68436	0.00643188	0.00546299
Epha1	chr6:42358486-42373268	0.00533002	0.0051275	0.244014	0.19772	0.517059	0.256854	0.349952	0.00575255	0.00525283	0.48037	0.720327	0.313218	0.377547	0.00546299
Rec8	chr14:55618165-55625395	0.672398	1.186	2.02119	2.94996	2.14055	0.426681	1.16222	1.47689	3.37526	1.91048	2.3929	1.56015	3.44083	1.79146
Spata31d1d	chr13:59725924-59731752	0.00533002	0.0051275	0.00534845	0.00514134	0.219062	0.00495284	0.00471168	0.00575255	0.00525283	0.0813933	0.20331	0.00511815	0.00643188	0.00546299
Tktl2	chr8:66511739-66519199	0.30115	0.0707734	0.121571	0.19691	0.128844	0.255401	0.348074	0.295535	0.503754	0.574254	0.119386	0.311565	0.376126	0.179446
Col9a3	chr2:180598221-180622185	11.2784	17.2356	11.6191	7.11967	6.00442	21.791	18.7065	22.7595	5.30699	21.4246	15.3471	7.27929	62.4864	28.0392
Btnl9	chr11:49168324-49187089	0.00533002	0.0051275	0.00534845	0.268593	0.00493976	0.00495284	0.00471168	0.403336	0.00525283	0.00485348	0.326521	0.00511815	0.256377	0.244695
Gm514	chr9:65361059-65380377	2.12485	0.75002	3.17474	3.09214	1.34409	1.34573	0.00471168	0.774489	2.00036	1.50108	1.88644	4.91705	2.94902	1.87714
Speer4e	chr5:14933630-14938475	0.302583	0.0051275	0.360865	0.00514134	0.381864	0.223409	0.00471168	0.0550541	0.253228	0.385999	0.0053209	0.00511815	0.949879	0.00546299
C330005M16Rik	chr7:28607636-28631015	2.17346	1.78917	1.74083	1.0588	2.76523	0.919228	1.25183	2.65063	2.27302	1.37131	4.72548	3.92095	1.68392	3.2148
Cym	chr3:107211294-107221732	0.00533002	0.0051275	0.00534845	0.00514134	0.00493976	0.769726	0.00471168	0.00575255	0.00525283	0.00485348	0.0053209	0.937211	0.00643188	0.00546299
4921511H03Rik	chr5:7304163-7311491	0.7464	0.0051275	2.65917	2.88089	1.87515	1.88682	0.00471168	1.08306	2.81142	1.7471	1.76296	2.2962	2.74562	1.96676
Spata32	chr11:103208126-103218432	1.38247	1.95286	0.00534845	0.00514134	0.00493976	1.74832	0.00471168	0.00575255	0.867816	1.29636	0.816816	0.00511815	1.91	1.21606
E030030I06Rik	chr10:22113049-22149270	0.994513	1.75414	0.597978	0.161618	2.11099	0.560989	1.71909	1.21369	1.24804	0.942027	4.32595	1.53847	1.07967	1.76667
Elmo3	chr8:105305600-105310623	1.30361	1.83882	1.83531	1.91216	1.38886	1.65642	0.376116	1.59495	1.09047	2.37436	3.09683	1.68316	4.05676	1.93579
Sytl3	chr17:6673609-6738044	0.480335	0.339042	0.00534845	0.00514134	0.00493976	0.608729	0.00471168	0.70111	0.00525283	0.453098	0.0053209	0.00511815	0.825859	1.27482
Tnfrsf17	chr16:11313808-11320068	1.04095	0.735997	0.00534845	0.997085	1.29496	1.31185	0.00471168	0.00575255	0.00525283	0.483344	0.0053209	3.1895	0.949371	1.81427
Ltc4s	chr11:50236471-50238471	8.36425	13.0355	11.5967	4.73276	6.1166	18.8553	5.68506	4.75744	6.30792	24.4297	11.7355	2.54099	17.9894	24.3731
Angptl1	chr1:156839022-156861079	3.75616	1.98744	3.01301	1.22139	2.39337	1.98673	2.70597	1.83433	4.71359	3.41144	1.85703	4.84339	5.24562	2.50344
Catsperd	chr17:56628142-56664456	0.263112	0.55678	0.00534845	0.256993	0.335863	0.00495284	0.910414	0.00575255	0.990474	0.124853	0.312365	0.407404	0.490629	0.468264
Mmp11	chr10:75923223-75932463	0.30437	0.858893	0.732647	1.48491	1.93996	0.386407	0.526309	1.33802	0.763899	1.58689	1.44474	1.88408	2.55101	0.811625
Smpd5	chr15:76294433-76296896	0.384828	0.27155	0.00534845	1.49889	0.978472	0.488159	0.664742	1.12579	1.44888	0.363971	1.36878	1.18975	1.07265	1.02394
1110017D15Rik	chr4:41505008-41517333	9.38479	14.7945	10.4879	8.58629	2.76089	13.0863	12.0113	7.23786	14.8333	15.3823	17.7563	6.96294	26.9161	11.6702
Ncf4	chr15:78244810-78262580	0.00533002	0.705621	1.19597	0.970556	1.26597	0.00495284	0.00471168	0.00575255	1.88205	1.4136	0.0053209	0.771398	0.00643188	0.88384
Ckmt2	chr13:91853386-91876885	0.00533002	0.0051275	0.00534845	0.47317	0.00493976	0.00495284	0.00471168	0.710998	0.00525283	0.22973	0.0053209	0.752046	0.451334	0.00546299
Ptcra	chr17:46755662-46763712	0.00533002	0.0051275	0.00534845	0.562133	0.00493976	0.00495284	0.00471168	0.00575255	0.00525283	0.00485348	0.686364	0.00511815	0.00643188	0.00546299
Krt18	chr15:102028215-102032026	5.74934	9.22417	1.87468	3.04304	1.32284	11.2556	2.70373	6.09736	1.31211	9.60237	8.04381	0.806416	17.4137	12.0079
Bpifb9b	chr2:154307243-154320642	0.00533002	0.23837	0.00534845	0.00514134	0.00493976	0.00495284	0.00471168	0.00575255	0.00525283	0.00485348	0.0053209	0.00511815	0.00643188	0.300034
Sgms2	chr3:131318985-131344923	2.99155	6.09327	1.47556	2.49874	1.56377	5.07364	4.22549	5.05487	2.78014	4.69951	4.91896	2.06305	14.1109	5.94023
Gm128	chr3:95236919-95241109	0.00533002	0.0051275	0.00534845	0.00514134	0.625017	0.625227	1.70227	1.43998	0.61932	0.930509	0.584314	0.00511815	1.37108	1.74537
Enpp2	chr15:54838897-54920146	690.004	1196.07	180.192	206.863	192.216	1704.93	1424.78	1062.29	161.919	1605.75	1394.91	197.763	2935.95	1629.93
BC051019	chr7:109712180-109723771	0.358249	0.0051275	0.00534845	0.00514134	0.455851	0.00495284	0.00471168	1.04865	0.00525283	0.678172	0.0053209	0.553989	0.999321	0.00546299
Gm2011	chr3:40846998-40875609	5.36765	9.10932	1.89369	5.99356	6.6704	7.43867	7.35248	9.27944	8.76456	13.7486	9.26443	11.5076	10.108	9.81458
Trim43b	chr9:89084623-89092835	0.402847	1.27887	0.181829	0.884449	0.00493976	0.383579	0.00471168	2.36134	1.70614	0.429639	1.7927	0.00511815	1.40691	1.20858
Anxa8	chr14:34085989-34100568	1.4973	0.528261	0.44956	0.729185	0.476052	1.42466	0.00471168	0.54766	0.469775	2.30193	0.44386	1.15744	0.695794	1.66047
Ltbp3	chr19:5740903-5758532	1.98674	2.71409	3.45623	2.67767	3.18497	3.31642	1.93692	3.65374	2.02524	3.01688	2.21459	3.85272	11.391	4.76927
4931423N10Rik	chr2:23207475-23267129	0.760648	0.268367	0.00534845	0.00514134	0.00493976	0.482466	0.00471168	0.00575255	0.596627	0.539634	0.0053209	0.00511815	0.00643188	0.674717
Slc16a8	chr15:79251015-79254748	1.27615	2.77084	0.471318	0.764547	0.499064	1.49417	0.678208	4.01976	0.492796	3.2798	2.32754	0.606916	4.7417	2.7855
Atoh7	chr10:63100155-63100605	0.00533002	1.89839	0.00534845	2.45961	0.00493976	0.00495284	0.00471168	0.00575255	0.00525283	1.18716	0.0053209	4.00445	0.00643188	0.00546299
Alx3	chr3:107595030-107605769	0.00533002	0.528584	0.00534845	0.364812	0.476337	0.950347	0.00471168	0.00575255	0.47006	0.354355	0.444128	1.15815	0.348105	0.00546299
Wdr86	chr5:24712268-24730680	3.54523	2.50172	1.41841	0.766964	0.500634	5.99566	6.12325	5.18461	0.00525283	5.58704	3.7359	1.82653	12.0746	7.68429
Vmn2r57	chr7:41399731-41448641	1.30059	1.05501	0.313486	1.18575	0.66415	1.04619	0.450046	0.763076	0.652801	1.31672	0.926464	2.28245	1.94035	0.925949
Gmnc	chr16:26957234-26989974	3.5135	4.50468	3.28206	2.65881	4.29605	4.26392	3.87341	5.63467	1.80338	5.16837	4.74536	4.70514	13.889	7.69576
Adgb	chr10:10335702-10472314	0.740857	0.783544	0.747162	0.84723	0.950162	1.57041	0.42802	0.908334	0.929489	1.29414	1.32132	1.34091	1.7338	1.65441
Duoxa1	chr2:122303548-122313730	0.00533002	0.0051275	0.00534845	0.469147	0.00493976	0.00495284	0.00471168	0.00575255	0.00525283	0.00485348	0.572039	0.00511815	0.00643188	0.00546299
Tnfsf13b	chr8:10006632-10035999	1.25206	2.35624	1.00116	0.40606	0.00493976	1.05849	1.44125	1.83008	1.5714	1.3803	1.97859	1.93459	3.09927	1.10951
Slc25a2	chr18:37637377-37638723	1.09542	0.386676	1.30868	1.06228	1.38507	1.38729	0.944126	0.00575255	0.00525283	1.54698	3.24113	1.68954	1.51959	0.967293
Pon3	chr6:5220851-5256233	9.46602	8.34973	5.2074	4.60761	4.5114	12.0066	5.44981	8.07515	1.98	13.2394	13.5599	6.70581	21.2489	11.541
Gm16982	chr7:141610065-141613747	1.54251	1.08804	2.6338	1.13015	1.31294	1.95919	2.00167	3.01691	1.61297	2.13524	1.22092	2.78673	5.39406	4.23291
Gm694	chr4:141432671-141436105	4.49911	1.27188	3.19104	0.864937	5.62292	3.40677	3.08821	2.60254	4.51989	5.87227	3.18269	8.28716	2.47176	4.72263
Olfr70	chr4:43694999-43700807	0.86816	0.408287	0.00534845	0.282469	0.00493976	0.00495284	0.00471168	0.00575255	0.363139	0.00485348	0.0053209	0.447925	0.539217	0.514658
4930528A17Rik	chr4:21846326-21848448	0.00533002	1.14421	1.17044	1.89797	0.826401	1.64683	2.24294	1.42527	3.66342	1.99748	0.384825	2.50911	2.11324	1.58486
Tnfsf13	chr11:69682576-69685554	0.845901	2.68531	5.58822	1.12553	2.10018	1.39971	2.57243	3.54901	5.30872	3.74742	0.0510842	5.23127	7.02837	2.09501
Gcnt7	chr2:172450312-172458596	1.54239	1.08811	1.85609	1.20383	2.35904	1.17481	1.60014	0.903962	2.32262	2.77766	1.8302	2.38674	3.15961	1.37081
1700020N01Rik	chr10:21593144-21622375	0.00533002	0.0051275	0.00534845	0.00514134	0.00493976	0.00495284	1.2607	0.00575255	0.00525283	0.00485348	0.865896	0.00511815	0.00643188	0.644135
Wdr16	chr11:67924805-67965642	0.9343	1.9774	1.87372	2.12673	3.17522	3.95348	2.1539	3.65027	1.17245	5.6081	3.32584	1.92762	6.66921	4.70506
Edn1	chr13:42301269-42307989	1.45238	2.04913	1.39899	1.98467	0.370454	1.47528	1.00475	1.27733	1.82253	1.51505	3.10274	3.59684	2.43553	0.51658
Pde6b	chr5:108388372-108431742	0.00533002	0.167643	0.286643	0.232304	0.00493976	0.301947	0.00471168	0.348803	0.298239	0.00485348	0.282253	0.368157	0.00643188	0.634946
Gm13276	chr4:88785053-88786515	0.00533002	0.0051275	0.00534845	0.00514134	0.00493976	0.00495284	0.00471168	0.120762	0.00525283	0.0780347	0.0840079	0.00511815	0.00643188	0.00546299
Gm13277	chr4:88787976-88789438	0.00533002	0.0051275	0.00534845	0.00514134	0.00493976	0.00495284	0.00471168	0.120762	0.00525283	0.0780347	0.0840079	0.00511815	0.00643188	0.00546299
Gm13278	chr4:88790894-88792356	0.00533002	0.0051275	0.00534845	0.00514134	0.00493976	0.00495284	0.00471168	0.120762	0.00525283	0.0780347	0.0840079	0.00511815	0.00643188	0.00546299
Gm13278	chr4:88796741-88798203	0.00533002	0.0051275	0.00534845	0.00514134	0.00493976	0.00495284	0.00471168	0.120762	0.00525283	0.0780347	0.0840079	0.00511815	0.00643188	0.00546299
5830403M04Rik	chr5:100077961-100095273	0.550639	0.777499	0.657784	0.00514134	0.696175	1.39468	3.79657	2.40741	1.38238	1.55514	1.95503	1.69851	4.07358	1.45859
Pkhd1	chr1:20057778-20618057	0.0485683	0.0051275	0.00534845	0.0953965	0.0624474	0.0618174	0.00471168	0.0715773	0.00525283	0.0231873	0.115591	0.00511815	0.182253	0.086944
Tex26	chr5:149439705-149470620	0.00533002	0.49828	1.67759	0.00514134	0.00493976	0.892017	0.00471168	1.02457	0.885686	0.330628	1.66698	0.00511815	1.9485	0.00546299
Gimap5	chr6:48746196-48754200	0.00533002	0.757881	0.430215	0.00514134	0.455589	0.00495284	0.00471168	0.00575255	0.898655	0.169446	0.0053209	0.553672	0.332916	0.00546299
Abhd15	chr11:77515116-77520628	1.01858	0.718358	1.47561	0.797113	1.82395	0.51777	0.705432	1.49592	0.766825	1.64612	1.21004	2.52554	2.09286	1.81571
Syne3	chr12:104929948-105009809	1.65644	1.61325	1.53625	1.21391	1.62801	1.20389	0.880094	2.05446	0.89065	1.86042	2.11321	1.18165	5.7616	2.04103
BC049352	chr9:45195765-45249985	0.00533002	0.298367	0.50701	0.00514134	0.00493976	0.00495284	0.00471168	0.00575255	0.00525283	0.199722	0.0053209	0.00511815	0.39239	0.374593
Il1rl1	chr1:40439648-40465414	0.127217	0.156429	0.00534845	0.124688	0.163137	0.161793	0.00471168	0.37431	0.638435	0.242401	0.302511	0.00511815	0.119075	0.00546299
Acacb	chr5:114165517-114250758	1.56816	1.78988	0.814563	1.31917	2.11043	1.23525	0.647535	1.31983	1.0305	1.38934	1.59904	0.92741	5.81007	1.93693
Slc25a21	chr12:56712633-57197472	0.00533002	1.13761	1.2451	0.504587	0.00493976	0.00495284	0.548091	0.00575255	0.397828	0.751052	0.0053209	0.00511815	1.77282	1.1268
Apobec2	chr17:48419230-48432728	0.617888	0.872629	0.00534845	0.598143	0.00493976	0.78198	2.12827	0.89913	0.775665	1.45148	0.0053209	1.90419	1.71088	1.08917
Gabrq	chrX:72825435-72838544	0.346582	0.733602	0.833181	0.675613	0.441177	0.00495284	0.598977	2.02953	0.869885	0.328151	1.64434	1.6081	0.967103	1.23084
Slc13a4	chr6:35267952-35308126	8.2763	12.6236	10.9247	5.27331	8.37338	19.8145	24.9973	19.5092	7.72792	27.5461	17.3795	5.07135	45.4937	25.5687
Cd300lg	chr11:102041510-102055617	0.289884	0.409021	0.349041	0.848937	0.00493976	0.00495284	1.00278	0.00575255	0.363767	0.412404	0.688152	0.897453	0.540181	0.515579
Opn4	chr14:34590617-34600142	0.637338	0.449641	0.00534845	0.00514134	0.406025	0.00495284	0.00471168	1.37702	0.399899	0.441745	1.48728	0.493052	0.296583	0.268964
5830403L16Rik	chr1:153849541-153851195	2.15075	1.82143	3.6101	2.51025	1.63808	1.09081	1.4852	3.77132	2.69934	2.84423	5.09743	4.65163	3.59228	2.28626
Cxcr6	chr9:123806476-123811754	1.84368	1.30091	0.885842	2.51439	1.40709	1.40346	1.91124	1.0791	2.77653	1.39563	2.18629	1.71037	3.77031	2.61747
Gpr114	chr8:94923693-94943290	0.00533002	0.167645	0.00534845	0.00514134	0.00493976	0.00495284	0.00471168	0.00575255	0.00525283	0.00485348	0.0053209	0.00511815	0.00643188	0.211651
Tmem92	chr11:94777216-94782703	0.00533002	0.0051275	0.00534845	0.329869	0.00493976	0.00495284	0.00471168	0.00575255	0.00525283	0.00485348	0.40138	0.00511815	0.00643188	0.00546299
Gm20857	chrY:24188658-24214668	0.00533002	0.0051275	0.00534845	0.00514134	0.00493976	0.00495284	0.00471168	0.00575255	0.00525283	0.0207182	0.0053209	0.00511815	0.00643188	0.00546299
Gm20857	chrY:25214873-25240906	0.00533002	0.0051275	0.00534845	0.00514134	0.00493976	0.00495284	0.00471168	0.00575255	0.00525283	0.0207182	0.0053209	0.00511815	0.00643188	0.00546299
Ccdc84	chr9:44410163-44418007	9.20319	9.28498	7.04482	4.45012	4.14088	5.82132	10.1841	9.55746	13.2043	9.25515	13.9876	10.1239	13.3332	9.83911
A430107P09Rik	chr14:53665939-53668335	1.22351	1.29473	0.736241	0.00514134	0.389895	0.00495284	0.528905	0.00575255	0.767686	0.869831	0.725935	0.00511815	1.70903	0.815613
Card11	chr5:140872998-141000596	0.158556	0.0051275	0.00534845	0.00514134	0.00493976	0.201586	0.00471168	0.00575255	0.00525283	0.00485348	0.188452	0.245862	0.00643188	0.00546299
Gm6756	chr18:36920304-36922207	0.00533002	0.0323294	0.44032	0.00514134	0.466278	0.465053	0.00471168	0.00575255	0.00525283	0.173429	0.434671	0.00511815	0.681483	0.3614
Vmn2r63	chr7:42903250-42933789	0.26144	0.0461034	0.00534845	0.595865	0.00493976	0.276708	0.00471168	0.00575255	0.00525283	0.372197	0.0053209	0.539766	0.243767	0.232655
Llgl2	chr11:115824057-115855780	1.11444	0.523923	0.224268	1.27244	1.18855	0.472096	0.643234	0.272913	0.232955	0.794995	0.882849	1.15158	2.43003	1.15949
Hgfac	chr5:35041552-35048436	0.00533002	0.0051275	0.00534845	0.638986	0.00493976	0.00495284	0.00471168	0.00575255	0.00525283	0.155188	0.0053209	0.00511815	0.609816	0.00546299
Ccdc38	chr10:93540631-93584326	1.6168	1.14017	1.51924	0.879194	1.37977	1.14175	0.622271	1.58384	1.80319	1.19626	1.49427	2.22786	3.0221	1.76243
Lepr	chr4:101717406-101815354	3.44444	2.77398	2.6711	2.59462	0.991562	4.91052	6.07877	4.47946	1.26344	6.54089	3.9037	0.540057	12.4806	7.80278
Nlrc4	chr17:74426294-74459108	0.17056	0.0051275	0.00534845	0.667942	0.2184	0.00495284	0.369297	0.00575255	0.00525283	0.324589	0.202693	0.528864	0.318892	0.304313
Mtag2	chr7:45366162-45367948	5.29839	1.87466	3.09218	3.77965	3.07001	1.66444	2.26047	3.79554	4.9929	4.27197	6.21848	4.04289	4.79414	4.58271
1700006F04Rik	chr14:119749226-119751564	0.00533002	1.994	0.00534845	0.00514134	0.00493976	0.00495284	0.00471168	0.00575255	0.00525283	0.00485348	0.0053209	0.00511815	0.00643188	2.33492
Apom	chr17:35128996-35131752	1.24453	0.0051275	0.00534845	0.00514134	0.00493976	0.00495284	0.00471168	0.00575255	0.00525283	0.00485348	1.46185	0.00511815	0.00643188	0.00546299
Gja3	chr14:57034459-57058030	0.755909	0.88875	0.00534845	0.246026	0.321558	0.640001	0.871844	1.47873	0.632242	1.07665	0.298977	1.9513	1.64529	0.448502
1700001G11Rik	chr14:66295328-66297129	0.00533002	0.793737	0.00534845	1.07287	0.00493976	0.00495284	0.00471168	1.61514	0.00525283	1.03993	0.0053209	0.00511815	2.04253	0.975946
Ttc16	chr2:32762176-32775383	0.754289	0.53204	0.303096	0.736964	0.642153	0.319368	1.30519	1.47546	0.946487	1.07414	0.0053209	1.55751	2.34501	1.11904
G630093K05Rik	chr13:47910434-47934301	0.00533002	0.397779	0.227091	0.183995	0.240611	0.477943	0.325601	0.276224	0.00525283	0.268224	0.0053209	0.291427	1.40542	0.502949
Mylpf	chr7:127211607-127214287	0.00533002	0.81454	0.00534845	2.20019	0.00493976	0.00495284	3.93981	0.00575255	0.00525283	0.533116	2.70822	1.76169	2.09417	1.00066
C030016D13Rik	chr19:27430036-27432631	1.03916	0.916244	0.313093	1.26885	0.66332	1.31983	0.00471168	0.381058	1.62994	1.84933	0.616862	0.402278	0.968962	1.38718
Hmga2-ps1	chr1:176834623-176836133	0.95626	2.0249	3.43452	0.928962	2.42385	1.2119	0.00471168	1.04688	0.600121	2.48068	1.69892	2.21447	4.43058	2.53799
4932441J04Rik	chr5:57570083-57717919	0.00533002	0.861308	1.42569	0.00514134	0.00493976	0.00495284	0.00471168	1.74849	0.00525283	0.00485348	1.43055	0.00511815	2.20989	1.05606
Sox15	chr11:69655036-69656727	0.671679	0.0051275	0.799449	0.649335	0.8458	0.849596	0.00471168	0.00575255	0.843243	0.315094	0.0053209	2.06844	0.618995	0.591139
Ccr9	chr9:123767210-123783457	0.601381	0.742144	0.545365	1.03095	0.192549	0.191071	0.00471168	1.10536	1.3205	0.644183	1.0723	0.699426	0.843817	0.536783
Mlf1ip	chr8:46552068-46579584	1.37291	0.387383	0.661544	0.536236	0.700739	1.39478	1.89993	1.20787	1.72278	0.91178	1.95565	2.12549	1.27962	1.46558
Clnk	chr5:38706456-38876693	0.00533002	0.318694	0.00534845	0.43895	0.00493976	0.00495284	0.00471168	1.31901	0.566739	0.213137	0.534974	0.697369	0.418742	0.00546299
1810011H11Rik	chr14:32785962-32817968	0.492238	0.347456	0.00534845	1.91206	1.2471	2.49496	0.00471168	0.00575255	1.23568	2.0887	0.0053209	1.51958	1.82379	0.870625
Prss38	chr11:59372668-59375653	0.605166	0.0051275	0.00534845	0.00514134	0.00493976	0.00495284	0.00471168	0.00575255	0.00525283	0.00485348	0.715783	0.00511815	0.00643188	0.00546299
Agbl2	chr2:90782743-90816231	0.951681	1.61075	1.37926	0.55876	1.94848	2.66105	2.63686	1.95732	1.4329	1.8101	2.51021	2.06508	5.33495	2.71531
Cd40	chr2:165055635-165071654	0.00533002	0.0051275	0.00534845	0.00514134	1.13703	0.00495284	0.00471168	0.00575255	0.00525283	0.00485348	0.530853	0.00511815	0.4155	0.396693
Sulf1	chr1:12692429-12860372	15.8671	32.2	7.19372	5.47079	6.82521	36.7962	23.682	26.7854	5.09729	33.7056	31.4599	6.09547	66.7391	36.0631
Tgtp1	chr11:48985328-48992246	4.13095	3.53002	3.30524	1.78578	2.58804	4.39003	1.44359	4.43005	1.79427	4.96064	5.37725	2.95319	6.67082	7.85206
Impg1	chr9:80313329-80465438	0.183272	0.258489	0.00534845	0.00514134	0.00493976	0.00495284	0.317403	0.269282	0.229951	0.26149	0.217769	0.00511815	0.171266	0.326879
Serpina1e	chr12:103946931-103956897	3.56894	0.0051275	0.00534845	0.00514134	0.00493976	0.00495284	0.922188	0.412831	0.671412	0.00485348	4.71343	0.00511815	0.296915	0.00546299
Bhlhe23	chr2:180774380-180776900	0.268258	0.189226	0.64643	0.523969	0.00493976	0.00495284	0.00471168	0.00575255	0.673235	0.00485348	0.0053209	0.00511815	0.50015	0.716034
Nme4	chr17:26091744-26095470	4.79254	0.677538	4.52427	1.84001	3.58688	2.4179	4.93072	0.00575255	6.01875	5.79904	3.38811	5.8804	4.38104	0.837132
4930452G13Rik	chr14:79702919-79712930	1.43385	0.0051275	0.852142	1.38458	0.00493976	1.81284	0.00471168	1.04096	0.900099	1.67948	1.69388	0.00511815	2.63939	0.630194
Cdh17	chr4:11758156-11817905	0.00533002	0.134229	0.00534845	0.00514134	0.00493976	0.00495284	0.00471168	0.00575255	0.00525283	0.00485348	0.0053209	0.00511815	0.00643188	0.169707
H2-Aa	chr17:34282750-34287771	0.726205	0.512971	5.17757	2.10326	7.30249	2.7542	1.24895	2.10844	3.64703	4.08186	3.43125	1.11734	6.01391	7.0201
1600010M07Rik	chr7:109998376-110006646	1.55487	1.10107	0.00534845	0.00514134	0.00493976	0.00495284	0.00471168	0.00575255	0.00525283	0.71187	0.0053209	2.36555	0.00643188	0.00546299
Gm266	chr12:111484608-111485823	4.33824	3.06342	3.69399	2.99957	0.781751	4.70591	2.13464	2.7054	5.44603	2.91155	7.32911	5.72962	4.57585	2.1848
Barx2	chr9:31846043-31913285	0.785326	1.66251	0.942637	0.382275	2.49532	0.996116	1.35642	1.72275	2.46398	1.85649	1.86203	1.82075	2.18848	1.74094
1700047M11Rik	chr1:182300833-182303289	6.60907	6.54762	10.8012	5.02935	8.14694	8.30592	6.76823	5.68184	6.64294	15.2258	4.65401	12.104	15.5494	12.5769
Olfr1507	chr14:52489934-52495695	0.691224	0.0051275	0.00534845	0.667901	0.00493976	0.00495284	1.18932	0.650556	0.00525283	0.841021	0.8168	0.00511815	0.826174	1.21513
Sema3b	chr9:107598114-107609241	2.34453	5.11097	2.57237	1.45912	2.30286	5.68755	4.05887	5.64323	0.802276	5.87684	5.46557	2.31175	13.8085	5.34888
Slc2a12	chr10:22645010-22703880	8.1883	14.3743	5.47339	5.11655	4.6842	14.8382	15.088	13.8257	2.84168	18.5649	11.8008	2.70092	39.7352	18.3378
Khk	chr5:30921894-30931246	6.18645	2.91294	7.35979	6.64255	5.19079	4.34664	2.36555	12.9834	6.90385	9.025	12.1845	11.64	8.86467	6.65179
Tmem116	chr5:121452708-121495421	3.91612	3.04474	2.0506	1.66472	2.99724	4.23082	2.78816	3.92929	8.69102	4.31528	4.74245	3.65919	3.98951	2.95662
Msmp	chr4:43583215-43584494	4.7121	6.66611	8.2863	5.62277	7.29473	13.3433	0.00471168	6.77288	10.3587	10.3537	6.92366	9.00698	11.773	12.2744
Fgf2	chr3:37348652-37404830	2.59364	0.0051275	3.02995	3.70298	4.79962	0.00495284	2.21413	5.57745	0.00525283	3.88653	4.56724	9.89933	3.52293	3.36744
Ppp1r1c	chr2:79707779-79810313	0.00533002	0.0051275	0.00534845	0.248675	0.325016	0.00495284	0.00471168	0.746802	0.958196	0.120815	0.0053209	0.00511815	0.00643188	0.453114
Lrrc15	chr16:30269301-30283254	0.00533002	0.0855206	0.146799	0.237798	0.155571	0.154267	0.210231	0.00575255	0.00525283	0.0577875	0.0053209	0.752706	0.113549	0.2167
Gm2027	chr12:44221355-44224380	0.439957	0.0051275	0.00534845	0.0537743	0.28121	0.00495284	0.00471168	0.645902	0.27602	0.209025	0.26128	0.00511815	0.513381	0.391958
Npr1	chr3:90450591-90465866	0.962959	2.1503	0.970059	2.20038	3.28926	2.65259	2.50233	3.30308	2.01366	2.9788	3.24276	2.4886	5.85307	4.15324
Ppbp	chr5:90768517-90770060	2.15078	0.5064	0.00534845	0.00514134	0.901426	0.90642	0.00471168	1.04096	0.900099	2.01538	0.846938	0.00511815	1.3197	1.26039
Bhmt2	chr13:93656096-93674302	0.00533002	0.232759	1.19026	0.00514134	0.00493976	0.00495284	0.00471168	0.00575255	0.414012	0.156256	0.782768	0.00511815	0.307006	0.00546299
Cd59a	chr2:104095800-104115351	9.24423	10.9668	4.53548	2.45276	4.26846	15.6297	14.5101	11.6687	7.91045	15.0869	10.9559	4.54458	29.5134	16.1623
Serpinb7	chr1:107422688-107452689	0.370062	0.0051275	0.00534845	0.00514134	0.00493976	0.00495284	0.00471168	0.00575255	0.00525283	0.00485348	0.438824	0.00511815	0.00643188	0.00546299
Postn	chr3:54361106-54391041	2.7565	2.03628	3.48655	2.01596	1.31794	3.40589	2.85558	2.8021	1.59627	5.60757	3.42967	1.31413	6.56566	5.20335
Ccr1	chr9:123962125-123968692	0.00533002	0.0051275	0.285009	0.230978	1.20773	0.00495284	0.00471168	0.69362	0.00525283	0.785565	0.84191	0.732096	0.220501	0.210441
Kcnh8	chr17:52602708-52979194	0.60694	1.71191	0.366945	0.743129	0.972085	0.771707	0.788678	1.11551	1.71337	2.02242	1.08215	1.64715	0.567697	1.08345
Tead4	chr6:128227142-128300813	0.00533002	0.780508	0.00534845	0.00514134	0.289126	0.287422	0.374016	0.332066	0.00525283	0.859833	0.806142	0.701064	0.00643188	0.00546299
F2	chr2:91625319-91636414	0.348933	0.0051275	0.00534845	0.00514134	0.00493976	0.00495284	0.00471168	0.00575255	0.00525283	0.00485348	0.413865	0.00511815	0.00643188	0.00546299
Clec4n	chr6:123229842-123247024	0.601626	0.943219	0.795138	0.00514134	0.840574	0.00495284	0.00471168	0.958663	2.51537	0.00485348	0.0053209	1.02779	0.615179	0.58773
Gm13629	chr2:66440879-66547472	2.73612	3.86333	3.26885	3.71473	4.84354	6.23731	5.65976	4.7853	8.62442	3.37229	4.14499	10.1283	8.60347	5.31545
4933427E11Rik	chr15:74709160-74710374	1.24074	0.438072	0.739525	0.600508	0.782522	0.00495284	2.13676	0.00575255	2.33636	0.291443	0.0053209	1.91178	1.71764	0.546741
Ccl12	chr11:82101844-82103399	3.89443	1.38056	0.00534845	3.64819	2.35256	0.00495284	0.00471168	2.75252	0.00525283	3.52831	0.0053209	5.89371	0.00643188	6.62786
Eci3	chr13:34946613-34963809	0.00533002	0.0051275	0.00534845	0.00514134	0.00493976	0.00495284	0.944126	0.798247	0.00525283	0.515663	0.0053209	0.00511815	1.01306	0.483645
2810007J24Rik	chr7:14410685-14446587	0.328554	0.0051275	0.00534845	0.00514134	0.00493976	0.00495284	0.00471168	0.00575255	0.00525283	0.00485348	0.389778	0.00511815	0.00643188	0.00546299
D030025P21Rik	chr12:84875801-84879755	0.00533002	0.0051275	0.00534845	0.00514134	0.211654	0.00495284	0.00471168	0.00575255	0.00525283	0.00485348	0.0053209	0.256239	0.00643188	0.00546299
Slc39a5	chr10:128395930-128401224	0.00533002	0.0051275	0.00534845	0.356699	0.00493976	0.929347	0.00471168	0.00575255	0.00525283	0.173246	0.0053209	0.00511815	0.680936	0.635935
4921525B02Rik	chr14:103692982-103699432	2.36415	3.0316	4.40939	4.20363	3.29754	1.63858	1.86034	1.89338	2.96642	3.47226	5.1058	3.33009	7.62518	3.44702
Fam46c	chr3:100471535-100489192	2.72824	3.36856	2.45991	2.99197	4.3419	3.02953	2.35768	1.49794	0.855939	3.22944	4.85429	3.16491	6.66233	7.26785
Il12rb1	chr8:70808448-70821423	0.232665	0.984609	0.280635	0.682286	0.297302	0.00495284	0.00471168	0.00575255	0.291942	0.331501	0.0053209	0.72082	1.08558	0.414419
Pcolce	chr5:137605106-137611404	6.54676	10.2318	7.84034	5.45275	8.89284	11.2613	11.2967	12.2894	4.69544	16.547	9.41676	6.49837	28.1744	19.0358
Gm4984	chrX:12651882-12652820	0.00533002	0.0051275	1.01611	0.00514134	0.00493976	0.00495284	1.47401	1.24267	2.15611	0.801314	0.0053209	1.31854	0.00643188	0.00546299
Gm9994	chr1:93918436-93941239	0.00533002	0.225624	0.00534845	0.00514134	0.00493976	0.808522	0.00471168	0.00575255	0.00525283	0.210026	0.0053209	0.984339	0.00643188	0.00546299
BC055324	chr1:163954007-163994781	2.75255	1.61783	1.3835	1.79389	2.63822	2.62281	1.19106	2.69345	2.87819	2.72375	2.45176	3.9087	3.42512	3.67743
Olfml2a	chr2:38931979-38960585	1.12742	1.19295	1.01837	1.65101	2.15737	2.14742	0.487517	0.826441	1.06106	2.13882	1.33819	2.18156	2.62648	2.75751
Onecut1	chr9:74861920-74889647	0.384828	0.5431	0.462025	0.374723	0.00493976	0.488159	0.00471168	0.00575255	0.965923	0.00485348	0.912518	0.00511815	0.357549	0.341314
1700123O21Rik	chr16:5975586-5998496	1.3537	0.958033	1.57877	2.57331	0.00493976	1.70071	0.00471168	5.81485	0.00525283	1.24636	4.76463	0.00511815	6.42535	3.50986
Tgfb1	chr7:25687001-25704996	0.987621	3.01941	0.00534845	0.00514134	0.838607	0.00495284	1.13814	0.00575255	1.23939	0.623701	1.17165	0.509282	1.83815	1.46211
Eid3	chr10:82866625-82867929	0.568911	2.00835	0.00534845	1.65422	0.718838	3.60173	0.00471168	2.48628	1.42828	1.07061	2.01949	0.877216	3.68074	3.51457
Nt5c1b	chr12:10369970-10390174	0.00533002	0.0051275	0.00534845	0.00514134	0.00493976	0.00495284	0.651804	0.00575255	0.00525283	0.178463	0.0053209	0.583296	0.00643188	0.00546299
Supt3	chr17:44777170-45119284	6.83682	8.96226	10.5204	9.01132	14.23	6.80714	3.36974	12.1153	15.3237	11.0528	15.0368	15.8302	13.1193	11.3738
5730480H06Rik	chr5:48395572-48414294	3.25733	4.88465	3.9081	2.77376	3.10349	5.16378	2.10939	4.76218	8.68714	6.15771	3.3784	6.92133	6.04902	2.88726
9530051G07Rik	chrX:153037628-153072915	1.32427	1.3488	0.889714	1.44143	0.942802	0.37419	0.509898	1.08185	1.93841	1.26093	0.874532	1.14099	2.33997	1.44483
Siglecg	chr7:43408279-43418349	0.272521	0.0051275	0.00534845	0.00514134	0.00493976	0.00495284	0.00471168	0.00575255	0.00525283	0.00485348	0.323503	0.00511815	0.00643188	0.00546299
Ccdc121	chr1:181509632-181511451	1.54316	1.90561	1.3895	0.751298	0.490443	0.978751	1.3328	0.00575255	2.90501	0.912178	1.37219	1.1927	1.79217	1.36863
D130058E03	chr6:127296185-127307967	0.271085	0.0051275	0.00534845	0.00514134	0.00493976	0.00495284	0.00471168	0.00575255	0.00525283	0.00485348	0.321803	0.00511815	0.00643188	0.00546299
Cml2	chr6:85865421-85869137	0.00533002	0.28443	0.48692	0.00514134	0.128972	0.512535	0.349154	0.740417	0.00525283	0.575133	0.718683	1.09376	0.282516	0.179742
Ldoc1	chrX:61709615-61710950	3.87176	1.95247	4.62478	2.68152	4.19542	2.10134	0.00471168	4.83612	4.86004	3.12399	7.85492	4.26516	3.06866	4.39508
Gjd3	chr11:98982179-98983016	0.00533002	1.41226	1.17724	0.00514134	1.24428	0.00495284	0.00471168	0.00575255	1.25446	0.46433	0.0053209	0.00511815	0.91204	1.74283
Amhr2	chr15:102445366-102454639	0.357213	0.252042	0.00534845	0.348075	0.454547	0.00495284	0.00471168	0.522821	0.00525283	0.338114	0.0053209	0.552392	0.996458	0.317058
2810454H06Rik	chr6:134897960-134900785	1.42117	1.33651	1.4283	1.62054	1.51311	2.10635	0.40993	1.73802	2.37767	2.47456	1.96897	2.20133	2.43106	1.68738
B4galnt2	chr11:95863558-95914871	0.00533002	0.450235	0.192963	0.312639	0.245362	0.405878	0.00471168	0.234657	0.00525283	0.151933	0.0053209	0.495023	0.447802	0.997088
Ccdc24	chr4:117869259-117872470	0.581234	1.64154	0.693688	1.12635	1.46821	2.20757	3.00444	0.846477	2.18886	1.91348	1.3753	1.79213	4.83318	1.02557
4931417G12Rik	chr6:113596761-113600715	0.00533002	1.14779	0.00534845	0.00514134	0.00493976	2.05913	0.934246	0.789941	2.04078	0.255155	0.641434	1.67187	1.00255	0.00546299
Ccdc78	chr17:25786579-25790513	0.431051	0.608419	0.516794	0.00514134	0.00493976	1.09308	0.00471168	0.629859	0.00525283	0.610738	1.53242	0.00511815	1.19991	0.381833
Nthl1	chr17:24632681-24638838	4.30155	5.064	3.40857	5.53835	1.80285	3.62568	4.93256	1.04096	3.6004	6.04613	3.38776	7.72242	7.25831	5.67178
Aldh1a3	chr7:66390892-66427477	0.194045	0.410541	0.937321	0.37973	0.00493976	0.739856	0.672031	0.00575255	0.973891	0.645814	0.922175	0.00511815	0.725117	0.518991
Lrch4	chr5:137629122-137641099	13.629	5.09415	5.64112	11.1351	1.80213	11.3948	5.72163	1.63252	6.55328	12.4661	11.8413	15.7668	12.6402	4.25821
Lipk	chr19:34008253-34047903	0.00533002	0.0051275	0.00534845	0.00514134	0.00493976	0.00495284	0.531081	0.00575255	0.00525283	0.14557	0.0053209	0.475294	0.00643188	0.00546299
Itprip	chr19:47894595-47919299	0.69609	0.981753	0.420558	0.511081	0.668423	0.221216	0.904265	0.255745	1.31007	0.827863	0.2068	0.539576	1.464	0.931384
Nhlrc4	chr17:25942232-25944931	0.00533002	0.679732	0.00534845	0.313227	0.40916	0.00495284	0.555215	0.00575255	0.00525283	0.456442	0.381034	0.496883	0.896803	0.00546299
E230025N22Rik	chr18:36684922-36695925	0.686992	0.242354	0.412921	0.00514134	0.437294	0.00495284	0.00471168	0.00575255	0.431068	0.162628	0.814879	0.00511815	0.319525	0.304997
Proser2	chr2:6098499-6130185	1.08737	1.20173	0.89564	0.70952	1.45373	0.962565	1.3115	1.39076	2.13809	1.26048	1.07672	2.30074	1.06142	2.36353
Gm6277	chr18:11821087-11839377	1.02622	2.17326	2.45457	0.996036	0.649533	1.3001	4.42436	2.99357	1.2881	2.41776	3.64501	2.37533	5.22495	3.17459
Grap2	chr15:80623482-80650298	0.00533002	0.161243	0.00534845	0.00514134	0.00493976	0.290454	0.00471168	0.335564	0.286859	0.00485348	0.0053209	0.00511815	0.00643188	0.610877
1700096K18Rik	chr5:25530017-25531466	1.50553	2.47972	3.00189	2.92335	5.0841	4.45096	4.32786	2.92858	5.03922	4.25778	3.56543	4.64708	6.04132	6.65539
Gm3258	chr10:31413725-31414435	0.00533002	0.444741	0.00534845	1.19779	0.00493976	0.790499	0.00471168	0.00575255	0.00525283	0.580292	0.0053209	0.00511815	0.00643188	2.17866
Pcolce2	chr9:95637627-95695551	8.99473	13.7515	4.95109	5.11044	2.38311	10.4602	16.1868	14.8046	4.70345	14.5668	18.2202	4.63537	28.5618	15.9597
Gm11166	chr17:13096659-13098472	0.00533002	0.0051275	0.51966	0.00514134	0.00493976	0.00495284	0.00471168	0.00575255	0.00525283	0.204709	0.0053209	0.00511815	0.402188	0.00546299
Aim1	chr10:43950306-44004846	0.600358	0.84651	0.935235	0.420747	1.10136	1.63682	0.297445	1.01033	0.860782	1.4316	1.02018	1.59749	1.44671	1.38039
Vax1	chr19:59166186-59170029	1.54706	0.0051275	0.00534845	0.74589	0.00493976	0.00495284	0.00471168	0.00575255	0.971228	0.723688	0.913241	0.00511815	0.00643188	0.00546299
D630033O11Rik	chr9:43259878-43280075	0.00533002	0.0051275	4.01025	3.27431	2.1148	0.00495284	0.00471168	0.00575255	0.00525283	2.37635	0.0053209	5.27769	0.00643188	2.97536
3830408C21Rik	chr13:107022569-107033518	2.9411	5.70691	2.6497	3.22325	0.00493976	1.86573	2.54076	1.61386	2.30688	3.13092	2.61576	6.82122	3.41746	4.89328
Vamp5	chr6:72368048-72380468	0.467923	1.52426	0.560378	1.68046	2.74143	1.18622	1.61494	1.8935	0.00525283	2.24402	2.55937	1.33458	2.80558	4.20888
Acr	chr15:89568325-89574585	0.481882	0.0051275	0.00534845	0.00514134	0.610638	0.00495284	0.831757	0.00575255	0.00525283	0.00485348	0.570725	0.744308	0.446485	0.426273
Gm5	chr5:150499746-150502219	0.00533002	1.75315	0.00534845	0.00514134	0.00493976	0.00495284	0.00471168	3.45108	0.00525283	0.00485348	0.0053209	3.71031	2.16498	0.00546299
Nlrp4g	chr9:124348830-124354483	0.00533002	0.0051275	0.682933	0.00514134	0.00493976	0.00495284	0.490415	0.00575255	0.00525283	0.403404	0.673077	0.00511815	0.264203	0.00546299
Batf3	chr1:191098413-191108943	3.75631	0.0051275	1.46467	0.00514134	0.00493976	3.14932	0.00471168	1.79679	1.57302	4.62414	0.0053209	1.91275	2.27046	1.08505
Trim15	chr17:36860690-36867210	0.790757	0.837054	0.00534845	0.00514134	0.00493976	0.00495284	0.656596	1.15638	0.992413	0.00485348	0.468653	0.611015	1.46906	0.350527
Gnb3	chr6:124834239-124840275	0.00533002	0.0051275	0.00534845	0.00514134	0.482407	0.00495284	0.00471168	0.555003	0.47613	0.00485348	0.0053209	0.00511815	0.705101	0.00546299
Wfdc2	chr2:164562715-164568506	3.78704	8.93134	0.00534845	0.00514134	0.00493976	15.8738	8.62482	16.2997	1.5859	13.3994	7.41249	1.92813	20.5954	15.3109
E330011O21Rik	chr16:78250862-78255454	0.00533002	0.598333	0.00534845	0.00514134	1.0601	0.00495284	0.00471168	0.00575255	0.00525283	0.395289	0.0053209	0.00511815	0.00643188	1.48345
Hck	chr2:153108467-153151441	1.64779	1.39506	1.98167	1.28541	1.67898	3.34624	2.27871	0.697152	3.30856	3.27791	3.5187	1.52947	1.53341	2.92731
Adam5	chr8:24727092-24824369	0.523956	0.0051275	0.315688	0.234458	0.306422	0.00495284	0.45322	0.00575255	0.00525283	0.497292	0.311004	0.405628	0.00643188	0.854444
Anxa9	chr3:95296093-95307176	1.13299	0.79946	0.00534845	1.47134	0.00493976	1.91656	1.30497	0.552463	1.89632	1.25062	1.34338	1.16754	1.75519	0.669964
H2-DMb2	chr17:34145415-34151095	1.08868	0.0051275	0.00534845	1.04157	0.00493976	0.00495284	0.00471168	0.00575255	0.00525283	1.76695	0.640471	0.00511815	0.00643188	0.00546299
Gata2	chr6:88198663-88207032	1.0206	1.72748	0.49284	0.599017	2.61077	1.03759	0.353415	0.899325	0.768348	1.64937	1.45492	3.16317	1.33445	1.45543
Trpm6	chr19:18749982-18892511	0.294399	0.415118	0.237708	0.385013	0.50386	0.873885	0.850703	0.57785	0.492461	0.888905	0.466852	0.91377	1.01123	0.87717
Ptgis	chr2:167203195-167240537	1.20874	0.284328	1.93389	1.96077	1.53576	2.55505	4.17495	1.17822	3.03402	3.2375	1.91044	1.86803	4.11576	2.50026
Slc10a4	chr5:73006903-73012955	0.661589	0.466767	0.397805	0.00514134	0.00493976	0.00495284	0.571805	0.968879	0.415122	0.940027	0.392428	0.511727	0.615642	0.587637
F830045P16Rik	chr2:129458358-129536602	0.00533002	0.0051275	0.434704	0.00514134	0.00493976	0.00495284	0.00471168	0.00575255	0.00525283	0.171215	0.0053209	0.00511815	0.336393	0.00546299
Mycbpap	chr11:94501346-94521502	0.911423	2.57131	1.37437	0.891019	0.582407	1.73695	0.788777	1.00337	0.571813	3.13869	0.811836	0.705967	3.61517	2.23248
Sbspon	chr1:15853861-15892722	2.44073	1.37723	2.64864	1.90809	3.74111	0.310045	1.26712	2.50691	1.83757	3.12879	3.18804	2.64616	4.55374	2.82493
D4Ertd617e	chr4:118626403-118631915	1.99824	1.03081	4.03819	1.56514	0.00493976	1.90271	0.00471168	2.46934	2.15666	0.00485348	5.7006	0.00511815	0.00643188	6.728
Micall2	chr5:139706692-139736333	0.394793	0.278423	0.715055	0.193128	0.757605	0.752609	0.683608	1.15978	0.247678	1.03228	0.70355	1.2237	0.921958	1.40775
Ttc21a	chr9:119937605-119967793	2.02482	2.41628	3.01297	1.22038	0.598624	3.56455	1.88891	2.74791	1.56336	2.5947	2.5918	1.20764	8.44872	3.19711
Prr11	chr11:87089155-87108714	0.342161	0.8445	0.413484	0.837462	0.438123	0.434965	0.00471168	0.251438	0.858607	0.406967	1.21986	0.265237	0.63972	0.610472
Col13a1	chr10:61838497-61979108	1.15117	1.62387	0.277725	0.450136	0.588443	0.585015	1.19549	0.33793	0.866676	0.765476	0.273432	2.13995	1.07432	1.84553
Cd209b	chr8:3917656-3926814	0.00533002	0.0051275	0.00534845	0.00514134	0.43634	0.00495284	0.592352	0.00575255	0.00525283	0.403901	0.0053209	0.00511815	0.00643188	0.763212
Chrnb3	chr8:27368710-27399730	0.00533002	0.40244	0.34506	0.559167	0.182719	0.544258	0.494349	0.209659	0.537003	0.80709	0.339142	0.221126	0.530007	0.641781
Pzp	chr6:128483566-128526720	0.415009	0.0051275	0.00534845	0.00514134	0.00493976	0.00495284	0.00471168	0.406925	0.00525283	0.0658763	0.657822	0.214569	0.00643188	0.00546299
Masp2	chr4:148602543-148615480	1.17578	0.0051275	0.00534845	4.54816	0.277869	0.00495284	0.00471168	0.00575255	0.00525283	2.75353	2.92651	0.00511815	1.06199	0.00546299
Oxt	chr2:130576172-130576988	2.44929	0.0051275	0.00534845	0.00514134	8.73774	3.04402	0.00471168	0.00575255	0.00525283	1.09471	8.52003	0.00511815	4.29789	2.05732
Folr2	chr7:101839987-101845331	1.43219	0.505811	0.00534845	0.691499	1.80081	1.81075	0.00471168	3.11933	0.00525283	2.3486	1.69193	0.00511815	3.29549	3.1474
Dnahc10	chr5:124725084-124834308	0.402004	0.503783	0.4335	0.482583	0.631829	0.511688	0.387481	0.395001	0.448277	0.703798	0.372087	0.485598	1.42487	0.759705
2410018L13Rik	chr12:22953996-23010243	3.11751	2.56753	3.10635	3.02535	3.28796	2.63286	1.79194	2.2732	3.91311	3.18219	2.46052	4.0085	5.77085	5.05075
Gm12942	chr4:127126045-127129644	2.74039	2.41936	6.52072	3.31042	1.72463	3.46581	1.17887	5.9727	3.44042	2.89142	8.09617	6.32814	3.78673	6.02731
Ntf5	chr7:45413694-45417179	0.00533002	0.249727	0.425334	0.34491	0.00493976	0.44911	0.611623	1.03613	0.00525283	0.837609	0.419775	0.00511815	0.658277	1.57088
Grrp1	chr4:134251109-134254106	0.00533002	4.32841	1.46175	1.78038	1.54678	2.32741	3.16725	1.78417	3.8475	2.8803	4.34976	2.83378	2.26336	2.16132
Upk1b	chr16:38773183-38800203	1.1947	0.843064	0.955853	0.775293	1.01211	2.52549	0.687787	0.582331	1.99918	2.25905	0.0053209	0.615484	2.58906	2.11846
Catsper3	chr13:55784578-55809000	0.00533002	0.88954	0.750564	0.00514134	0.00493976	0.00495284	0.00471168	0.00575255	0.00525283	0.00485348	1.28963	0.00511815	0.00643188	0.554925
Ebf2	chr14:67233291-67430952	0.116233	0.245857	0.140698	0.00514134	0.298215	0.14784	0.00471168	0.513115	0.583306	0.498467	0.0053209	0.00511815	0.544146	0.00546299
Agrp	chr8:105566694-105579845	0.00533002	0.0051275	0.00534845	0.00514134	0.00493976	0.00495284	0.00471168	1.97176	0.00525283	1.02548	0.0053209	0.00511815	0.00643188	1.19004
Calml4	chr9:62858103-62875917	10.5935	20.7487	11.4848	9.34191	8.40766	26.7202	33.8685	24.8124	2.41879	37.7702	27.9727	3.36331	59.4283	31.7416
Fbxo15	chr18:84935024-84981392	0.00533002	0.63739	0.00534845	0.43895	0.00493976	0.57241	0.00471168	0.00575255	0.00525283	0.213137	0.0053209	0.00511815	0.837482	0.799535
Gm10785	chr16:91688897-91715755	0.828541	4.09294	1.98772	0.806187	1.0523	2.62677	1.43067	2.42226	2.07972	3.13196	3.92809	2.56052	3.07666	2.20281
Slc13a1	chr6:24088282-24168092	0.271204	0.0051275	0.00534845	0.529686	1.0383	0.00495284	0.00471168	0.00575255	0.340316	0.643319	0.0053209	0.839771	0.00643188	0.24128
Clec3a	chr8:114418033-114428133	0.00533002	0.0051275	0.00534845	0.445184	0.00493976	0.00495284	0.00471168	0.00575255	0.00525283	0.108152	0.0053209	0.00511815	0.00643188	0.405608
Nup62cl	chrX:140007672-140062568	0.679066	0.0051275	1.61612	0.00514134	0.00493976	0.858877	1.16859	0.00575255	0.85253	0.955485	0.0053209	0.00511815	0.625674	2.39009
Gm16861	chr16:4935163-4939585	0.470477	2.65659	1.83101	0.914268	1.19283	1.78889	1.6236	2.06059	2.36204	1.77563	2.78644	1.45283	3.48849	2.08157
Trem3	chr17:48247728-48258847	0.00533002	0.525995	0.00534845	0.718517	0.00493976	0.00495284	0.00471168	1.08048	0.00525283	0.348594	0.879369	0.00511815	1.36957	0.00546299
Dmc1	chr15:79561499-79605084	0.625707	1.32429	0.376437	0.61039	0.398695	0.00495284	1.08184	0.458351	1.1778	0.741248	1.48487	1.45228	0.291277	0.27802
Bend7	chr2:4717830-4802146	1.36543	2.04611	0.412518	1.0026	1.3113	1.95194	0.591283	1.00339	1.49903	0.974836	1.8255	1.32308	2.39432	2.73957
Apob	chr12:7977676-8016839	0.360704	0.0317832	0.0546975	0.00514134	0.173938	0.00495284	0.156452	0.0664535	0.113126	0.0215279	0.429247	0.210073	0.16921	0.00546299
Rn45s	chr17:39842996-39848829	5.82731	6.97684	7.58768	7.54676	7.61814	5.40776	5.71795	13.2958	6.89708	4.76843	9.02174	16.762	17.4009	11.7112
Slc35g1	chr19:38395979-38405607	1.51847	2.81101	0.916975	2.97184	3.15757	2.6537	0.657392	0.557693	0.952623	3.33947	2.2552	2.35358	4.78824	3.21555
Steap3	chr1:120226415-120271082	1.94719	3.60524	4.40228	3.56786	3.41996	2.16432	2.94844	2.50001	4.88662	4.04471	4.04632	3.39283	5.22244	5.63436
Tnnc1	chr14:31208311-31211711	1.27539	4.51198	0.00534845	2.42914	1.57453	6.41428	4.35625	1.82927	6.40925	3.53034	2.9952	3.8954	5.77794	2.20911
1110015O18Rik	chr3:4798707-4814911	0.00533002	0.331567	0.562544	0.00514134	1.78656	0.00495284	0.00471168	0.00575255	0.58961	0.00485348	1.11289	0.00511815	0.870812	0.415688
4932438H23Rik	chr16:91053934-91069145	0.835241	4.51723	2.11313	1.71276	2.84176	4.2463	1.73322	1.22462	3.15704	4.09206	2.64386	3.01709	4.67342	3.71478
Tg	chr15:66670769-66850720	0.00533002	0.0529574	0.091045	0.0737237	0.00493976	0.00495284	0.00471168	0.00575255	0.00525283	0.107508	0.0053209	0.00511815	0.140835	0.00546299
Igfbp2	chr1:72824479-72852471	34.5403	79.8434	36.5955	31.8672	29.5761	76.1916	85.4576	92.5413	37.0633	95.4345	68.5645	35.2249	171.006	109.324
Col4a6	chrX:141165402-141474076	1.44017	1.15073	1.04663	1.13013	0.986	1.22144	0.9988	0.84807	1.44544	1.37327	1.94127	1.49006	1.79895	1.71651
Fam216b	chr14:78081023-78089007	1.83436	1.50977	5.88704	2.98294	4.67645	3.105	4.22915	1.79191	2.68556	5.79603	4.35346	5.67731	4.83987	5.43476
Itk	chr11:46325149-46389515	0.304593	0.214781	0.184149	0.447521	0.975666	0.19364	0.00471168	0.447849	0.382159	0.507465	0.543072	0.236176	0.854681	0.543724
Pebp4	chr14:69840419-70059886	0.00533002	0.0051275	0.885345	0.00514134	0.936469	0.00495284	0.00471168	0.00575255	0.00525283	0.00485348	0.880422	1.14673	0.00643188	0.00546299
Ribc2	chr15:85132098-85144569	0.430751	0.607994	1.03288	0.418953	0.00493976	0.00495284	0.74363	0.629421	0.540622	1.0172	0.510451	0.665442	0.399692	1.14471
Agtr2	chrX:21484623-21488833	0.930659	0.492305	0.561272	2.04686	0.297302	0.591176	0.805377	0.682955	1.45971	1.326	1.38155	0.36041	1.3027	1.24326
Gm9199	chr14:73025602-73026890	0.00533002	0.0051275	0.00534845	0.559542	0.182348	0.731064	0.00471168	0.00575255	0.724839	0.271594	0.113863	0.00511815	0.533561	0.00546299
A730043L09Rik	chr9:62242595-62244100	0.00533002	0.0051275	0.00534845	0.00514134	1.57903	0.792222	0.00471168	0.00575255	0.785903	0.882169	0.0053209	0.964542	0.00643188	0.00546299
Tnfrsf22	chr7:143636724-143649638	0.600448	0.63539	1.80689	0.878901	0.382761	0.00495284	0.519166	0.00575255	1.50698	0.853892	1.42512	0.464632	0.279619	0.800666
Tmem27	chrX:164090186-164118859	1.18364	2.08937	0.00534845	0.00514134	0.00493976	2.99673	2.03917	0.861698	0.00525283	4.17378	0.0053209	0.00511815	4.37311	1.56593
Myo1a	chr10:127705255-127720940	0.00533002	0.555601	0.475646	0.192698	0.251974	0.500623	0.682086	0.578598	0.741375	0.56181	0.701981	0.305245	0.735929	0.526733
Gprc5c	chr11:114851531-114872617	0.782463	2.86902	1.7256	2.5735	3.63357	2.73671	3.68795	2.41441	2.06084	3.03637	3.59215	1.79088	7.01177	5.01257
Ggt5	chr10:75589380-75616968	0.787719	1.11093	1.33324	0.925759	1.0091	1.40211	0.81881	1.15807	0.604622	1.94954	0.936254	0.732889	2.79933	2.39011
B230378P21Rik	chr6:32511140-32515576	3.2872	3.09259	2.63265	3.55829	4.18179	3.24385	1.26215	5.87928	5.95887	2.93793	6.49703	2.82376	7.13044	4.53763
Zcchc13	chrX:103630585-103631664	0.00533002	0.0051275	0.00534845	0.00514134	1.8049	0.00495284	0.00471168	0.00575255	0.901145	0.00485348	0.0053209	1.10448	0.00643188	0.00546299
Nexn	chr3:152236983-152266320	3.94836	2.41375	1.586	2.31391	1.68003	1.00293	0.9108	1.93033	1.98179	3.24756	3.12498	2.03789	4.17211	2.81077
Tmem255b	chr8:13435458-13461451	0.655865	3.03896	2.96475	5.35686	1.5513	5.44674	2.25818	8.0526	4.94097	5.77753	4.36267	4.73699	9.64762	2.80264
Slc27a5	chr7:12988345-12998192	0.292402	0.0051275	0.00534845	0.00514134	0.372886	0.371259	0.00471168	0.00575255	0.00525283	0.00485348	0.694058	0.452575	0.00643188	0.00546299
Igsf6	chr7:121064066-121074530	2.90249	2.04772	1.93964	1.88715	2.46511	1.6374	0.557523	1.41714	4.45177	1.22222	2.29573	0.997902	4.50259	2.86516
A630095N17Rik	chr1:75220094-75232093	1.43886	0.0051275	1.67386	0.00514134	0.00493976	0.00495284	0.00471168	0.00575255	0.00525283	0.00485348	0.0053209	2.19241	0.00643188	1.24073
Angptl2	chr2:33215960-33247714	3.25377	5.2642	2.77382	2.80931	3.67365	9.24394	5.96597	6.4669	3.60225	6.46154	5.91253	0.593307	14.8419	11.9454
Gm13315	chr2:14720641-14722622	10.5096	8.46571	8.4207	7.1698	8.10011	8.44623	6.65944	11.2818	14.9476	5.30646	14.1271	9.75213	16.6162	15.1352
Trim47	chr11:116105749-116110235	1.56309	0.441094	2.63308	1.82979	1.99198	1.58738	1.62154	0.916014	0.784007	2.96498	2.22562	2.42047	3.20405	2.22416
Cacng6	chr7:3424661-3434940	1.09447	3.09587	0.00534845	0.00514134	0.00493976	1.37857	0.00471168	0.00575255	1.37473	0.507446	2.57536	1.67553	0.00643188	0.00546299
Cst7	chr2:150570414-150578944	0.804791	0.568614	0.954056	0.775432	2.01794	1.01662	0.00471168	0.00575255	0.00525283	0.00485348	2.8495	2.47386	0.00643188	1.41154
Ccdc69	chr11:55049737-55078131	0.00533002	1.81558	0.615152	1.99699	0.651129	1.30333	0.00471168	0.00575255	0.645663	1.21186	1.82704	2.38122	0.476165	0.483045
Tmprss2	chr16:97564681-97611195	0.209809	0.147972	0.253244	0.205207	0.00493976	0.00495284	0.00471168	0.00575255	0.263257	0.19942	0.24923	0.00511815	0.195916	0.00546299
Gpc2	chr5:138273659-138279937	1.88353	1.70824	2.26935	0.788336	1.71704	0.683443	0.00471168	0.394598	2.70116	2.29791	1.59713	0.83321	1.50499	1.4364
4930592A05Rik	chr15:33593880-33653436	1.56868	3.87891	0.930384	2.26833	0.00493976	2.97296	2.69585	0.00575255	0.984817	1.83396	4.6295	4.82332	0.00643188	3.44105
2900041M22Rik	chr11:117611246-117613417	4.38947	6.19782	1.96645	4.25658	0.693744	4.86411	0.945789	3.99825	4.82113	4.90735	6.49373	6.77009	4.05932	2.90695
C1qtnf3	chr15:10952331-10980162	0.00533002	0.613003	0.00534845	0.282701	0.369382	0.367745	0.500908	0.424545	0.726961	0.686719	0.343747	0.00511815	0.53969	0.515112
Csf2rb2	chr15:78282509-78305603	0.701431	0.840803	0.00534845	0.592349	0.719268	0.713561	0.243092	0.412642	0.704032	0.467605	0.16677	1.37805	0.918806	1.00202
Col4a3	chr1:82586920-82722059	0.367852	0.933575	0.356689	0.288825	0.0945143	1.21701	1.27595	1.30035	0.646078	0.947666	0.875234	0.114214	2.82771	0.987085
Lgals12	chr19:7596660-7607176	0.00533002	0.343357	0.586971	0.475715	0.310906	0.00495284	0.421209	0.357147	0.00525283	1.27119	0.578046	0.00511815	0.454126	0.433413
Trim21	chr7:102557921-102565469	3.22644	2.97602	4.36811	2.12407	0.950824	3.15257	4.59719	2.54889	4.54542	4.01329	6.59594	3.74044	3.37948	3.97697
Gm14482	chrX:11308754-11309263	0.00533002	0.0051275	0.00534845	0.00514134	0.00493976	0.00495284	0.00471168	0.00575255	0.00525283	0.0176943	0.0053209	0.00511815	0.00643188	0.00546299
Msx1as	chr5:37820563-37822751	5.32934	9.06768	3.77194	5.81038	4.39446	9.55081	8.67222	5.97057	3.14718	9.80413	8.18333	4.85073	21.5979	10.0289
Bin2	chr15:100641081-100669500	4.21101	3.21874	3.37397	2.39397	0.893261	2.67176	3.03216	2.05471	3.52308	4.4849	4.16209	5.42703	2.28451	4.0498
Slc22a18	chr7:143473754-143499332	0.00533002	0.338954	0.00534845	0.466464	1.21728	1.21733	0.00471168	2.10343	0.00525283	1.13277	1.70681	0.00511815	0.890056	2.1246
Ch25h	chr19:34473783-34475135	2.17923	0.384625	0.00534845	0.528365	0.00493976	0.689995	0.00471168	0.00575255	0.683867	1.28243	0.0053209	1.68066	0.503888	0.00546299
Cdh3	chr8:106510890-106556908	0.614792	0.433585	0.0496855	0.00514134	0.00493976	0.781276	0.354807	0.90288	0.00525283	0.465549	1.21725	0.00511815	1.38399	0.364888
Acot10	chr15:20665213-20666750	3.27835	2.31392	2.8043	3.18554	2.96871	1.18719	3.2325	2.05131	4.11474	1.32574	4.43811	1.44626	9.55024	2.07221
Oxsm	chr14:16238658-16249808	5.4161	5.54427	4.43326	4.61787	2.68422	2.88718	6.35488	3.33781	8.11074	4.82054	6.22854	7.58393	8.1654	3.58439
Gm960	chr19:4625840-4698668	0.00533002	0.781534	0.727314	0.294817	1.15552	1.53432	0.00471168	0.442752	1.13743	0.85928	0.717081	0.467576	1.40691	0.805714
Gm13238	chr4:145837218-145837992	2.22445	3.14624	1.30645	0.00514134	2.76082	2.80137	0.00471168	2.66825	3.16832	3.09255	0.654156	3.40459	3.03705	2.90224
Ntn4	chr10:93641048-93745972	2.81597	5.7607	4.40895	2.47428	4.67008	3.21821	1.46122	5.36698	3.88698	5.60931	6.01639	5.23101	8.13472	4.00729
Epsti1	chr14:77904238-78002656	0.374099	0.527953	0.44929	0.00514134	0.951535	0.4746	1.9389	1.09468	1.40847	1.06179	0.887185	0.578372	1.73845	0.663802
Tnfaip2	chr12:111442660-111455018	0.368403	0.259801	0.222509	0.00514134	0.471516	0.468262	0.638018	1.08257	0.924473	0.613223	0.875484	0.571058	0.516392	0.328529
Cldn1	chr16:26356645-26371839	4.28936	11.9563	2.7124	4.19586	0.522498	12.9784	9.5485	9.89911	1.794	15.1453	8.73526	1.2661	22.319	11.8332
Ung	chr5:114130434-114139321	0.36566	1.29071	0.439287	1.42583	0.930625	1.85663	0.00471168	1.07053	0.458894	0.692388	1.30143	2.26301	1.70049	1.62344
Il4i1	chr7:44836287-44840809	0.337671	0.476369	0.405989	0.00514134	0.859685	0.00495284	0.583551	2.47192	1.27126	0.639495	1.20144	0.522006	1.06168	0.899442
Neat1	chr19:5842301-5845478	20.0327	21.7812	16.6243	15.1037	20.5483	22.5397	16.6188	26.966	17.8046	22.2149	27.0194	23.2815	59.8229	23.9895
C530044C16Rik	chr6:50776114-50814894	1.21033	0.854626	0.72173	1.75804	2.29118	0.00495284	0.00471168	0.00575255	0.00525283	1.13768	3.5789	0.00511815	1.11751	1.60067
Slc4a2	chr5:24425231-24440947	19.395	28.9556	18.2733	16.0917	16.211	31.9928	25.9087	31.4038	15.065	32.6932	27.5117	16.8291	77.0391	35.3897
Otx2	chr14:48658183-48662872	6.97242	10.7091	2.95224	2.3947	2.60489	11.9632	14.8731	7.19501	0.514746	12.9858	13.1257	0.633786	26.2748	11.269
Cyp26a1	chr19:37697807-37701536	1.18553	1.95202	0.948595	1.53879	0.502215	1.00247	1.36506	1.73369	2.47976	2.05507	0.468476	1.83235	1.46822	2.80315
Tfap2c	chr2:172549592-172558621	0.2411	0.170056	0.00534845	0.00514134	0.307993	0.306287	0.00471168	0.00575255	0.302535	0.229014	0.0053209	0.373436	0.219999	0.00546299
Meig1	chr2:3409042-3422648	5.07012	9.86496	2.96408	7.24394	0.00493976	14.3443	8.65969	1.81832	12.7394	6.43382	4.46549	11.6154	6.89233	12.0777
Steap2	chr5:5664830-5694568	4.70123	8.00377	4.28306	4.0645	3.48188	9.90063	7.03029	8.63688	3.67709	9.63217	8.00619	3.41332	18.9847	10.6206
Frk	chr10:34483399-34611230	0.278759	0.393141	1.18029	0.136546	0.178634	1.2408	0.724604	1.43508	0.69953	1.52673	0.497105	0.00511815	1.56515	1.74245
Tpcn2	chr7:145253922-145283927	2.06518	0.809217	1.66082	2.2432	1.17297	3.20685	0.794332	1.01042	2.3034	2.39778	2.18015	3.19921	1.92734	2.04377
Il20ra	chr10:19712586-19760053	0.00533002	0.233009	0.794346	0.00514134	0.00493976	0.00495284	0.00471168	0.483668	0.00525283	0.469266	0.0053209	0.00511815	0.00643188	1.17341
Cyp27b1	chr10:127048245-127053006	0.00533002	0.197741	0.00534845	0.27368	0.00493976	0.00495284	0.484869	1.23294	0.00525283	0.265907	0.665458	0.433943	0.522456	0.498653
Siglece	chr7:43651069-43660161	0.37869	1.06885	0.909477	0.737607	0.96306	0.480402	0.654193	0.55399	0.00525283	0.358227	1.34704	1.7563	1.40763	1.3437
Lrp2bp	chr8:46010601-46029476	0.771334	0.407975	0.00534845	0.754738	0.246734	0.00495284	0.667843	1.13308	0.483902	0.45843	1.14553	0.298873	0.900759	1.03153
Phlda3	chr1:135766084-135769134	16.322	12.5686	11.2451	12.0071	12.5299	16.2949	9.38481	11.5472	16.7619	18.4211	19.9143	16.7952	16.0338	22.3063
Tmem98	chr11:80810414-80822033	12.093	16.7027	6.91415	10.2032	6.65296	25.9749	10.879	16.1	7.25963	24.766	15.5605	7.30074	35.5184	23.6924
Sag	chr1:87803679-87845157	3.70606	1.45298	0.987965	0.801395	1.5691	0.00495284	1.42213	0.00575255	1.55042	1.16751	0.976156	2.54523	3.05841	1.45982
5430421F17Rik	chr8:25302649-25306270	0.297332	0.209754	0.357929	0.290166	0.00493976	0.00495284	0.00471168	0.43576	0.00525283	0.281911	0.705721	0.460174	0.276948	0.00546299
Fam19a3	chr3:104767404-104777547	0.00533002	0.106211	0.00534845	0.147542	0.00493976	0.00495284	0.00471168	0.00575255	0.00525283	0.00485348	0.0053209	0.00511815	0.281779	0.00546299
Slc47a1	chr11:61343399-61378075	2.30035	3.24517	3.38885	1.74788	3.2635	1.94786	3.53796	3.7494	2.8865	6.91475	2.73119	3.95804	3.09863	5.45973
Mettl20	chr6:149141512-149151170	5.10213	4.39678	9.36647	3.82875	2.69901	3.77338	3.96823	4.79652	6.7625	5.67789	8.62044	5.68171	8.30902	5.93209
C1qtnf7	chr5:43515568-43616586	3.51052	2.47867	4.88744	1.70056	0.738859	1.4814	1.00804	0.00575255	3.49763	4.12708	4.15309	1.35057	1.62155	2.32316
Rab44	chr17:29135055-29148976	0.00533002	0.0051275	0.00534845	0.00514134	0.203474	0.00495284	0.00471168	0.233514	0.199293	0.00485348	0.0053209	0.00511815	0.148541	0.141748
Gm10451	chr12:76444496-76448698	1.83169	0.647296	2.1642	0.879986	1.14401	0.00495284	1.57127	1.32397	2.30023	0.426728	4.3184	0.00511815	1.67642	1.60156
Scube3	chr17:28142525-28171345	0.446804	0.78782	0.269539	1.31056	0.57111	1.98692	1.54682	2.29566	0.560635	2.12258	0.796011	0.69221	4.37908	1.39307
Gm5468	chr15:25414191-25452418	2.31791	2.45228	2.23671	2.2658	2.07336	2.35584	0.401181	0.680406	4.07184	2.42194	3.85386	1.79531	1.94676	1.85793
Icos	chr1:60977913-61000321	0.406626	0.0051275	0.245452	0.198886	0.00493976	0.00495284	0.00471168	0.298595	0.00525283	0.193281	0.0053209	0.31507	0.379772	0.362428
Mlph	chr1:90915099-90951142	0.434179	0.408201	0.175035	0.283572	0.927405	0.368057	0.00471168	0.21283	0.36316	0.413439	0.688162	0.897842	0.541583	0.129201
Ccdc79	chr8:104446718-104509887	0.452039	0.159411	0.545349	0.662914	0.866626	0.287164	0.391221	1.3271	0.850807	1.39574	1.07375	0.700297	0.632866	0.402655
Klk10	chr7:43781053-43785410	1.63155	0.0051275	3.24902	0.52745	0.687742	0.00495284	0.937516	0.00575255	0.682658	1.2802	0.643685	2.51658	1.50904	0.960573
Tspo	chr15:83563572-83574203	12.5976	6.16505	6.8588	6.50909	3.62505	8.55475	9.9685	6.9962	6.08499	11.2713	11.4165	5.94417	17.7115	13.5374
4931429I11Rik	chr9:40894848-40964112	0.216659	0.764023	0.00534845	0.423738	0.553994	0.550593	1.50025	0.636198	0.271853	0.926505	0.514692	0.671379	2.42727	0.193038
5430427O19Rik	chrX:85870272-85891499	0.853507	0.240752	0.412574	0.334247	0.00493976	0.00495284	0.295682	0.250883	0.428354	0.487285	0.405722	0.793954	0.159577	0.304565
Lyl1	chr8:84701456-84704716	1.17054	2.47797	0.468374	0.759766	1.48785	2.96953	3.36971	1.14131	2.93808	3.32079	2.31289	2.41241	2.1748	1.73005
4833423E24Rik	chr2:85484091-85518935	0.421054	0.594288	0.00534845	0.819246	0.534645	0.00495284	0.00471168	0.00575255	0.00525283	0.397828	0.0053209	0.650548	0.390803	1.11923
Fbxl8	chr8:105264647-105269326	0.733966	2.07154	1.76335	1.07252	2.33413	0.465604	0.00471168	0.537003	3.68443	1.73633	1.30556	0.567424	1.70571	0.651286
Cchcr1	chr17:35517115-35531015	0.758926	1.96282	1.82967	0.494312	1.61517	0.963977	1.31318	1.48448	2.22205	1.32086	0.600729	1.95881	2.83118	2.25174
Zic3	chrX:58030627-58036630	0.485266	1.48283	0.391058	0.950402	1.4503	0.616941	0.840653	0.951127	0.811799	1.07768	1.34573	0.752435	2.11754	1.5877
Espnl	chr1:91322074-91348303	0.00533002	0.0051275	0.00534845	0.00514134	0.00493976	0.150314	0.204845	0.00575255	0.00525283	0.00485348	0.0053209	0.183356	0.110646	0.105579
Acy3	chr19:3986660-3990005	1.44221	0.339326	0.575498	0.466981	1.82764	0.609239	1.65879	1.40336	2.41358	1.36037	0.569379	1.48431	2.67264	0.425274
Flnc	chr6:29433152-29461888	0.758894	0.680902	0.836326	0.406314	1.50695	0.526755	0.358976	0.81302	0.692402	0.822951	0.984941	0.749774	2.19923	0.864031
4933408N05Rik	chr8:114341160-114351478	0.00533002	0.0051275	0.00534845	0.00514134	0.574434	0.00495284	0.00471168	0.00575255	0.00525283	0.213755	0.0053209	0.00511815	0.419955	0.00546299
Scd4	chr19:44333325-44346743	0.216355	0.343328	0.00534845	1.23418	0.829834	0.00495284	0.00471168	0.952968	0.542943	0.657603	0.276754	0.670437	1.26244	0.440616
Nr5a1	chr2:38692659-38714542	0.00533002	0.0051275	0.272973	0.00514134	0.00493976	0.00495284	0.00471168	0.00575255	0.00525283	0.107482	0.0053209	0.00511815	0.00643188	0.201548
Dnmt3b	chr2:153649448-153687730	0.329898	0.232633	0.598165	0.161468	0.63382	1.01724	0.285654	0.969972	0.827947	1.27573	0.980407	0.255675	0.455896	0.735995
Six1	chr12:73041826-73046712	0.2347	0.165538	0.283072	0.00514134	0.59976	0.596332	0.00471168	0.344449	0.294496	0.445841	0.0053209	0.363552	0.657003	0.627031
Cilp2	chr8:69880365-69887392	0.324617	0.457816	0.98097	0.635757	0.415781	0.619046	0.281173	0.477183	0.610931	0.926869	0.514409	1.25834	0.455303	0.724135
Gpx3	chr11:54902853-54910382	4.75552	6.04189	3.41627	5.54406	4.21922	6.62968	5.74354	2.08259	10.7439	4.93497	5.6327	5.13939	8.81399	5.89046
2310061J03Rik	chr16:55973267-55974617	2.72886	2.31184	4.56446	6.88075	4.14079	1.38241	3.76324	4.77276	7.53582	5.13867	3.87568	3.36721	5.55241	7.22939
Slc35d1	chr4:103171717-103214884	4.84759	5.86125	3.61981	5.64133	2.65486	4.1058	3.59583	5.7598	4.05508	5.04335	5.20877	6.43659	8.83232	9.04605
Rad51b	chr12:79297281-79814690	0.200611	0.597923	0.452271	0.39064	0.00493976	0.00495284	1.30124	0.00575255	0.503696	0.367847	0.893113	0.00511815	0.349996	1.0457
1110046J04Rik	chr13:33936031-33960181	9.95616	3.91159	9.09766	5.28956	12.3593	4.17971	7.57332	4.77765	11.1163	8.71656	18.219	8.4664	4.02831	10.586
Tas2r137	chr6:40491237-40492239	2.36504	1.11393	1.87005	1.51979	0.00493976	0.996012	0.00471168	0.00575255	1.9797	1.4745	0.930588	1.21192	1.44824	1.3833
Ptrh1	chr2:32775820-32777593	0.889448	2.51436	1.05175	4.27595	3.33601	4.49046	3.05302	6.43279	1.11693	3.31787	4.19514	9.55826	7.33195	2.33474
Gm10416	chr5:109833500-109834142	0.00533002	1.0331	1.69665	1.38343	1.79088	1.83147	2.4864	0.00575255	0.00525283	1.33972	0.0053209	4.44606	2.63098	2.51544
Chic2	chr5:75006423-75044626	10.3338	15.0839	16.3909	15.9772	16.4733	8.71255	13.0393	9.00827	23.3526	21.3198	14.6538	19.0893	12.0569	21.8172
Dnahc11	chr12:117877981-118199043	1.38128	1.79032	0.972984	1.26914	1.03137	1.70144	0.850368	1.70747	0.894353	1.38287	1.69679	0.899613	4.6822	1.88796
1700030C10Rik	chr12:20804391-20815779	0.820285	0.0051275	0.492039	1.19735	0.520976	0.520138	0.00471168	1.19917	0.00525283	1.25982	0.972277	0.633786	0.761592	1.45407
Gm14023	chr2:129297369-129307826	0.00533002	0.0051275	0.00534845	0.384698	0.502215	0.00495284	0.00471168	0.577896	0.00525283	0.373649	0.468476	0.00511815	0.734109	0.00546299
Tuba3b	chr6:145615962-145621477	0.00533002	0.0051275	0.137138	0.00514134	0.00493976	0.00495284	0.395123	0.00575255	0.574734	0.00485348	0.0053209	0.00511815	0.00643188	0.00546299
Mst1r	chr9:107906888-107920383	0.550261	0.96999	0.166412	1.21316	0.529038	0.524808	0.715162	0.606998	1.20816	0.655103	0.981248	0.640128	1.28724	0.859825
Ang	chr14:51091076-51102009	0.00533002	5.24964	6.2388	9.13888	5.27433	2.67269	4.20343	6.11358	9.67798	7.4414	8.74362	3.24891	7.70622	4.68899
Drd2	chr9:49340661-49407214	0.46411	0.982717	2.77936	3.15713	1.17694	0.588264	3.20351	1.35533	2.91257	2.62787	2.19913	4.29989	2.58143	0.00546299
Klk7	chr7:43811443-43816359	0.404499	0.856339	0.00534845	0.393681	0.513903	0.513011	0.00471168	0.591408	1.52298	0.382363	0.958959	0.625111	0.00643188	0.00546299
Dlec1	chr9:119102477-119147694	0.85662	1.29425	0.444313	0.839693	0.470859	0.778211	1.48473	0.360101	0.460597	0.699615	0.727526	0.569558	2.86397	1.6397
Adcy4	chr14:55769091-55784019	0.583051	0.548253	0.704091	1.14098	1.74065	0.988028	0.673087	0.856469	0.487711	1.66327	1.38543	0.602437	2.36031	1.21288
Olfr61	chr7:140637702-140638638	0.860916	0.0051275	0.00534845	0.828346	2.15469	0.00495284	1.47808	0.00575255	0.00525283	0.00485348	2.03091	1.32218	1.57832	0.753854
9230115E21Rik	chr9:51839492-51875885	3.90367	2.06658	1.75203	1.89564	2.47286	1.23669	1.68354	1.42422	1.83739	0.977874	2.88942	3.76613	5.42445	2.58947
Spint2	chr7:29256329-29281977	16.1528	30.6091	14.4604	20.684	13.8457	29.1899	19.8809	23.7033	19.7987	31.0368	27.9842	16.0095	50.2963	34.1037
Chrnb1	chr11:69784035-69795937	2.5586	3.15892	3.07794	2.80745	4.07482	3.65369	2.76461	2.34245	4.0135	2.57588	3.41514	3.95866	8.03811	3.97825
Casp4	chr9:5308859-5336791	0.508877	1.07766	0.608664	0.987933	0.00493976	1.28943	0.00471168	0.00575255	0.00525283	0.719431	0.0053209	0.785294	2.35568	0.89965
Pabpc4l	chr3:46442196-46447941	0.370428	0.348243	0.448297	0.605166	0.63344	0.157041	0.42802	0.545	0.464744	0.764714	0.146814	0.574677	0.924692	0.882354
E330034G19Rik	chr14:24293363-24309959	1.93956	0.342262	0.00534845	0.00514134	0.614392	0.00495284	0.00471168	0.00575255	1.21722	0.228662	0.0053209	0.748525	0.898475	0.00546299
Itga5	chr15:103344285-103366748	0.744045	0.73451	0.17995	0.14577	0.572058	0.189211	0.515665	0.656441	0.746811	0.566736	0.707541	0.461557	0.556795	0.929811
2010001E11Rik	chr10:39920381-39926923	0.00533002	0.21077	0.359646	1.16624	0.00493976	0.00495284	0.00471168	0.00575255	0.374921	0.141632	0.354562	0.462392	0.00643188	0.531213
Npsr1	chr9:24098017-24316398	0.172805	2.92463	1.4617	2.70677	0.66377	1.53769	1.19727	1.77773	1.73453	2.95955	3.08033	2.41114	2.09994	0.924894
Foxf1	chr8:121084385-121088154	0.27981	0.0051275	0.00534845	0.81956	1.78489	0.355315	0.00471168	0.410241	0.00525283	0.398143	0.996386	1.73264	0.260758	0.497756
Dnahc6	chr6:73017606-73221631	2.28393	3.70998	1.98739	2.30633	2.68113	3.88643	3.01479	3.95119	1.37031	4.29028	3.95852	1.15658	10.2469	4.26618
Dhrs11	chr11:84820727-84829003	1.02707	5.43766	3.07073	0.498428	1.95019	9.75878	1.7712	3.74504	5.15668	7.74319	3.64802	3.96214	5.70462	2.72331
Gm2083	chr4:61591929-61595825	1.40686	0.0051275	0.00534845	0.00514134	0.00493976	0.0458975	0.146369	0.00575255	0.00525283	0.00485348	1.65055	0.00511815	0.0540683	0.00546299
Mia	chr7:27179740-27181149	7.09511	6.28468	10.2168	8.34326	6.46476	17.7539	27.0918	12.5838	6.68933	18.5675	12.4301	8.07194	31.7034	24.2595
Fhod1	chr8:105329159-105347970	0.662117	0.350179	0.400136	0.00514134	0.847973	0.841746	0.286741	0.486618	0.00525283	1.10271	0.196725	0.5133	1.85718	0.443065
Gm1110	chr9:26879566-26923081	0.00533002	0.200198	0.00534845	0.00514134	0.00493976	0.720733	1.96346	0.416051	0.00525283	0.672954	0.336848	0.439309	1.05778	1.00959
Gm12709	chr4:102967265-102989755	1.82299	1.54355	2.62803	2.13123	1.39149	3.70072	2.51985	2.13417	2.74536	1.72516	3.89133	3.9463	3.72844	2.91193
Igf2	chr7:142650767-142661035	24.6608	46.2206	25.1312	20.2335	17.4259	46.6497	39.4134	47.1138	20.2986	56.181	33.0619	19.5567	97.1052	56.7047
Arr3	chrX:100605496-100618493	0.00533002	1.14678	0.00534845	0.00514134	0.00493976	0.00495284	0.933431	0.789256	0.00525283	0.764807	0.0053209	0.835206	0.500841	0.956421
Casc1	chr6:145174871-145210970	1.33318	2.63314	1.2851	1.56247	0.680644	0.677262	0.922565	1.56416	2.67665	1.89769	0.63307	1.23852	2.23717	2.60969
Rhcg	chr7:79593362-79617657	0.00533002	0.232759	0.00534845	0.00514134	0.42019	0.418725	0.00471168	0.483155	0.414012	0.625026	0.0053209	0.00511815	0.614013	0.00546299
Trim38	chr13:23782540-23791528	0.00533002	0.0051275	0.00534845	0.00514134	0.00493976	0.00495284	0.844427	0.00575255	0.00525283	0.00485348	0.0053209	0.00511815	0.906901	0.00546299
Fcgbp	chr7:28071235-28120864	0.320195	0.282167	0.19401	0.144011	0.411257	0.101853	0.00471168	0.00575255	0.4017	0.0763647	0.28567	0.124261	0.375138	0.286351
Sp9	chr2:73271925-73275771	1.42774	1.00702	1.14789	0.00514134	1.21604	1.20918	2.0591	1.04761	1.49292	1.69495	0.282578	1.8429	2.22021	2.11892
4933417G07Rik	chr3:55847104-55848065	1.66381	4.70259	3.9416	4.00507	2.08407	2.10118	1.42881	4.81943	4.17841	1.94262	2.94465	5.11253	7.63194	4.37412
Heyl	chr4:123233555-123249870	0.429347	0.807315	0.692383	0.841282	1.65084	0.545952	0.74396	1.26282	1.25691	1.77171	1.02077	0.443934	1.60674	1.27768
Bmp6	chr13:38345715-38499728	5.07106	2.78229	3.39303	4.40071	5.03159	6.43934	5.84752	5.78247	5.30284	7.48246	3.67835	3.05279	14.7016	6.76536
C330013F16Rik	chrX:139240225-139357738	0.00533002	0.13223	0.226474	0.00514134	0.00493976	0.00495284	0.00471168	0.00575255	0.00525283	0.00485348	0.222786	0.00511815	0.00643188	0.167194
Arhgap36	chrX:49470449-49500250	1.31332	1.38939	1.58476	1.28421	1.67895	1.11248	1.51564	1.60677	1.92254	2.39193	0.519972	2.71305	2.24773	2.34014
Papolb	chr5:142527739-142530076	0.00533002	0.205591	1.05268	1.13782	0.371666	0.370035	2.52014	0.427175	1.46285	0.690917	0.69177	2.25542	0.814507	0.518274
Gm21949	chr3:67892219-68626482	12.6619	28.1369	1.39384	14.9991	21.5295	13.9734	25.2446	2.81998	25.9522	15.1945	25.0788	32.0505	10.3796	18.8928
Acpp	chr9:104288239-104337722	0.433775	0.203965	0.917361	0.246353	0.555925	0.00495284	0.250538	0.00575255	0.786113	0.757264	0.171879	0.00511815	0.270585	0.774482
Rxfp2	chr5:150018674-150082186	0.389438	0.0051275	0.235138	0.190521	0.249132	0.247473	0.337179	0.00575255	0.244318	0.0925777	0.925368	0.301787	0.181904	0.00546299
Ifi35	chr11:101448411-101458701	2.70494	4.96501	2.58578	6.82127	4.10515	1.37036	1.86524	3.15429	4.75348	6.87728	5.12255	2.50344	6.00491	3.82238
Capsl	chr15:9436027-9466035	9.3398	13.1996	7.03653	13.8922	6.37762	10.7209	10.2058	11.0633	14.9265	15.854	15.0242	3.9126	20.2427	16.3619
Aspdh	chr7:44465434-44467751	0.82634	0.583879	0.00534845	0.795766	0.00493976	1.04362	1.41934	1.19694	0.00525283	0.00485348	1.95008	1.26968	1.51641	1.44849
Fbln7	chr2:128863931-128897034	1.60625	1.1329	0.830405	1.57024	1.75946	1.74919	0.397167	1.01042	0.863776	2.39778	2.45267	0.710937	1.92734	2.24815
Pkd2l2	chr18:34409422-34442788	0.322667	0.777191	0.388128	0.80685	0.702907	0.759345	1.59209	0.472623	0.00525283	1.54637	0.653917	0.42642	1.69059	1.81407
Vsx2	chr12:84569851-84595457	0.00533002	0.441064	0.00534845	1.01949	0.533187	0.529811	0.00471168	0.306123	1.04627	0.297221	0.247634	0.646054	0.389334	0.371556
Abra	chr15:41865292-41869720	0.800084	0.282298	0.480068	1.55755	2.03327	1.01476	2.07267	1.1699	1.50619	0.945497	3.31954	1.23653	1.48609	1.41864
Klk1b27	chr7:44052289-44056711	0.00533002	0.0051275	1.08997	0.00514134	0.00493976	0.00495284	0.00471168	0.00575255	1.15872	0.00485348	0.0053209	0.00511815	0.00643188	0.00546299
Tmprss9	chr10:80879815-80899494	0.381613	0.538244	0.00534845	0.186711	0.244158	0.485021	0.660841	0.280305	0.239407	0.544366	0.680112	0.591479	0.534807	0.340248
4921536K21Rik	chr11:3886087-3895126	0.257299	0.362981	0.00534845	0.502705	0.657017	0.653607	0.00471168	0.00575255	0.322862	0.854805	0.305483	0.398434	0.239935	0.457991
Tex11	chrX:100838647-101059639	0.4073	0.287247	0.245854	0.00514134	0.781435	0.00495284	1.0578	0.598173	0.00525283	0.483994	1.5694	0.946802	0.380397	0.181511
Gabrr2	chr4:33063111-33095865	1.54219	1.08824	0.46288	0.750836	0.00493976	0.48907	2.66394	1.12788	0.96773	2.18787	0.457111	1.78795	1.79106	1.36778
Gm10548	chr18:34207774-34221772	0.512249	0.903307	1.23484	1.25106	1.6351	0.325316	0.00471168	1.12714	1.28555	1.5803	1.82456	0.793247	1.19424	0.683873
Nlrp1c-ps	chr11:71242429-71285232	0.19063	0.268873	1.38137	0.746157	1.4636	0.484573	1.32046	0.280047	0.717558	1.26902	1.58546	1.47733	1.06863	0.339935
Gypc	chr18:32528319-32560034	0.628895	2.2184	0.378336	2.76063	2.00352	2.39497	1.08733	2.76402	2.7622	3.12895	1.11931	3.40584	2.04923	2.51482
Il23a	chr10:128296139-128298084	0.00533002	0.0051275	1.94101	0.00514134	0.00493976	0.00495284	0.00471168	0.00575255	0.00525283	0.254935	0.0053209	0.835206	0.500841	0.478211
Sptlc3	chr2:139493919-139637674	0.00533002	1.02845	0.293028	0.237485	0.00493976	1.23482	0.841096	1.06976	0.60987	0.346148	0.86571	0.00511815	2.26708	0.865468
Ptrf	chr11:100956735-100970617	9.26198	9.58038	5.46617	4.02655	7.37066	4.70799	6.05799	12.695	10.5883	8.51082	10.2691	10.8442	11.7251	10.2725
Egfl8	chr17:34613349-34615971	1.98055	0.932482	1.57208	0.00514134	0.831642	0.00495284	0.00471168	0.00575255	0.00525283	1.85881	1.56077	1.01668	0.00643188	1.1624
Myocd	chr11:65176570-65269989	0.00533002	0.183069	0.00534845	0.00514134	0.332915	0.495319	0.00471168	0.00575255	0.162846	0.309204	0.154318	0.00511815	0.121481	0.337682
Slfn3	chr11:83191329-83215154	0.386515	1.09096	0.928052	0.752697	0.982705	0.00495284	1.33529	0.00575255	0.970156	1.09664	2.29126	0.00511815	0.718196	0.685588
Arhgef1	chr7:24902985-24926591	8.91025	8.57585	6.09835	6.39099	7.98729	7.44635	2.80554	10.7544	7.89527	6.95179	8.45352	13.9863	13.6102	11.0662
Khdc3	chr9:73102397-73104443	2.10383	0.890827	1.51387	2.04673	0.00493976	1.06711	0.726489	0.614971	0.528088	0.795121	1.49602	3.90064	1.9527	0.745654
Vill	chr9:119052777-119071525	0.505099	0.534419	0.608873	1.34297	1.93503	1.28318	0.79257	1.34425	0.950716	1.91966	1.90349	0.00511815	2.35044	1.63141
Slc9b2	chr3:135307699-135342767	1.52486	1.29088	2.20223	2.38051	0.777503	2.71018	0.527345	3.12816	1.91352	1.87909	3.25705	3.77558	1.98801	2.43965
Ccdc113	chr8:95534099-95558888	1.76027	7.04298	1.40033	1.70535	8.89136	8.1709	10.1093	3.41768	5.15592	5.24229	5.55315	4.52256	17.3453	6.72854
Zmat1	chrX:134971372-135009209	11.8414	16.304	8.62683	10.4845	8.65934	9.55597	7.16104	22.3674	16.98	8.66997	16.5262	20.9763	22.6554	13.7431
Myh13	chr11:67327102-67371502	0.110264	0.388709	0.266993	0.216236	0.00493976	0.00495284	0.191143	0.324552	0.415009	0.341573	0.131123	0.342185	0.103257	0.246319
Slc2a4rg-ps	chr2:181384249-181387596	5.68852	6.45081	9.9586	4.14413	3.42173	4.53499	3.86146	5.56715	7.2777	9.00801	8.47853	7.25775	7.28796	6.35919
Trim63	chr4:134315119-134329629	0.00533002	0.0051275	0.44476	0.00514134	0.470975	0.00495284	0.00471168	0.541795	0.00525283	0.175179	0.0053209	0.00511815	1.03254	0.328543
Cldn7	chr11:69964778-69967886	0.00533002	0.566384	0.00534845	0.77245	0.00493976	0.00495284	0.00471168	0.00575255	0.00525283	0.00485348	0.0053209	0.00511815	0.00643188	1.40615
Pdia5	chr16:35397311-35490873	0.388217	4.3831	3.26231	3.4019	1.48046	1.47732	1.34114	2.83903	3.89772	1.46856	3.68208	4.80066	1.44265	4.13145
Ano1	chr7:144588548-144738592	1.41039	0.597175	0.852789	0.96709	1.62664	1.25514	0.976354	2.07273	1.23839	1.27663	2.01244	0.874815	3.16635	1.63494
Phf11b	chr14:59320963-59341330	0.00533002	0.461786	0.00534845	0.63242	0.00493976	0.827244	1.12562	0.00575255	0.00525283	0.00485348	0.0053209	2.01415	0.602905	0.57576
Gm14634	chrX:12762277-12821492	0.427765	0.301887	0.00534845	2.91257	0.543042	1.08479	0.738504	0.00575255	0.536876	0.808187	1.57711	0.660856	1.19087	1.51582
Elovl7	chr13:108214403-108287107	8.39884	10.6759	7.73188	6.14631	8.04222	13.6917	10.2521	13.2287	6.67856	12.6255	13.9253	6.9742	26.1374	15.3236
Arhgef5	chr6:43265643-43289320	2.37956	4.36217	2.01611	2.44937	2.28921	2.72389	2.68093	2.10079	1.79124	4.53509	2.97092	2.0305	6.46063	4.14528
2610028E06Rik	chr4:125887850-125922310	0.185697	0.39287	0.224306	0.181735	0.00493976	0.236029	0.643191	0.545662	0.698989	0.176622	0.441291	0.00511815	0.867609	0.331184
Oard1	chr17:48410079-48417266	18.1947	21.1789	16.0403	22.1484	18.6671	23.0137	18.5557	22.526	22.8423	26.8691	27.876	33.2023	31.6702	24.9077
Ttf2	chr3:100938859-100969663	2.14226	2.01408	1.03642	1.2593	1.09828	2.90568	1.7323	1.68026	2.68778	1.76804	2.37685	0.664516	4.81023	2.16756
Il5ra	chr6:106710378-106749037	0.55542	0.130564	0.447274	0.00514134	0.00493976	0.235323	0.00471168	0.00575255	0.00525283	0.264143	0.879938	0.28698	0.00643188	0.00546299
E2f2	chr4:136172393-136196056	0.409775	0.288936	0.165239	0.133844	0.700413	0.173699	0.473401	0.803614	0.342744	0.455339	0.649538	0.847469	0.255631	0.731794
4930415F15Rik	chr11:11489265-11515190	0.00533002	0.817601	0.00534845	1.1041	0.00493976	0.00495284	0.00471168	0.00575255	0.00525283	0.00485348	0.0053209	0.00511815	0.00643188	2.00859
Cd1d1	chr3:86995835-86999340	0.380089	0.268202	0.912798	0.370152	0.966572	0.48217	0.656596	1.11204	0.00525283	1.07861	0.901328	0.587585	2.11916	0.674307
Htr2b	chr1:86099036-86111970	2.33181	1.64516	0.801133	0.974376	3.81804	0.845559	1.7274	3.41469	2.92624	2.05088	2.7662	3.60711	2.78965	2.07103
Col14a1	chr15:55307749-55520803	1.09003	1.04796	0.360043	0.29158	0.254389	1.13456	0.687217	0.437621	0.870248	0.8031	0.942836	0.615136	1.67089	0.620016
Gm3279	chr6:55684570-55694574	0.00533002	0.998848	0.00534845	2.73177	0.00493976	0.00495284	0.00471168	0.00575255	0.887719	0.662743	0.0053209	1.08819	0.650957	0.621699
Pomc	chr12:3954950-3960618	1.56669	2.2137	0.929229	1.51034	1.96555	2.96922	0.00471168	3.40721	0.983567	2.19802	2.7742	3.61295	2.15888	3.43677
Ccdc108	chr1:74902079-74935599	3.25522	2.76996	1.35892	1.32071	1.29614	3.56945	2.14037	1.98228	1.40827	3.20956	2.53614	1.91585	7.04239	2.30681
1700001G17Rik	chr1:33669823-33670712	0.921311	0.651172	0.00534845	2.65536	2.30126	0.00495284	1.58055	0.00575255	1.15699	2.14605	1.08598	0.00511815	0.843084	3.22176
Bcdin3d	chr15:99470083-99474730	5.28082	5.38583	6.30149	3.97915	8.89136	3.71405	5.05464	7.68978	6.62902	9.10508	8.32976	4.52256	9.75671	9.83409
Syce2	chr8:84872110-84887446	13.9014	13.5647	19.6997	27.5397	13.8315	4.51491	22.3619	5.17109	15.6545	20.0576	11.8965	33.3497	18.3291	26.1648
A930003O13Rik	chr5:22738910-22746884	0.356388	0.502919	0.856501	0.00514134	0.45351	0.45221	1.23168	1.04325	0.894505	1.1807	0.422671	0.00511815	1.32558	1.26533
[truncated: 20,792 more rows]

## Sheet: Hippocampus_chronic
tracking_id	locus	TA_chronic	TA_chronic	TA_chronic	TA_chronic	TA_chronic	TA_chronic	TA_chronic	NIC_chronic	NIC_chronic	NIC_chronic	NIC_chronic	NIC_chronic	NIC_chronic	NIC_chronic
Rnaset2b	chr17:8128590-8147832	0.0049889	0.00501841	0.00484969	0.00466365	0.00516427	0.00504037	0.00602578	0.0064365	0.00547152	5.2995	0.0044409	0.00464271	0.00527352	16.3032
Gm5441	chr12:117234520-117337012	0.0049889	0.00501841	0.00484969	0.00466365	0.00516427	0.00504037	0.00602578	0.0064365	0.00547152	0.00439949	0.0044409	0.00464271	15.5606	0.00510094
4930449E18Rik	chr19:57273959-57277052	0.0049889	0.00501841	0.00484969	0.00466365	0.00516427	0.00504037	0.00602578	3.09687	0.00547152	2.71599	0.0044409	0.00464271	0.00527352	4.30102
Hba-a2	chr11:32283674-32284493	0.0796288	0.132385	0.122517	0.370921	0.206803	0.1484	0.447068	0.0942619	139.609	0.168969	122.401	142.887	0.264096	0.251977
Gm6607	chr9:22330138-22330690	0.0049889	0.00501841	0.00484969	0.00466365	0.00516427	0.00504037	0.00602578	1.60284	0.00547152	0.00439949	4.53199	1.11412	0.00527352	0.00510094
Defb9	chr8:21881712-21885434	0.0049889	0.00501841	0.00484969	0.00466365	0.00516427	0.00504037	0.00602578	0.0064365	0.00547152	0.00439949	0.0044409	0.00464271	0.00527352	6.68498
Defb36	chr2:152604326-152612729	0.0049889	0.00501841	0.00484969	0.00466365	0.00516427	0.00504037	0.00602578	0.0064365	3.36563	0.00439949	0.0044409	0.00464271	0.00527352	3.05894
Vpreb2	chr16:17980564-17981080	0.0049889	0.00501841	0.00484969	0.00466365	0.00516427	0.00504037	0.00602578	0.0064365	0.00547152	2.26354	3.4909	0.00464271	0.00527352	0.00510094
Gm14920	chrX:117014756-117015104	0.0049889	0.00501841	0.00484969	0.00466365	0.00516427	0.00504037	0.00602578	0.0064365	0.00547152	0.00439949	0.0044409	5.56104	0.00527352	0.00510094
Gm21944	chr8:20876498-20889113	0.0049889	0.00501841	0.00484969	0.00466365	0.00516427	0.00504037	0.00602578	0.0064365	0.00547152	0.00439949	0.0044409	5.4674	0.00527352	0.00510094
Gh	chr11:106300260-106301896	0.0049889	0.00501841	0.00484969	0.00466365	0.00516427	0.00504037	0.00602578	5.46586	0.00547152	0.00439949	0.0044409	0.00464271	0.00527352	0.00510094
Clcf1	chr19:4214391-4222615	0.0049889	0.00501841	0.00484969	0.00466365	0.00516427	0.00504037	0.00602578	0.0064365	1.39512	0.836132	0.0044409	1.24992	1.95741	0.00510094
2310015B20Rik	chr10:70204666-70219711	0.0049889	0.00501841	0.00484969	0.00466365	0.00516427	0.00504037	0.00602578	0.0064365	0.00547152	2.1326	3.28861	0.00464271	0.00527352	0.00510094
Olfr535	chr7:140492639-140493578	0.0049889	0.00501841	0.00484969	0.00466365	0.00516427	0.00504037	0.00602578	0.741813	1.16024	0.00439949	2.15356	1.04183	0.00527352	0.00510094
4930430J02Rik	chr9:57391069-57400364	0.0049889	0.00501841	0.00484969	0.00466365	0.00516427	0.00504037	0.00602578	2.32904	0.00547152	0.00439949	0.0044409	0.00464271	2.41583	0.00510094
Hba-a2	chr11:32296491-32297310	0.0823781	0.312458	0.119064	0.161602	0.187304	0.150673	0.267136	0.0989766	0.789295	0.144385	118.54	47.8199	0.274822	0.168089
Ngp	chr9:110419807-110423012	0.0049889	0.00501841	0.00484969	0.00466365	0.00516427	0.00504037	0.00602578	1.13413	0.886436	0.00439949	1.65523	0.00464271	0.00527352	0.849306
Gm19710	chr3:89998759-90001325	0.0049889	0.00501841	0.00484969	0.00466365	0.00516427	0.00504037	0.00602578	1.26816	0.00547152	0.00439949	0.0044409	0.00464271	1.37115	1.85884
1700065D16Rik	chr9:95855417-95857882	0.0049889	0.00501841	0.00484969	0.00466365	0.00516427	0.00504037	0.00602578	0.0064365	0.00547152	0.00439949	0.0044409	0.00464271	0.00527352	4.25617
Vpreb1	chr16:16868400-16869255	0.0049889	0.00501841	0.00484969	0.00466365	0.00516427	0.00504037	0.00602578	0.97271	0.00547152	1.81979	0.0044409	0.00464271	0.00527352	1.43871
Dppa5a	chr9:78367053-78368199	0.0049889	0.00501841	0.00484969	0.00466365	0.00516427	0.00504037	0.00602578	0.0064365	0.00547152	2.35603	0.0044409	0.00464271	0.00527352	1.8631
1810010D01Rik	chr7:145205817-145208119	0.0049889	0.00501841	0.00484969	0.00466365	0.00516427	0.00504037	0.00602578	0.0064365	1.16674	0.00439949	1.08266	0.00464271	0.823729	1.11106
1700074H08Rik	chr13:119680041-119681582	0.0049889	0.00501841	0.00484969	0.00466365	0.00516427	0.00504037	0.00602578	0.0064365	0.00547152	2.98283	0.0044409	1.13075	0.00527352	0.00510094
Glod5	chrX:8004200-8018492	0.0049889	0.00501841	0.00484969	0.00466365	0.00516427	0.00504037	0.00602578	1.17866	0.00547152	1.09544	1.68799	0.00464271	0.00527352	0.00510094
Prok1	chr3:107235530-107239707	0.0049889	0.00501841	0.00484969	0.00466365	0.00516427	0.00504037	0.00602578	0.0064365	0.00547152	0.00439949	3.73715	0.00464271	0.00527352	0.00510094
Ear5	chr14:51162259-51163018	0.0049889	0.00501841	0.00484969	0.00466365	0.00516427	0.00504037	0.00602578	0.0064365	0.00547152	0.92458	1.42453	1.38478	0.00527352	0.00510094
Ifitm6	chr7:141015811-141016892	0.0049889	0.00501841	0.00484969	0.00466365	0.00516427	0.00504037	0.00602578	0.0064365	0.00547152	0.00439949	2.33942	1.15138	0.00527352	0.00510094
4930500L23Rik	chr5:139523750-139541339	0.0049889	0.00501841	0.00484969	0.00466365	0.00516427	0.00504037	0.00602578	0.0064365	1.58922	1.89677	0.0044409	0.00464271	0.00527352	0.00510094
1700125G02Rik	chr4:124890887-124894782	0.0049889	0.00501841	0.00484969	0.00466365	0.00516427	0.00504037	0.00602578	1.77887	0.00547152	1.6228	0.0044409	0.00464271	0.00527352	0.00510094
Lyz1	chr10:117287794-117292868	0.0049889	0.00501841	0.00484969	0.00466365	0.00516427	0.00504037	0.00602578	0.0064365	0.00547152	0.969556	0.746671	0.359617	0.569413	0.766237
Gltpd2	chr11:70519208-70520736	0.0049889	0.00501841	0.00484969	0.00466365	0.00516427	0.00504037	0.00602578	0.542871	0.00547152	0.00439949	0.0044409	0.00464271	1.20895	1.62736
Gm10639	chr9:78289927-78305525	0.0049889	0.00501841	0.00484969	0.00466365	0.00516427	0.00504037	0.00602578	0.815389	0.00547152	0.766528	0.0044409	0.572075	0.00527352	1.21187
Prss52	chr14:64104322-64113751	0.0049889	0.00501841	0.00484969	0.00466365	0.00516427	0.00504037	0.00602578	1.3287	1.03883	0.00439949	0.96666	0.00464271	0.00527352	0.00510094
Ear1	chr14:43818764-43819639	0.0049889	0.00501841	0.00484969	0.00466365	0.00516427	0.00504037	0.00602578	3.24276	0.00547152	0.00439949	0.0044409	0.00464271	0.00527352	0.00510094
Gm17252	chr9:35685078-35687371	0.0049889	0.00501841	0.00484969	0.00466365	0.00516427	0.00504037	0.00602578	3.13303	0.00547152	0.00439949	0.0044409	0.00464271	0.00527352	0.00510094
6030498E09Rik	chrX:38772779-38962688	0.0049889	0.00501841	0.00484969	0.00466365	0.00516427	0.00504037	0.00602578	2.21422	0.00547152	0.524732	0.0044409	0.38959	0.00527352	0.00510094
U05342	chr19:12763527-12796123	0.0049889	0.00501841	0.00484969	0.00466365	0.00516427	0.00504037	0.00602578	0.0064365	3.05002	0.00439949	0.0044409	0.00464271	0.00527352	0.00510094
Gm9920	chr15:55099916-55113582	0.0049889	0.00501841	0.00484969	0.00466365	0.00516427	0.00504037	0.00602578	0.0064365	0.00547152	0.00439949	1.08266	0.00464271	0.823729	1.11106
Speer5-ps1	chr10:44170446-44219585	0.0049889	0.00501841	0.00484969	0.00466365	0.00516427	0.00504037	0.00602578	0.0064365	0.00547152	0.00439949	0.0044409	0.620768	0.98494	1.32445
Tm4sf5	chr11:70505273-70511183	0.0049889	0.00501841	0.00484969	0.00466365	0.00516427	0.00504037	0.00602578	0.0064365	0.00547152	0.00439949	1.02666	0.00464271	0.781425	1.05359
1700011M02Rik	chrX:102908904-102909651	0.0049889	0.00501841	0.00484969	0.00466365	0.00516427	0.00504037	0.00602578	0.0064365	0.00547152	0.00439949	0.0044409	0.00464271	2.71767	0.00510094
Ccl2	chr11:82035576-82037452	0.0049889	0.00501841	0.00484969	0.00466365	0.00516427	0.00504037	0.00602578	1.81956	0.00547152	0.852723	0.0044409	0.00464271	0.00527352	0.00510094
Gm9047	chr6:29471436-29473429	0.0049889	0.00501841	0.00484969	0.00466365	0.00516427	0.00504037	0.00602578	0.0064365	0.00547152	0.00439949	1.78674	0.872732	0.00527352	0.00510094
Ccl8	chr11:82115184-82116799	0.0049889	0.00501841	0.00484969	0.00466365	0.00516427	0.00504037	0.00602578	0.0064365	0.00547152	0.00439949	0.0044409	0.00464271	0.00527352	2.63391
Olfr446	chr6:42927232-42928159	0.0049889	0.00501841	0.00484969	0.00466365	0.00516427	0.00504037	0.00602578	0.0064365	1.17995	1.4211	0.0044409	0.00464271	0.00527352	0.00510094
Chi3l3	chr3:106147553-106167564	0.0049889	0.00501841	0.00484969	0.00466365	0.00516427	0.00504037	0.00602578	0.809454	0.00547152	0.00439949	1.78108	0.00464271	0.00527352	0.00510094
Gm5132	chrX:9571959-9572391	0.0049889	0.00501841	0.00484969	0.00466365	0.00516427	0.00504037	0.00602578	0.0064365	0.00547152	0.00439949	0.0044409	0.00464271	2.57955	0.00510094
S100a5	chr3:90608521-90611780	0.0049889	0.00501841	0.00484969	0.00466365	0.00516427	0.00504037	0.00602578	0.0064365	0.00547152	0.00439949	0.0044409	0.00464271	2.57955	0.00510094
5730412P04Rik	chrX:136104602-136115420	0.0049889	0.00501841	0.00484969	0.00466365	0.00516427	0.00504037	0.00602578	0.0064365	0.798957	0.970467	0.747373	0.00464271	0.00527352	0.00510094
Tnni2	chr7:142442467-142444405	0.0049889	0.00501841	0.00484969	0.00466365	0.00516427	0.00504037	0.00602578	1.1918	0.00547152	0.00439949	0.0044409	0.00464271	1.29254	0.00510094
Iqcf5	chr9:106514572-106516003	0.0049889	0.00501841	0.00484969	0.00466365	0.00516427	0.00504037	0.00602578	0.0064365	0.00547152	0.00439949	2.31893	0.00464271	0.00527352	0.00510094
1700010K23Rik	chr16:66657117-66664626	0.0049889	0.00501841	0.00484969	0.00466365	0.00516427	0.00504037	0.00602578	0.0064365	0.00547152	0.00439949	0.0044409	2.3089	0.00527352	0.00510094
1700039E22Rik	chr19:44828492-44835938	0.0049889	0.00501841	0.00484969	0.00466365	0.00516427	0.00504037	0.00602578	0.0064365	0.00547152	0.906696	1.39695	0.00464271	0.00527352	0.00510094
2410057H14Rik	chr3:102720230-102735417	0.0049889	0.00501841	0.00484969	0.00466365	0.00516427	0.00504037	0.00602578	0.0064365	2.25541	0.00439949	0.0044409	0.00464271	0.00527352	0.00510094
Gm13710	chr2:84500747-84506873	0.0049889	0.00501841	0.00484969	0.00466365	0.00516427	0.00504037	0.00602578	0.0064365	0.00547152	0.00439949	1.26357	0.00464271	0.960176	0.00510094
Gm13037	chr4:141982991-141986797	0.0049889	0.00501841	0.00484969	0.00466365	0.00516427	0.00504037	0.00602578	0.0064365	0.00547152	0.00439949	0.0044409	0.00464271	2.20794	0.00510094
1700051A21Rik	chr11:72266843-72268556	0.0049889	0.00501841	0.00484969	0.00466365	0.00516427	0.00504037	0.00602578	0.0064365	1.46589	0.00439949	0.0044409	0.00464271	0.00527352	0.704608
Gm8817	chrX:167063448-167070370	0.0049889	0.00501841	0.00484969	0.00466365	0.00516427	0.00504037	0.00602578	0.0064365	0.00547152	0.00439949	2.1553	0.00464271	0.00527352	0.00510094
Fgf17	chr14:70636204-70642268	0.0049889	0.00501841	0.00484969	0.00466365	0.00516427	0.00504037	0.00602578	0.727872	0.00547152	0.347085	0.534538	0.00464271	0.00527352	0.548534
1700113H08Rik	chr10:87058045-87230599	0.0049889	0.00501841	0.00484969	0.00466365	0.00516427	0.00504037	0.00602578	0.0064365	0.00547152	0.00439949	0.0044409	0.00464271	0.00527352	2.14161
Myoz2	chr3:123006205-123034987	0.0049889	0.00501841	0.00484969	0.00466365	0.00516427	0.00504037	0.00602578	0.571921	0.00547152	0.541824	0.0044409	0.402427	0.63606	0.00510094
4930515L03Rik	chr2:16918677-17013726	0.0049889	0.00501841	0.00484969	0.00466365	0.00516427	0.00504037	0.00602578	0.0064365	0.00547152	0.00439949	0.0044409	0.00464271	2.1066	0.00510094
Olfr1423	chr19:12035807-12036740	0.0049889	0.00501841	0.00484969	0.00466365	0.00516427	0.00504037	0.00602578	0.748044	0.00547152	0.00439949	0.0044409	0.525253	0.825965	0.00510094
4930593C16Rik	chr9:120924454-120930802	0.0049889	0.00501841	0.00484969	0.00466365	0.00516427	0.00504037	0.00602578	0.0064365	0.00547152	0.00439949	2.08184	0.00464271	0.00527352	0.00510094
2310043O21Rik	chr15:38549343-38594934	0.0049889	0.00501841	0.00484969	0.00466365	0.00516427	0.00504037	0.00602578	0.0064365	2.08095	0.00439949	0.0044409	0.00464271	0.00527352	0.00510094
Slc25a41	chr17:57032771-57041654	0.0049889	0.00501841	0.00484969	0.00466365	0.00516427	0.00504037	0.00602578	0.0064365	0.00547152	0.503227	0.775098	0.00464271	0.00527352	0.79541
Pdcl2	chr5:76312145-76331111	0.0049889	0.00501841	0.00484969	0.00466365	0.00516427	0.00504037	0.00602578	0.594839	0.00547152	0.563126	0.867393	0.00464271	0.00527352	0.00510094
Aurkc	chr7:6995384-7003091	0.0049889	0.00501841	0.00484969	0.00466365	0.00516427	0.00504037	0.00602578	0.486928	0.00547152	0.00439949	0.0044409	0.00464271	0.636693	0.857304
Klrd1	chr6:129591810-129598775	0.0049889	0.00501841	0.00484969	0.00466365	0.00516427	0.00504037	0.00602578	0.0064365	0.00547152	0.775754	1.1951	0.00464271	0.00527352	0.00510094
Gm13306	chr4:42158091-42158846	0.0049889	0.00501841	0.00484969	0.00466365	0.00516427	0.00504037	0.00602578	0.0064365	0.00547152	0.00439949	0.0044409	0.00464271	1.86852	0.00510094
Tex38	chr4:115779833-115781034	0.0049889	0.00501841	0.00484969	0.00466365	0.00516427	0.00504037	0.00602578	0.891565	0.00547152	0.00439949	0.0044409	0.00464271	0.978702	0.00510094
LOC100861978	chr4:42655250-42656005	0.0049889	0.00501841	0.00484969	0.00466365	0.00516427	0.00504037	0.00602578	0.0064365	0.00547152	0.00439949	0.0044409	0.00464271	1.85652	0.00510094
Olfr458	chr6:42460075-42461017	0.0049889	0.00501841	0.00484969	0.00466365	0.00516427	0.00504037	0.00602578	0.0064365	0.00547152	0.00439949	0.0044409	1.03755	0.815998	0.00510094
Fbxw18	chr9:109676733-109702700	0.0049889	0.00501841	0.00484969	0.00466365	0.00516427	0.00504037	0.00602578	0.0064365	0.642083	0.00439949	1.20541	0.00464271	0.00527352	0.00510094
Gm12409	chr4:45762376-45764223	0.0049889	0.00501841	0.00484969	0.00466365	0.00516427	0.00504037	0.00602578	0.0064365	0.00547152	0.00439949	0.0044409	0.00464271	0.00527352	1.83375
Mesp1	chr7:79792240-79793590	0.0049889	0.00501841	0.00484969	0.00466365	0.00516427	0.00504037	0.00602578	0.0064365	0.00547152	0.00439949	0.907028	0.00464271	0.00527352	0.930814
Gm6927	chrX:77674813-77675452	0.0049889	0.00501841	0.00484969	0.00466365	0.00516427	0.00504037	0.00602578	0.0064365	0.00547152	0.00439949	1.81533	0.00464271	0.00527352	0.00510094
Il17c	chr8:122422084-122423639	0.0049889	0.00501841	0.00484969	0.00466365	0.00516427	0.00504037	0.00602578	0.0064365	0.00547152	0.00439949	0.0044409	0.00464271	0.00527352	1.80131
Fgb	chr3:83042304-83049790	0.0049889	0.00501841	0.00484969	0.00466365	0.00516427	0.00504037	0.00602578	1.1837	0.616449	0.00439949	0.0044409	0.00464271	0.00527352	0.00510094
1700030M09Rik	chr8:121544387-121547652	0.0049889	0.00501841	0.00484969	0.00466365	0.00516427	0.00504037	0.00602578	0.0064365	0.00547152	0.676083	0.0044409	0.00464271	0.00527352	1.06879
Ggt6	chr11:72435525-72438404	0.0049889	0.00501841	0.00484969	0.00466365	0.00516427	0.00504037	0.00602578	0.0064365	0.00547152	0.00439949	0.0044409	0.235188	0.00527352	1.5085
Gm1553	chr10:82486532-82492618	0.0049889	0.00501841	0.00484969	0.00466365	0.00516427	0.00504037	0.00602578	0.0064365	0.00547152	0.00439949	1.72465	0.00464271	0.00527352	0.00510094
Cdkn2a	chr4:89274472-89294619	0.0049889	0.00501841	0.00484969	0.00466365	0.00516427	0.00504037	0.00602578	0.0064365	0.00547152	0.00439949	0.0044409	0.593566	0.00527352	1.12023
Scgb1c1	chr7:140845564-140846769	0.0049889	0.00501841	0.00484969	0.00466365	0.00516427	0.00504037	0.00602578	0.0064365	0.00547152	0.00439949	0.0044409	1.68368	0.00527352	0.00510094
Cryba2	chr1:74889943-74893135	0.0049889	0.00501841	0.00484969	0.00466365	0.00516427	0.00504037	0.00602578	0.0064365	0.00547152	0.00439949	0.0044409	0.00464271	0.00527352	1.62851
Syce3	chr15:89390173-89410503	0.0049889	0.00501841	0.00484969	0.00466365	0.00516427	0.00504037	0.00602578	0.0064365	0.00547152	0.00439949	0.0044409	1.60506	0.00527352	0.00510094
Spaca4	chr7:45725106-45725816	0.0049889	0.00501841	0.00484969	0.00466365	0.00516427	0.00504037	0.00602578	0.0064365	0.00547152	0.00439949	0.0044409	0.00464271	0.00527352	1.60287
Actg2	chr6:83512908-83536251	0.0049889	0.00501841	0.00484969	0.00466365	0.00516427	0.00504037	0.00602578	0.0064365	0.00547152	0.00439949	0.713138	0.343312	0.543969	0.00510094
Scp2d1	chr2:144823665-144824415	0.0049889	0.00501841	0.00484969	0.00466365	0.00516427	0.00504037	0.00602578	0.0064365	1.57421	0.00439949	0.0044409	0.00464271	0.00527352	0.00510094
Gm5766	chr16:4229228-4231205	0.0049889	0.00501841	0.00484969	0.00466365	0.00516427	0.00504037	0.00602578	0.759784	0.474683	0.00439949	0.0044409	0.00464271	0.34176	0.00510094
4930505G20Rik	chr14:115396550-115409552	0.0049889	0.00501841	0.00484969	0.00466365	0.00516427	0.00504037	0.00602578	1.56072	0.00547152	0.00439949	0.0044409	0.00464271	0.00527352	0.00510094
Vsig8	chr1:172555937-172563717	0.0049889	0.00501841	0.00484969	0.00466365	0.00516427	0.00504037	0.00602578	0.0064365	0.641564	0.00439949	0.0044409	0.289485	0.00527352	0.617994
Gm12603	chr4:89050306-89084610	0.0049889	0.00501841	0.00484969	0.00466365	0.00516427	0.00504037	0.00602578	0.0064365	0.00547152	0.00439949	1.53763	0.00464271	0.00527352	0.00510094
Fam227b	chr2:125983482-126152004	0.0049889	0.00501841	0.00484969	0.00466365	0.00516427	0.00504037	0.00602578	0.325973	0.509175	0.00439949	0.479356	0.230044	0.00527352	0.00510094
1810012K16Rik	chr8:22398720-22399591	0.0049889	0.00501841	0.00484969	0.00466365	0.00516427	0.00504037	0.00602578	0.0064365	0.00547152	1.51329	0.0044409	0.00464271	0.00527352	0.00510094
4930572O13Rik	chr14:25139794-25143241	0.0049889	0.00501841	0.00484969	0.00466365	0.00516427	0.00504037	0.00602578	0.0064365	1.50598	0.00439949	0.0044409	0.00464271	0.00527352	0.00510094
Gm7092	chr7:25614620-25615892	0.0049889	0.00501841	0.00484969	0.00466365	0.00516427	0.00504037	0.00602578	0.772934	0.00547152	0.727597	0.0044409	0.00464271	0.00527352	0.00510094
Npb	chr11:120608476-120609100	0.0049889	0.00501841	0.00484969	0.00466365	0.00516427	0.00504037	0.00602578	0.0064365	0.00547152	1.48284	0.0044409	0.00464271	0.00527352	0.00510094
Tssk5	chr15:76371957-76374938	0.0049889	0.00501841	0.00484969	0.00466365	0.00516427	0.00504037	0.00602578	0.412538	0.00547152	0.785653	0.0044409	0.290832	0.00527352	0.00510094
Ltb4r2	chr14:55761427-55763229	0.0049889	0.00501841	0.00484969	0.00466365	0.00516427	0.00504037	0.00602578	0.0064365	0.68423	0.00439949	0.0044409	0.308612	0.489697	0.00510094
1810007D17Rik	chr19:58606328-58629753	0.0049889	0.00501841	0.00484969	0.00466365	0.00516427	0.00504037	0.00602578	0.0064365	0.00547152	0.00439949	1.46934	0.00464271	0.00527352	0.00510094
2310081J21Rik	chr13:50261814-50262869	0.0049889	0.00501841	0.00484969	0.00466365	0.00516427	0.00504037	0.00602578	0.0064365	0.00547152	0.00439949	0.0044409	0.575692	0.882333	0.00510094
2310081J21Rik	chr13:50679169-50680224	0.0049889	0.00501841	0.00484969	0.00466365	0.00516427	0.00504037	0.00602578	0.0064365	0.00547152	0.00439949	0.0044409	0.575692	0.882333	0.00510094
5430402E10Rik	chrX:77919785-77925062	0.0049889	0.00501841	0.00484969	0.00466365	0.00516427	0.00504037	0.00602578	0.0064365	1.44342	0.00439949	0.0044409	0.00464271	0.00527352	0.00510094
Gm14744	chrX:77864757-77870033	0.0049889	0.00501841	0.00484969	0.00466365	0.00516427	0.00504037	0.00602578	0.0064365	1.43844	0.00439949	0.0044409	0.00464271	0.00527352	0.00510094
Bglap	chr3:88383494-88384464	0.0049889	0.00501841	0.00484969	0.00466365	0.00516427	0.00504037	0.00602578	0.0064365	0.00547152	0.00439949	0.0044409	1.42953	0.00527352	0.00510094
Rpl39l	chr16:10170227-10174911	0.0049889	0.00501841	0.00484969	0.00466365	0.00516427	0.00504037	0.00602578	0.0064365	1.42614	0.00439949	0.0044409	0.00464271	0.00527352	0.00510094
Snai3	chr8:122454205-122460692	0.0049889	0.00501841	0.00484969	0.00466365	0.00516427	0.00504037	0.00602578	0.0064365	0.00547152	0.00439949	0.572295	0.27499	0.00527352	0.587281
Sbp	chr17:23941995-23945607	0.0049889	0.00501841	0.00484969	0.00466365	0.00516427	0.00504037	0.00602578	0.0064365	0.00547152	0.808596	0.0044409	0.604021	0.00527352	0.00510094
Mogat1	chr1:78511059-78538173	0.0049889	0.00501841	0.00484969	0.00466365	0.00516427	0.00504037	0.00602578	0.0064365	0.00547152	0.00439949	0.0044409	0.00464271	0.602679	0.811253
Gp49a	chr10:51480678-51486219	0.0049889	0.00501841	0.00484969	0.00466365	0.00516427	0.00504037	0.00602578	0.0064365	0.00547152	0.00439949	0.7196	0.692906	0.00527352	0.00510094
Adtrp	chr13:41763147-41847616	0.0049889	0.00501841	0.00484969	0.00466365	0.00516427	0.00504037	0.00602578	0.464615	0.00547152	0.230277	0.0044409	0.1699	0.542408	0.00510094
Lmx1b	chr2:33564535-33640511	0.0049889	0.00501841	0.00484969	0.00466365	0.00516427	0.00504037	0.00602578	0.0064365	0.00547152	0.00439949	0.0044409	0.00464271	0.595022	0.800883
Olfr635	chr7:103979175-103980141	0.0049889	0.00501841	0.00484969	0.00466365	0.00516427	0.00504037	0.00602578	0.715018	0.00547152	0.674315	0.0044409	0.00464271	0.00527352	0.00510094
Spaca5	chrX:21068405-21077963	0.0049889	0.00501841	0.00484969	0.00466365	0.00516427	0.00504037	0.00602578	0.0064365	0.00547152	0.00439949	0.0044409	0.00464271	1.37115	0.00510094
Cyp2c65	chr19:39061005-39093948	0.0049889	0.00501841	0.00484969	0.00466365	0.00516427	0.00504037	0.00602578	0.155133	0.00547152	0.296411	0.456481	0.00464271	0.00527352	0.468428
Uts2d	chr16:27353321-27370239	0.0049889	0.00501841	0.00484969	0.00466365	0.00516427	0.00504037	0.00602578	0.0064365	1.35654	0.00439949	0.0044409	0.00464271	0.00527352	0.00510094
4930465K10Rik	chr18:77714183-77715445	0.0049889	0.00501841	0.00484969	0.00466365	0.00516427	0.00504037	0.00602578	0.512174	0.00547152	0.486148	0.0044409	0.360644	0.00527352	0.00510094
Fam166a	chr2:25218744-25222281	0.0049889	0.00501841	0.00484969	0.00466365	0.00516427	0.00504037	0.00602578	0.0064365	0.920688	0.00439949	0.0044409	0.414317	0.00527352	0.00510094
Crygc	chr1:65071524-65073532	0.0049889	0.00501841	0.00484969	0.00466365	0.00516427	0.00504037	0.00602578	1.31032	0.00547152	0.00439949	0.0044409	0.00464271	0.00527352	0.00510094
Xcl1	chr1:164931647-164935510	0.0049889	0.00501841	0.00484969	0.00466365	0.00516427	0.00504037	0.00602578	0.0064365	0.00547152	0.00439949	0.0044409	1.30627	0.00527352	0.00510094
4930448F12Rik	chr13:18084946-18100202	0.0049889	0.00501841	0.00484969	0.00466365	0.00516427	0.00504037	0.00602578	0.0064365	1.30557	0.00439949	0.0044409	0.00464271	0.00527352	0.00510094
Sirpb1b	chr3:15495753-15575065	0.0049889	0.00501841	0.00484969	0.00466365	0.00516427	0.00504037	0.00602578	0.697253	0.00547152	0.00439949	0.613418	0.00464271	0.00527352	0.00510094
Abhd16b	chr2:181493205-181494980	0.0049889	0.00501841	0.00484969	0.00466365	0.00516427	0.00504037	0.00602578	0.0064365	0.00547152	0.00439949	0.0044409	0.242261	0.00527352	1.0357
Scgb2b2	chr7:31302768-31304977	0.0049889	0.00501841	0.00484969	0.00466365	0.00516427	0.00504037	0.00602578	0.0064365	0.00547152	0.00439949	0.0044409	1.26272	0.00527352	0.00510094
D630010B17Rik	chr15:94247201-94255606	0.0049889	0.00501841	0.00484969	0.00466365	0.00516427	0.00504037	0.00602578	1.25388	0.00547152	0.00439949	0.0044409	0.00464271	0.00527352	0.00510094
1810019D21Rik	chr8:106135399-106138722	0.0049889	0.00501841	0.00484969	0.00466365	0.00516427	0.00504037	0.00602578	0.922634	0.00547152	0.00439949	0.0044409	0.325021	0.00527352	0.00510094
Dcpp1	chr17:23880875-23882853	0.0049889	0.00501841	0.00484969	0.00466365	0.00516427	0.00504037	0.00602578	0.0064365	0.00547152	1.24034	0.0044409	0.00464271	0.00527352	0.00510094
Olfr557	chr7:102698215-102699272	0.0049889	0.00501841	0.00484969	0.00466365	0.00516427	0.00504037	0.00602578	0.637409	0.00547152	0.602607	0.0044409	0.00464271	0.00527352	0.00510094
Gm6377	chrX:109196755-109200445	0.0049889	0.00501841	0.00484969	0.00466365	0.00516427	0.00504037	0.00602578	0.0064365	0.00547152	0.00439949	0.610909	0.00464271	0.00527352	0.62689
4930455F16Rik	chr16:4219911-4229116	0.0049889	0.00501841	0.00484969	0.00466365	0.00516427	0.00504037	0.00602578	0.0064365	0.00547152	0.00439949	0.0044409	0.00464271	1.22686	0.00510094
Serpinb9b	chr13:33027413-33040558	0.0049889	0.00501841	0.00484969	0.00466365	0.00516427	0.00504037	0.00602578	0.0064365	0.00547152	0.29847	0.459651	0.00464271	0.00527352	0.471683
Ppm1j	chr3:104781055-104786017	0.0049889	0.00501841	0.00484969	0.00466365	0.00516427	0.00504037	0.00602578	0.355935	0.00547152	0.339543	0.522921	0.00464271	0.00527352	0.00510094
Trim31	chr17:36898129-36910217	0.0049889	0.00501841	0.00484969	0.00466365	0.00516427	0.00504037	0.00602578	0.0064365	0.822485	0.00439949	0.387998	0.00464271	0.00527352	0.00510094
LOC100038947	chr3:15795146-15848487	0.0049889	0.00501841	0.00484969	0.00466365	0.00516427	0.00504037	0.00602578	0.575833	0.00547152	0.00439949	0.632975	0.00464271	0.00527352	0.00510094
2210407C18Rik	chr11:58608205-58613492	0.0049889	0.00501841	0.00484969	0.00466365	0.00516427	0.00504037	0.00602578	0.0064365	0.00547152	0.00439949	0.0044409	0.00464271	0.00527352	1.20292
2310079G19Rik	chr16:88626787-88627666	0.0049889	0.00501841	0.00484969	0.00466365	0.00516427	0.00504037	0.00602578	0.0064365	0.00547152	0.00439949	0.0044409	0.00464271	0.00527352	1.20292
Gm15645	chr7:105861780-105863327	0.0049889	0.00501841	0.00484969	0.00466365	0.00516427	0.00504037	0.00602578	0.40229	0.00547152	0.383192	0.0044409	0.425463	0.00527352	0.00510094
Egfbp2	chr7:44012696-44016968	0.0049889	0.00501841	0.00484969	0.00466365	0.00516427	0.00504037	0.00602578	0.0064365	0.00547152	0.00439949	1.19344	0.00464271	0.00527352	0.00510094
4930513D17Rik	chr5:39461748-39603574	0.0049889	0.00501841	0.00484969	0.00466365	0.00516427	0.00504037	0.00602578	0.0064365	0.00547152	0.00439949	0.0044409	0.382506	0.00527352	0.814497
Klk1b27	chr7:44052289-44056711	0.0049889	0.00501841	0.00484969	0.00466365	0.00516427	0.00504037	0.00602578	0.0064365	0.00547152	0.00439949	0.0044409	0.00464271	0.00527352	1.18715
Amd1	chr10:40287457-40302188	0.178723	0.273797	0.178271	0.149607	0.349923	0.278116	0.442654	0.275292	0.307392	61.4732	0.294261	0.139689	0.226141	0.302952
Gm6213	chr8:39297979-39368268	0.0049889	0.00501841	0.00484969	0.00466365	0.00516427	0.00504037	0.00602578	0.0064365	0.00547152	1.18071	0.0044409	0.00464271	0.00527352	0.00510094
C330022C24Rik	chr7:140837220-140845689	0.0049889	0.00501841	0.00484969	0.00466365	0.00516427	0.00504037	0.00602578	0.0064365	0.00547152	1.17769	0.0044409	0.00464271	0.00527352	0.00510094
Gm19303	chr15:51231639-51395610	0.0049889	0.00501841	0.00484969	0.00466365	0.00516427	0.00504037	0.00602578	0.322823	0.00547152	0.00439949	0.0044409	0.00464271	0.362739	0.487196
Tfap2e	chr4:126716002-126736269	0.0049889	0.00501841	0.00484969	0.00466365	0.00516427	0.00504037	0.00602578	0.2815	0.87929	0.00439949	0.0044409	0.00464271	0.00527352	0.00510094
Olfr569	chr7:102887206-102888151	0.0049889	0.00501841	0.00484969	0.00466365	0.00516427	0.00504037	0.00602578	0.0064365	1.15063	0.00439949	0.0044409	0.00464271	0.00527352	0.00510094
Olfr206	chr16:59344778-59345699	0.0049889	0.00501841	0.00484969	0.00466365	0.00516427	0.00504037	0.00602578	0.0064365	0.00547152	0.00439949	0.0044409	0.00464271	0.00527352	1.13268
4930406D18Rik	chr3:100426404-100437754	0.0049889	0.00501841	0.00484969	0.00466365	0.00516427	0.00504037	0.00602578	1.13126	0.00547152	0.00439949	0.0044409	0.00464271	0.00527352	0.00510094
Chrne	chr11:70614882-70619194	0.0049889	0.00501841	0.00484969	0.00466365	0.00516427	0.00504037	0.00602578	0.389392	0.00547152	0.74212	0.0044409	0.00464271	0.00527352	0.00510094
D530049I02Rik	chr1:73398967-73430779	0.0049889	0.00501841	0.00484969	0.00466365	0.00516427	0.00504037	0.00602578	0.0064365	0.00547152	0.00439949	0.0044409	1.1174	0.00527352	0.00510094
Clec2i	chr6:128887613-128896848	0.0049889	0.00501841	0.00484969	0.00466365	0.00516427	0.00504037	0.00602578	0.0064365	1.10784	0.00439949	0.0044409	0.00464271	0.00527352	0.00510094
Ear10	chr14:43922897-43923368	0.0049889	0.00501841	0.00484969	0.00466365	0.00516427	0.00504037	0.00602578	0.0064365	0.00547152	0.00439949	0.0044409	0.00464271	1.10691	0.00510094
4930415F15Rik	chr11:11489265-11515190	0.0049889	0.00501841	0.00484969	0.00466365	0.00516427	0.00504037	0.00602578	0.0064365	0.00547152	0.00439949	0.0044409	0.00464271	1.09294	0.00510094
Spatc1l	chr10:76562271-76570200	0.0049889	0.00501841	0.00484969	0.00466365	0.00516427	0.00504037	0.00602578	0.0064365	0.750764	0.00439949	0.0044409	0.338402	0.00527352	0.00510094
4933402J15Rik	chr14:74355526-74369741	0.0049889	0.00501841	0.00484969	0.00466365	0.00516427	0.00504037	0.00602578	0.0064365	0.00547152	0.00439949	0.0044409	0.523011	0.00527352	0.55869
Dydc1	chr14:41072910-41092197	0.0049889	0.00501841	0.00484969	0.00466365	0.00516427	0.00504037	0.00602578	0.0064365	1.07637	0.00439949	0.0044409	0.00464271	0.00527352	0.00510094
Fgfr4	chr13:55152817-55168759	0.0049889	0.00501841	0.00484969	0.00466365	0.00516427	0.00504037	0.00602578	0.0064365	0.285018	0.525357	0.269663	0.00464271	0.00527352	0.00510094
Ccr6	chr17:8236042-8257129	0.0049889	0.00501841	0.00484969	0.00466365	0.00516427	0.00504037	0.00602578	1.06619	0.00547152	0.00439949	0.0044409	0.00464271	0.00527352	0.00510094
Olfr1349	chr7:6514473-6515427	0.0049889	0.00501841	0.00484969	0.00466365	0.00516427	0.00504037	0.00602578	0.0064365	0.00547152	0.00439949	1.05531	0.00464271	0.00527352	0.00510094
Cdkn3	chr14:46760540-46771525	0.0049889	0.00501841	0.00484969	0.00466365	0.00516427	0.00504037	0.00602578	0.0064365	0.00547152	0.00439949	0.0044409	0.00464271	1.05505	0.00510094
4921524L21Rik	chr18:6603632-6638966	0.0049889	0.00501841	0.00484969	0.00466365	0.00516427	0.00504037	0.00602578	0.423658	0.00547152	0.00439949	0.0044409	0.00464271	0.00527352	0.637362
Slc25a48	chr13:56438354-56472363	0.0049889	0.00501841	0.00484969	0.00466365	0.00516427	0.00504037	0.00602578	0.0064365	0.00547152	0.00439949	0.0044409	0.5889	0.467504	0.00510094
Olfr688	chr7:105288094-105289060	0.0049889	0.00501841	0.00484969	0.00466365	0.00516427	0.00504037	0.00602578	0.0064365	0.00547152	0.00439949	1.03875	0.00464271	0.00527352	0.00510094
1700006E09Rik	chr11:101987055-101992264	0.0049889	0.00501841	0.00484969	0.00466365	0.00516427	0.00504037	0.00602578	0.0064365	0.00547152	1.03811	0.0044409	0.00464271	0.00527352	0.00510094
Nr0b1	chrX:86191774-86195944	0.0049889	0.00501841	0.00484969	0.00466365	0.00516427	0.00504037	0.00602578	0.0064365	0.529882	0.00439949	0.0044409	0.00464271	0.00527352	0.511675
1700012P22Rik	chr4:144418190-144438772	0.0049889	0.00501841	0.00484969	0.00466365	0.00516427	0.00504037	0.00602578	0.0064365	0.00547152	0.00439949	1.03066	0.00464271	0.00527352	0.00510094
4930425K10Rik	chr5:67933611-67943081	0.0049889	0.00501841	0.00484969	0.00466365	0.00516427	0.00504037	0.00602578	1.02299	0.00547152	0.00439949	0.0044409	0.00464271	0.00527352	0.00510094
Olfr433	chr1:174041932-174042936	0.0049889	0.00501841	0.00484969	0.00466365	0.00516427	0.00504037	0.00602578	0.0064365	0.00547152	0.00439949	0.0044409	0.00464271	0.00527352	1.0155
Apol9a	chr15:77403788-77411080	0.0049889	0.00501841	0.00484969	0.00466365	0.00516427	0.00504037	0.00602578	0.0064365	0.00547152	0.404753	0.0044409	0.29974	0.00527352	0.319772
Taar4	chr10:23960493-23961537	0.0049889	0.00501841	0.00484969	0.00466365	0.00516427	0.00504037	0.00602578	0.0064365	1.01235	0.00439949	0.0044409	0.00464271	0.00527352	0.00510094
Atf7ip2	chr16:10192905-10243051	0.0049889	0.00501841	0.00484969	0.00466365	0.00516427	0.00504037	0.00602578	0.0064365	1.00866	0.00439949	0.0044409	0.00464271	0.00527352	0.00510094
Ssxb2	chrX:8454342-8461726	0.0049889	0.00501841	0.00484969	0.00466365	0.00516427	0.00504037	0.00602578	1.00186	0.00547152	0.00439949	0.0044409	0.00464271	0.00527352	0.00510094
1700041C23Rik	chr9:57175274-57186110	0.0049889	0.00501841	0.00484969	0.00466365	0.00516427	0.00504037	0.00602578	0.997728	0.00547152	0.00439949	0.0044409	0.00464271	0.00527352	0.00510094
Slc39a5	chr10:128395930-128401224	0.0049889	0.00501841	0.00484969	0.00466365	0.00516427	0.00504037	0.00602578	0.0064365	0.00547152	0.302771	0.0044409	0.223688	0.00527352	0.478386
Cmtm1	chr8:104293541-104310145	0.0049889	0.00501841	0.00484969	0.00466365	0.00516427	0.00504037	0.00602578	0.586354	0.00547152	0.00439949	0.0044409	0.412512	0.00527352	0.00510094
Akr1c19	chr13:4233739-4248359	0.0049889	0.00501841	0.00484969	0.00466365	0.00516427	0.00504037	0.00602578	0.0064365	0.00547152	0.990981	0.0044409	0.00464271	0.00527352	0.00510094
Fgf8	chr19:45736797-45742884	0.0049889	0.00501841	0.00484969	0.00466365	0.00516427	0.00504037	0.00602578	0.0064365	0.00547152	0.00439949	0.985623	0.00464271	0.00527352	0.00510094
9330175E14Rik	chr8:94433126-94435103	0.0049889	0.00501841	0.00484969	0.00466365	0.00516427	0.00504037	0.00602578	0.0064365	0.00547152	0.385773	0.594135	0.00464271	0.00527352	0.00510094
Obp2b	chr2:25737008-25740097	0.0049889	0.00501841	0.00484969	0.00466365	0.00516427	0.00504037	0.00602578	0.0064365	0.00547152	0.971615	0.0044409	0.00464271	0.00527352	0.00510094
Saa1	chr7:46740498-46742980	0.0049889	0.00501841	0.00484969	0.00466365	0.00516427	0.00504037	0.00602578	0.0064365	0.00547152	0.00439949	0.0044409	0.958934	0.00527352	0.00510094
1700019B03Rik	chr8:3470861-3487178	0.0049889	0.00501841	0.00484969	0.00466365	0.00516427	0.00504037	0.00602578	0.383248	0.00547152	0.00439949	0.0044409	0.00464271	0.00527352	0.577299
Saa2	chr7:46751832-46754314	0.0049889	0.00501841	0.00484969	0.00466365	0.00516427	0.00504037	0.00602578	0.0064365	0.00547152	0.00439949	0.0044409	0.951705	0.00527352	0.00510094
Fam50b	chr13:34739641-34747622	0.0049889	0.00501841	0.00484969	0.00466365	0.00516427	0.00504037	0.00602578	0.487415	0.00547152	0.463016	0.0044409	0.00464271	0.00527352	0.00510094
Faim3	chr1:130865776-130880790	0.0049889	0.00501841	0.00484969	0.00466365	0.00516427	0.00504037	0.00602578	0.0064365	0.00547152	0.00439949	0.0044409	0.00464271	0.940063	0.00510094
1700123K08Rik	chr5:138561839-138564694	0.0049889	0.00501841	0.00484969	0.00466365	0.00516427	0.00504037	0.00602578	0.0064365	0.00547152	0.00439949	0.93922	0.00464271	0.00527352	0.00510094
Gm1965	chr6:89141004-89146016	0.0049889	0.00501841	0.00484969	0.00466365	0.00516427	0.00504037	0.00602578	0.0064365	0.00547152	0.00439949	0.931506	0.00464271	0.00527352	0.00510094
Sly	chrY:55213719-55239866	0.0049889	0.00501841	0.00484969	0.00466365	0.00516427	0.00504037	0.00602578	0.0064365	0.00547152	0.00439949	0.0044409	0.00464271	0.00527352	0.931926
Pldi	chr10:60928225-60938132	0.0049889	0.00501841	0.00484969	0.00466365	0.00516427	0.00504037	0.00602578	0.0064365	0.00547152	0.00439949	0.0044409	0.00464271	0.926557	0.00510094
Srd5a2	chr17:74017705-74047916	0.0049889	0.00501841	0.00484969	0.00466365	0.00516427	0.00504037	0.00602578	0.0064365	0.00547152	0.00439949	0.0044409	0.00464271	0.925149	0.00510094
Aqp12	chr1:93006333-93012269	0.0049889	0.00501841	0.00484969	0.00466365	0.00516427	0.00504037	0.00602578	0.0064365	0.00547152	0.00439949	0.0044409	0.00464271	0.00527352	0.920826
Eif4e1b	chr13:54784002-54788458	0.0049889	0.00501841	0.00484969	0.00466365	0.00516427	0.00504037	0.00602578	0.0064365	0.00547152	0.00439949	0.0044409	0.00464271	0.918167	0.00510094
Gm11978	chr11:6650147-6660236	0.0049889	0.00501841	0.00484969	0.00466365	0.00516427	0.00504037	0.00602578	0.0064365	0.00547152	0.00439949	0.0044409	0.00464271	0.913964	0.00510094
H2-M10.1	chr17:36322859-36326150	0.0049889	0.00501841	0.00484969	0.00466365	0.00516427	0.00504037	0.00602578	0.914755	0.00547152	0.00439949	0.0044409	0.00464271	0.00527352	0.00510094
4930545H06Rik	chr10:68319064-68321142	0.0049889	0.00501841	0.00484969	0.00466365	0.00516427	0.00504037	0.00602578	0.0064365	0.00547152	0.908293	0.0044409	0.00464271	0.00527352	0.00510094
Apoc2	chr7:19671578-19676864	0.0049889	0.00501841	0.00484969	0.00466365	0.00516427	0.00504037	0.00602578	0.0064365	0.00547152	0.00439949	0.0044409	0.903987	0.00527352	0.00510094
Oosp1	chr19:11667459-11691051	0.0049889	0.00501841	0.00484969	0.00466365	0.00516427	0.00504037	0.00602578	0.0064365	0.00547152	0.00439949	0.0044409	0.00464271	0.899177	0.00510094
5430419D17Rik	chr7:131174401-131250945	0.0049889	0.00501841	0.00484969	0.00466365	0.00516427	0.00504037	0.00602578	0.394478	0.00547152	0.00439949	0.291225	0.00464271	0.222789	0.00510094
Nppb	chr4:147985788-147987205	0.0049889	0.00501841	0.00484969	0.00466365	0.00516427	0.00504037	0.00602578	0.0064365	0.00547152	0.891029	0.0044409	0.00464271	0.00527352	0.00510094
7530416G11Rik	chr15:85492735-85503227	0.0049889	0.00501841	0.00484969	0.00466365	0.00516427	0.00504037	0.00602578	0.0064365	0.886436	0.00439949	0.0044409	0.00464271	0.00527352	0.00510094
1700120G07Rik	chr7:135191764-135196002	0.0049889	0.00501841	0.00484969	0.00466365	0.00516427	0.00504037	0.00602578	0.0064365	0.00547152	0.00439949	0.0044409	0.00464271	0.884801	0.00510094
Irx2	chr13:72628977-72634194	0.0049889	0.00501841	0.00484969	0.00466365	0.00516427	0.00504037	0.00602578	0.0064365	0.00547152	0.00439949	0.0044409	0.16821	0.00527352	0.720594
Armc12	chr17:28530860-28538975	0.0049889	0.00501841	0.00484969	0.00466365	0.00516427	0.00504037	0.00602578	0.0064365	0.00547152	0.00439949	0.880867	0.00464271	0.00527352	0.00510094
Olfr314	chr11:58786138-58787269	0.0049889	0.00501841	0.00484969	0.00466365	0.00516427	0.00504037	0.00602578	0.0064365	0.00547152	0.00439949	0.0044409	0.00464271	0.00527352	0.876724
Hils1	chr11:94967660-94968456	0.0049889	0.00501841	0.00484969	0.00466365	0.00516427	0.00504037	0.00602578	0.0064365	0.00547152	0.867061	0.0044409	0.00464271	0.00527352	0.00510094
Wfdc6a	chr2:164579518-164585447	0.0049889	0.00501841	0.00484969	0.00466365	0.00516427	0.00504037	0.00602578	0.0064365	0.00547152	0.866397	0.0044409	0.00464271	0.00527352	0.00510094
Fam159a	chr4:108367776-108383655	0.0049889	0.00501841	0.00484969	0.00466365	0.00516427	0.00504037	0.00602578	0.0064365	0.00547152	0.00439949	0.0044409	0.00464271	0.865917	0.00510094
Lypd4	chr7:24864619-24869691	0.0049889	0.00501841	0.00484969	0.00466365	0.00516427	0.00504037	0.00602578	0.0064365	0.00547152	0.00439949	0.0044409	0.857732	0.00527352	0.00510094
Apol7d	chr1:71653334-71662843	0.0049889	0.00501841	0.00484969	0.00466365	0.00516427	0.00504037	0.00602578	0.0064365	0.857273	0.00439949	0.0044409	0.00464271	0.00527352	0.00510094
Akr1b7	chr6:34412361-34423137	0.0049889	0.00501841	0.00484969	0.00466365	0.00516427	0.00504037	0.00602578	0.0064365	0.00547152	0.492651	0.0044409	0.365518	0.00527352	0.00510094
1700009J07Rik	chr10:77893419-77896111	0.0049889	0.00501841	0.00484969	0.00466365	0.00516427	0.00504037	0.00602578	0.0064365	0.00547152	0.00439949	0.0044409	0.00464271	0.847823	0.00510094
Gm6260	chr3:143670891-143712143	0.0049889	0.00501841	0.00484969	0.00466365	0.00516427	0.00504037	0.00602578	0.0064365	0.00547152	0.00439949	0.0044409	0.00464271	0.839639	0.00510094
Dfnb59	chr2:76650272-76658554	0.0049889	0.00501841	0.00484969	0.00466365	0.00516427	0.00504037	0.00602578	0.0064365	0.836629	0.00439949	0.0044409	0.00464271	0.00527352	0.00510094
Prss54	chr8:95559291-95575197	0.0049889	0.00501841	0.00484969	0.00466365	0.00516427	0.00504037	0.00602578	0.0064365	0.00547152	0.00439949	0.83545	0.00464271	0.00527352	0.00510094
Bpifa6	chr2:153974944-154000495	0.0049889	0.00501841	0.00484969	0.00466365	0.00516427	0.00504037	0.00602578	0.394858	0.00547152	0.00439949	0.0044409	0.00464271	0.44236	0.00510094
Klk1b11	chr7:43995878-43999875	0.0049889	0.00501841	0.00484969	0.00466365	0.00516427	0.00504037	0.00602578	0.831886	0.00547152	0.00439949	0.0044409	0.00464271	0.00527352	0.00510094
Rax	chr18:65934638-65939089	0.0049889	0.00501841	0.00484969	0.00466365	0.00516427	0.00504037	0.00602578	0.0064365	0.575604	0.00439949	0.0044409	0.259889	0.00527352	0.00510094
Lbx1	chr19:45233727-45235236	0.0049889	0.00501841	0.00484969	0.00466365	0.00516427	0.00504037	0.00602578	0.828024	0.00547152	0.00439949	0.0044409	0.00464271	0.00527352	0.00510094
Slc15a5	chr6:137983589-138079916	0.0049889	0.00501841	0.00484969	0.00466365	0.00516427	0.00504037	0.00602578	0.0064365	0.37215	0.456403	0.0044409	0.00464271	0.00527352	0.00510094
Olfr114	chr17:37589412-37590351	0.0049889	0.00501841	0.00484969	0.00466365	0.00516427	0.00504037	0.00602578	0.0064365	0.00547152	0.00439949	0.0044409	0.00464271	0.819294	0.00510094
Ldlrad1	chr4:107209179-107217914	0.0049889	0.00501841	0.00484969	0.00466365	0.00516427	0.00504037	0.00602578	0.0064365	0.00547152	0.00439949	0.0044409	0.00464271	0.810561	0.00510094
4933411G11Rik	chr5:143181016-143205068	0.0049889	0.00501841	0.00484969	0.00466365	0.00516427	0.00504037	0.00602578	0.0064365	0.00547152	0.00439949	0.0044409	0.194577	0.620461	0.00510094
Kncn	chr4:115884399-115887964	0.0049889	0.00501841	0.00484969	0.00466365	0.00516427	0.00504037	0.00602578	0.0064365	0.00547152	0.00439949	0.0044409	0.00464271	0.806268	0.00510094
Ropn1	chr16:34651210-34678610	0.0049889	0.00501841	0.00484969	0.00466365	0.00516427	0.00504037	0.00602578	0.0064365	0.00547152	0.802309	0.0044409	0.00464271	0.00527352	0.00510094
Mospd4	chr18:46464933-46465816	0.0049889	0.00501841	0.00484969	0.00466365	0.00516427	0.00504037	0.00602578	0.804344	0.00547152	0.00439949	0.0044409	0.00464271	0.00527352	0.00510094
Olfr1249	chr2:89629939-89630896	0.0049889	0.00501841	0.00484969	0.00466365	0.00516427	0.00504037	0.00602578	0.0064365	0.00547152	0.00439949	0.0044409	0.00464271	0.799908	0.00510094
Cd300lb	chr11:114922780-114934386	0.0049889	0.00501841	0.00484969	0.00466365	0.00516427	0.00504037	0.00602578	0.200796	0.313523	0.00439949	0.296444	0.00464271	0.00527352	0.00510094
2010016I18Rik	chr3:106481985-106485913	0.0049889	0.00501841	0.00484969	0.00466365	0.00516427	0.00504037	0.00602578	0.797972	0.00547152	0.00439949	0.0044409	0.00464271	0.00527352	0.00510094
Ear11	chr14:51255261-51256112	0.0049889	0.00501841	0.00484969	0.00466365	0.00516427	0.00504037	0.00602578	0.0064365	0.00547152	0.00439949	0.0044409	0.792372	0.00527352	0.00510094
Adipoq	chr16:23146535-23157968	0.0049889	0.00501841	0.00484969	0.00466365	0.00516427	0.00504037	0.00602578	0.0064365	0.00547152	0.00439949	0.0044409	0.00464271	0.00527352	0.790778
Klrb1b	chr6:128813705-128826315	0.0049889	0.00501841	0.00484969	0.00466365	0.00516427	0.00504037	0.00602578	0.0064365	0.00547152	0.00439949	0.78989	0.00464271	0.00527352	0.00510094
Mgarp	chr3:51388412-51396547	0.0049889	0.00501841	0.00484969	0.039306	0.00516427	0.00504037	0.00602578	0.0064365	0.00547152	0.00439949	0.0044409	0.00464271	0.588662	0.990362
Retnlb	chr16:48816855-48818892	0.0049889	0.00501841	0.00484969	0.00466365	0.00516427	0.00504037	0.00602578	0.0064365	0.00547152	0.00439949	0.0044409	0.782548	0.00527352	0.00510094
Vmn2r65	chr7:84940168-84964009	0.0049889	0.00501841	0.00484969	0.00466365	0.00516427	0.00504037	0.00602578	0.0064365	0.00547152	0.00439949	0.0044409	0.00464271	0.779674	0.00510094
Mzb1	chr18:35647264-35649367	0.0049889	0.00501841	0.00484969	0.00466365	0.00516427	0.00504037	0.00602578	0.777426	0.00547152	0.00439949	0.0044409	0.00464271	0.00527352	0.00510094
Cylc2	chr4:51216677-51229928	0.0049889	0.00501841	0.00484969	0.00466365	0.00516427	0.00504037	0.00602578	0.0064365	0.774467	0.00439949	0.0044409	0.00464271	0.00527352	0.00510094
Gm11541	chr11:94694497-94704499	0.0049889	0.00501841	0.00484969	0.00466365	0.00516427	0.00504037	0.00602578	0.0064365	0.00547152	0.00439949	0.0044409	0.773295	0.00527352	0.00510094
Cela2a	chr4:141814962-141826003	0.0049889	0.00501841	0.00484969	0.00466365	0.00516427	0.00504037	0.00602578	0.7707	0.00547152	0.00439949	0.0044409	0.00464271	0.00527352	0.00510094
Znrf4	chr17:56511247-56512483	0.0049889	0.00501841	0.00484969	0.00466365	0.00516427	0.00504037	0.00602578	0.0064365	0.00547152	0.00439949	0.767606	0.00464271	0.00527352	0.00510094
Trim10	chr17:36869573-36877833	0.0049889	0.00501841	0.00484969	0.00466365	0.00516427	0.00504037	0.00602578	0.0064365	0.00547152	0.00439949	0.0044409	0.372498	0.00527352	0.398736
Hoxb13	chr11:96194360-96196599	0.0049889	0.00501841	0.00484969	0.00466365	0.00516427	0.00504037	0.00602578	0.0064365	0.76313	0.00439949	0.0044409	0.00464271	0.00527352	0.00510094
Gm20110	chr10:99609170-99658134	0.0049889	0.00501841	0.00484969	0.00466365	0.00516427	0.00504037	0.00602578	0.0064365	0.444805	0.00439949	0.0044409	0.00464271	0.320522	0.00510094
Lyzl6	chr11:103631074-103638874	0.0049889	0.00501841	0.00484969	0.00466365	0.00516427	0.00504037	0.00602578	0.0064365	0.00547152	0.757522	0.0044409	0.00464271	0.00527352	0.00510094
9130015A21Rik	chr12:35672290-35695118	0.0049889	0.00501841	0.00484969	0.00466365	0.00516427	0.00504037	0.00602578	0.755446	0.00547152	0.00439949	0.0044409	0.00464271	0.00527352	0.00510094
Olfr101	chr17:37299493-37300420	0.0049889	0.00501841	0.00484969	0.00466365	0.00516427	0.00504037	0.00602578	0.754384	0.00547152	0.00439949	0.0044409	0.00464271	0.00527352	0.00510094
Olfr1128	chr2:87544606-87545542	0.0049889	0.00501841	0.00484969	0.00466365	0.00516427	0.00504037	0.00602578	0.744916	0.00547152	0.00439949	0.0044409	0.00464271	0.00527352	0.00510094
Olfr221	chr14:52035173-52036109	0.0049889	0.00501841	0.00484969	0.00466365	0.00516427	0.00504037	0.00602578	0.744916	0.00547152	0.00439949	0.0044409	0.00464271	0.00527352	0.00510094
Glipr1l1	chr10:112060188-112078510	0.0049889	0.00501841	0.00484969	0.00466365	0.00516427	0.00504037	0.00602578	0.0064365	0.00547152	0.742256	0.0044409	0.00464271	0.00527352	0.00510094
Csrp3	chr7:48830397-48848051	0.0049889	0.00501841	0.00484969	0.00466365	0.00516427	0.00504037	0.00602578	0.0064365	0.00547152	0.741029	0.0044409	0.00464271	0.00527352	0.00510094
Myl3	chr9:110763680-110769794	0.0049889	0.00501841	0.00484969	0.00466365	0.00516427	0.00504037	0.00602578	0.0064365	0.00547152	0.740127	0.0044409	0.00464271	0.00527352	0.00510094
Olfr262	chr19:12240720-12241659	0.0049889	0.00501841	0.00484969	0.00466365	0.00516427	0.00504037	0.00602578	0.741813	0.00547152	0.00439949	0.0044409	0.00464271	0.00527352	0.00510094
Olfr736	chr14:50392757-50393696	0.0049889	0.00501841	0.00484969	0.00466365	0.00516427	0.00504037	0.00602578	0.741813	0.00547152	0.00439949	0.0044409	0.00464271	0.00527352	0.00510094
4930511M11Rik	chr5:3657003-3679544	0.0049889	0.00501841	0.00484969	0.00466365	0.00516427	0.00504037	0.00602578	0.435373	0.00547152	0.00439949	0.0044409	0.306848	0.00527352	0.00510094
Ldhc	chr7:46861262-46878142	0.0049889	0.00501841	0.00484969	0.00466365	0.00516427	0.00504037	0.00602578	0.0064365	0.00547152	0.00439949	0.0044409	0.00464271	0.00527352	0.735127
Olfr1364	chr13:21573509-21574454	0.0049889	0.00501841	0.00484969	0.00466365	0.00516427	0.00504037	0.00602578	0.735686	0.00547152	0.00439949	0.0044409	0.00464271	0.00527352	0.00510094
Pax4	chr6:28442333-28449340	0.0049889	0.00501841	0.00484969	0.00466365	0.00516427	0.00504037	0.00602578	0.0064365	0.733589	0.00439949	0.0044409	0.00464271	0.00527352	0.00510094
1700029H14Rik	chr8:13550732-13562448	0.0049889	0.00501841	0.00484969	0.00466365	0.00516427	0.00504037	0.00602578	0.0064365	0.00547152	0.00439949	0.0044409	0.00464271	0.00527352	0.729113
Olfr900	chr9:38377882-38378833	0.0049889	0.00501841	0.00484969	0.00466365	0.00516427	0.00504037	0.00602578	0.729661	0.00547152	0.00439949	0.0044409	0.00464271	0.00527352	0.00510094
Pilrb2	chr5:137865828-137871758	0.0049889	0.00501841	0.00484969	0.00466365	0.00516427	0.00504037	0.00602578	0.0064365	0.00547152	0.00439949	0.494583	0.2374	0.00527352	0.00510094
Olfr586	chr7:103121828-103122782	0.0049889	0.00501841	0.00484969	0.00466365	0.00516427	0.00504037	0.00602578	0.726687	0.00547152	0.00439949	0.0044409	0.00464271	0.00527352	0.00510094
Timm8a2	chr14:122034673-122038422	0.0049889	0.00501841	0.00484969	0.00466365	0.00516427	0.00504037	0.00602578	0.0064365	0.00547152	0.722498	0.0044409	0.00464271	0.00527352	0.00510094
Esrp1	chr4:11332037-11386783	0.0049889	0.00501841	0.00484969	0.00466365	0.00516427	0.00504037	0.00602578	0.146596	0.228855	0.14079	0.0044409	0.00464271	0.00527352	0.222466
Crp	chr1:172698055-172699966	0.0049889	0.00501841	0.00484969	0.00466365	0.00516427	0.00504037	0.00602578	0.722459	0.00547152	0.00439949	0.0044409	0.00464271	0.00527352	0.00510094
4930503E24Rik	chr10:124469073-124524488	0.0049889	0.00501841	0.00484969	0.00466365	0.00516427	0.00504037	0.00602578	0.0064365	0.00547152	0.00439949	0.0044409	0.00464271	0.00527352	0.720181
4933406M09Rik	chr1:134385939-134390983	0.0049889	0.00501841	0.00484969	0.00466365	0.00516427	0.00504037	0.00602578	0.0064365	0.00547152	0.328721	0.0044409	0.00464271	0.386709	0.00510094
Il25	chr14:54932694-54935836	0.0049889	0.00501841	0.00484969	0.00466365	0.00516427	0.00504037	0.00602578	0.0064365	0.00547152	0.00439949	0.0044409	0.00464271	0.7021	0.00510094
Clec4d	chr6:123262106-123275268	0.0049889	0.00501841	0.00484969	0.00466365	0.00516427	0.00504037	0.00602578	0.0064365	0.00547152	0.00439949	0.700868	0.00464271	0.00527352	0.00510094
Olfr25	chr9:38329491-38330559	0.0049889	0.00501841	0.00484969	0.00466365	0.00516427	0.00504037	0.00602578	0.0064365	0.00547152	0.00439949	0.0044409	0.00464271	0.698071	0.00510094
Olfr179	chr11:58665560-58666544	0.0049889	0.00501841	0.00484969	0.00466365	0.00516427	0.00504037	0.00602578	0.698199	0.00547152	0.00439949	0.0044409	0.00464271	0.00527352	0.00510094
Inhbe	chr10:127349401-127351772	0.0049889	0.00501841	0.00484969	0.00466365	0.00516427	0.00504037	0.00602578	0.278856	0.00547152	0.00439949	0.0044409	0.00464271	0.00527352	0.421423
Cyp2a5	chr7:26835338-26843264	0.0049889	0.00501841	0.00484969	0.00466365	0.00516427	0.00504037	0.00602578	0.357125	0.00547152	0.340665	0.0044409	0.00464271	0.00527352	0.00510094
1700095B10Rik	chr5:112793291-112801701	0.0049889	0.00501841	0.00484969	0.00466365	0.00516427	0.00504037	0.00602578	0.0064365	0.00547152	0.688675	0.0044409	0.00464271	0.00527352	0.00510094
Gm11711	chr11:115031485-115037769	0.0049889	0.00501841	0.00484969	0.00466365	0.00516427	0.00504037	0.00602578	0.0064365	0.00547152	0.396222	0.0044409	0.295874	0.00527352	0.00510094
Fosl1	chr19:5447697-5455938	0.0049889	0.00501841	0.00484969	0.00466365	0.00516427	0.00504037	0.00602578	0.0064365	0.00547152	0.685859	0.0044409	0.00464271	0.00527352	0.00510094
Olfr181	chr16:58925556-58928644	0.0049889	0.00501841	0.00484969	0.00466365	0.00516427	0.00504037	0.00602578	0.0064365	0.00547152	0.00439949	0.0044409	0.00464271	0.00527352	0.685056
4930567H12Rik	chr8:125584637-125616670	0.0049889	0.00501841	0.00484969	0.00466365	0.00516427	0.00504037	0.00602578	0.0064365	0.00547152	0.684156	0.0044409	0.00464271	0.00527352	0.00510094
Ankle1	chr8:71406011-71409904	0.0049889	0.00501841	0.00484969	0.00466365	0.00516427	0.00504037	0.00602578	0.279002	0.00547152	0.00439949	0.410888	0.00464271	0.00527352	0.00510094
A630077J23Rik	chr4:43751858-43759464	0.0049889	0.00501841	0.00484969	0.00466365	0.00516427	0.00504037	0.00602578	0.0064365	0.00547152	0.682344	0.0044409	0.00464271	0.00527352	0.00510094
Ccnb1ip1	chr14:50789248-50795728	0.0049889	0.00501841	0.00484969	0.00466365	0.00516427	0.00504037	0.00602578	0.0064365	0.00547152	0.394629	0.0044409	0.292179	0.00527352	0.00510094
4930524O08Rik	chr9:89826518-89864028	0.0049889	0.00501841	0.00484969	0.00466365	0.00516427	0.00504037	0.00602578	0.0064365	0.677561	0.00439949	0.0044409	0.00464271	0.00527352	0.00510094
Chst13	chr6:90308350-90325185	0.0049889	0.00501841	0.00484969	0.00466365	0.00516427	0.00504037	0.00602578	0.0064365	0.00547152	0.00439949	0.0044409	0.26314	0.41834	0.00510094
Gbx1	chr5:24504425-24526848	0.0049889	0.00501841	0.00484969	0.00466365	0.00516427	0.00504037	0.00602578	0.0064365	0.677008	0.00439949	0.0044409	0.00464271	0.00527352	0.00510094
Olfr1335	chr4:118808854-118809862	0.0049889	0.00501841	0.00484969	0.00466365	0.00516427	0.00504037	0.00602578	0.676972	0.00547152	0.00439949	0.0044409	0.00464271	0.00527352	0.00510094
Tdpoz3	chr3:93826019-93827117	0.0049889	0.00501841	0.00484969	0.00466365	0.00516427	0.00504037	0.00602578	0.0064365	0.00547152	0.00439949	0.0044409	0.00464271	0.674852	0.00510094
Gc	chr5:89417510-89457898	0.0049889	0.00501841	0.00484969	0.00466365	0.00516427	0.00504037	0.00602578	0.670767	0.00547152	0.00439949	0.0044409	0.00464271	0.00527352	0.00510094
9130409I23Rik	chr1:181051236-181060667	0.0049889	0.00501841	0.00484969	0.00466365	0.00516427	0.00504037	0.00602578	0.318209	0.00547152	0.00439949	0.0044409	0.00464271	0.357624	0.00510094
4931419H13Rik	chr3:55055241-55084002	0.0049889	0.00501841	0.00484969	0.00466365	0.00516427	0.00504037	0.00602578	0.0064365	0.00547152	0.668199	0.0044409	0.00464271	0.00527352	0.00510094
Olfr372	chr8:72057659-72058675	0.0049889	0.00501841	0.00484969	0.00466365	0.00516427	0.00504037	0.00602578	0.670181	0.00547152	0.00439949	0.0044409	0.00464271	0.00527352	0.00510094
Gm6878	chr14:67304887-67314711	0.0049889	0.00501841	0.00484969	0.00466365	0.00516427	0.00504037	0.00602578	0.0064365	0.00547152	0.00439949	0.0044409	0.00464271	0.668139	0.00510094
4930546C10Rik	chr18:68889486-68951528	0.0049889	0.00501841	0.00484969	0.00466365	0.00516427	0.00504037	0.00602578	0.0064365	0.00547152	0.00439949	0.0044409	0.00464271	0.286297	0.384256
Gm16325	chr3:146641931-146651715	0.0049889	0.00501841	0.00484969	0.00466365	0.00516427	0.00504037	0.00602578	0.542464	0.00547152	0.00439949	0.0044409	0.127831	0.00527352	0.00510094
Gm4847	chr1:166628970-166647693	0.0049889	0.00501841	0.00484969	0.00466365	0.00516427	0.00504037	0.00602578	0.0064365	0.298699	0.366934	0.0044409	0.00464271	0.00527352	0.00510094
Olfr49	chr14:54281895-54282925	0.0049889	0.00501841	0.00484969	0.00466365	0.00516427	0.00504037	0.00602578	0.658621	0.00547152	0.00439949	0.0044409	0.00464271	0.00527352	0.00510094
Pax7	chr4:139738080-139832968	0.0049889	0.00501841	0.00484969	0.00466365	0.00516427	0.00504037	0.00602578	0.0064365	0.00547152	0.126586	0.389843	0.00464271	0.149216	0.00510094
Dhrs7c	chr11:67798270-67816002	0.0049889	0.00501841	0.00484969	0.00466365	0.00516427	0.00504037	0.00602578	0.0064365	0.00547152	0.00439949	0.0044409	0.00464271	0.655941	0.00510094
Olfr1134	chr2:87655924-87658457	0.0049889	0.00501841	0.00484969	0.00466365	0.00516427	0.00504037	0.00602578	0.0064365	0.00547152	0.00439949	0.0044409	0.00464271	0.655235	0.00510094
Skint7	chr4:111972926-111988221	0.0049889	0.00501841	0.00484969	0.00466365	0.00516427	0.00504037	0.00602578	0.0064365	0.00547152	0.00439949	0.651125	0.00464271	0.00527352	0.00510094
Tnfsf11	chr14:78277445-78308043	0.0049889	0.00501841	0.00484969	0.00466365	0.00516427	0.00504037	0.00602578	0.265027	0.00547152	0.00439949	0.390478	0.00464271	0.00527352	0.00510094
Ms4a10	chr19:10962294-10974670	0.0049889	0.00501841	0.00484969	0.00466365	0.00516427	0.00504037	0.00602578	0.0064365	0.00547152	0.638419	0.0044409	0.00464271	0.00527352	0.00510094
Soat2	chr15:102150574-102163436	0.0049889	0.00501841	0.00484969	0.00466365	0.00516427	0.00504037	0.00602578	0.0064365	0.00547152	0.00439949	0.0044409	0.00464271	0.63075	0.00510094
5430427M07Rik	chr12:91045847-91056635	0.0049889	0.00501841	0.00484969	0.00466365	0.00516427	0.00504037	0.00602578	0.0064365	0.00547152	0.628305	0.0044409	0.00464271	0.00527352	0.00510094
Vgll2	chr10:52022685-52028471	0.0049889	0.00501841	0.00484969	0.00466365	0.00516427	0.00504037	0.00602578	0.0064365	0.00547152	0.00439949	0.62797	0.00464271	0.00527352	0.00510094
1700121N20Rik	chr12:106442651-106447666	0.0049889	0.00501841	0.00484969	0.00466365	0.00516427	0.00504037	0.00602578	0.0064365	0.00547152	0.623747	0.0044409	0.00464271	0.00527352	0.00510094
Olfr313	chr11:58816927-58818001	0.0049889	0.00501841	0.00484969	0.00466365	0.00516427	0.00504037	0.00602578	0.624741	0.00547152	0.00439949	0.0044409	0.00464271	0.00527352	0.00510094
Krt17	chr11:100256216-100260989	0.0049889	0.00501841	0.00484969	0.00466365	0.00516427	0.00504037	0.00602578	0.0064365	0.00547152	0.00439949	0.0044409	0.00464271	0.00527352	0.622269
0610012H03Rik	chr2:105224341-105379860	0.0049889	0.00501841	0.00484969	0.00466365	0.00516427	0.00504037	0.00602578	0.0064365	0.00547152	0.00439949	0.0044409	0.00464271	0.00527352	0.621218
C87499	chr4:88627319-88634186	0.0049889	0.00501841	0.00484969	0.00466365	0.00516427	0.00504037	0.00602578	0.0064365	0.00547152	0.00439949	0.0044409	0.00464271	0.00527352	0.619407
Gm12295	chr11:65277653-65287833	0.0049889	0.00501841	0.00484969	0.00466365	0.00516427	0.00504037	0.00602578	0.0064365	0.28089	0.172598	0.0044409	0.127186	0.0508401	0.00510094
Lrit3	chr3:129788290-129804030	0.0049889	0.00501841	0.00484969	0.00466365	0.00516427	0.00504037	0.00602578	0.364928	0.00547152	0.00439949	0.0044409	0.257415	0.00527352	0.00510094
Gm648	chrX:56543873-56549606	0.0049889	0.00501841	0.00484969	0.00466365	0.00516427	0.00504037	0.00602578	0.0064365	0.00547152	0.61482	0.0044409	0.00464271	0.00527352	0.00510094
Tmem182	chr1:40805600-40855267	0.0049889	0.00501841	0.00484969	0.00466365	0.00516427	0.00504037	0.00602578	0.609076	0.00547152	0.00439949	0.0044409	0.00464271	0.00527352	0.00510094
Aqp7	chr4:41033073-41048136	0.0049889	0.00501841	0.00484969	0.00466365	0.00516427	0.00504037	0.00602578	0.231803	0.00547152	0.222013	0.0044409	0.163772	0.00527352	0.00510094
Hyal5	chr6:24857996-24891958	0.0049889	0.00501841	0.00484969	0.00466365	0.00516427	0.00504037	0.00602578	0.288647	0.00547152	0.00439949	0.0044409	0.00464271	0.324799	0.00510094
Arhgap8	chr15:84720051-84772207	0.0049889	0.00501841	0.00484969	0.00466365	0.00516427	0.00504037	0.00602578	0.0064365	0.00547152	0.00439949	0.601871	0.00464271	0.00527352	0.00510094
1700128F08Rik	chr9:8221888-8241987	0.0049889	0.00501841	0.00484969	0.00466365	0.00516427	0.00504037	0.00602578	0.59951	0.00547152	0.00439949	0.0044409	0.00464271	0.00527352	0.00510094
4930455D15Rik	chr18:32663641-32837287	0.0049889	0.00501841	0.00484969	0.00466365	0.00516427	0.00504037	0.00602578	0.0064365	0.597458	0.00439949	0.0044409	0.00464271	0.00527352	0.00510094
4921513I03Rik	chr10:120765731-120778886	0.0049889	0.00501841	0.00484969	0.00466365	0.00516427	0.00504037	0.00602578	0.0064365	0.00547152	0.00439949	0.0044409	0.00464271	0.00527352	0.592841
Olfr1130	chr2:87606211-87608334	0.0049889	0.00501841	0.00484969	0.00466365	0.00516427	0.00504037	0.00602578	0.589589	0.00547152	0.00439949	0.0044409	0.00464271	0.00527352	0.00510094
5830416I19Rik	chr5:64044972-64050226	0.0049889	0.0773151	0.00484969	0.00466365	0.00516427	0.00504037	0.00602578	0.221614	0.692099	0.212324	0.326963	0.156592	0.250067	0.00510094
Cym	chr3:107211294-107221732	0.0049889	0.00501841	0.00484969	0.00466365	0.00516427	0.00504037	0.00602578	0.0064365	0.00547152	0.00439949	0.0044409	0.00464271	0.58642	0.00510094
Gm8267	chr14:44717166-44724987	0.0049889	0.00501841	0.00484969	0.00466365	0.00516427	0.00504037	0.00602578	0.0064365	0.00547152	0.00439949	0.0044409	0.00464271	0.583051	0.00510094
Serpinb2	chr1:107511422-107525600	0.0049889	0.00501841	0.00484969	0.00466365	0.00516427	0.00504037	0.00602578	0.0064365	0.00547152	0.582172	0.0044409	0.00464271	0.00527352	0.00510094
Wnt3a	chr11:59248041-59290751	0.0049889	0.00501841	0.00484969	0.00466365	0.00516427	0.00504037	0.00602578	0.0064365	0.00547152	0.202247	0.0044409	0.149129	0.238224	0.00510094
Pdc	chr1:150319416-150333906	0.0049889	0.00501841	0.00484969	0.00466365	0.00516427	0.00504037	0.00602578	0.0064365	0.00547152	0.00439949	0.0044409	0.00464271	0.579164	0.00510094
Gpr141	chr13:19749681-19824257	0.0049889	0.00501841	0.00484969	0.00466365	0.00516427	0.00504037	0.00602578	0.332503	0.00547152	0.00439949	0.245712	0.00464271	0.00527352	0.00510094
[truncated: 22,466 more rows]

## Sheet: Hippocampus_chronic+stim
tracking_id	locus	TA_chronic-stim	TA_chronic-stim	TA_chronic-stim	TA_chronic-stim	TA_chronic-stim	TA_chronic-stim	NIC_chronic-stim	NIC_chronic-stim	NIC_chronic-stim	NIC_chronic-stim	NIC_chronic_stim	NIC_chronic-stim
[truncated: 23,047 more rows]
