# Supplementary material for: Paternal nicotine exposure alters hepatic xenobiotic metabolism in offspring
Source: eLife. 2017 Feb 14;6:e24771. doi: 10.7554/eLife.24771 (PMC5340528; doi:10.7554/eLife.24771)
Supplement: Supplementary file 2. — RNA-Seq data for hepatocytes isolated from male TA or NIC offspring, then cultured in vitro for varying times as indicated. DOI: http://dx.doi.org/10.7554/eLife.24771.020 [file elife-24771-supp2.xlsx]

## Sheet: Readme
Shown are 60 RNA-Seq datasets, collected from hepatocytes in tissue culture
Hepatocytes were isolated from drug-naïve animals that were offspring of control (TA) or nicotine-exposed (NIC) fathers
Culture conditions differed somewhat from experiment to experiment -- batches are color-coded. To correct for culture conditions, each batch is z-score normalized by average and standard deviation prior to analyses as in Figure 4.

## Sheet: Dataset
Gene_name	MPV_HEPIV01QC08152016	MPV_HEPIV06QC08152016	MPV_HEPIV21QC08152016	MPV_HEPIV11QC08152016	MPV_HEPIV16QC08152016	MPV_HEPIV26QC08152016	MPV_HEPIV01QC07072016	MPV_HEPIV13QC07072016	MPV_HEPIV07QC07072016	MPV_HEPIV19QC07072016	MPV_HEPIV1qc03122016	MPV_HEPIV11qc03122016	MPV_HEPIV21qc03122016	MPV_HEPIV01qc04212016	MPV_HEPIV16qc04212016	MPV_HEPIV6qc03122016	MPV_HEPIV16qc03122016	MPV_HEPIV26qc03122016	MPV_HEPIV06qc04212016	MPV_HEPIV11qc04212016	MPV_HEPIV2qc03122016	MPV_HEPIV12qc03122016	MPV_HEPIV22qc03122016	MPV_HEPIV02qc04212016	MPV_HEPIV17qc04212016	MPV_HEPIV7qc03122016	MPV_HEPIV17qc03122016	MPV_HEPIV27qc03122016	MPV_HEPIV07qc04212016	MPV_HEPIV12qc04212016	MPV_HEPIV3qc03122016	MPV_HEPIV13qc03122016	MPV_HEPIV23qc03122016	MPV_HEPIV03qc04212016	MPV_HEPIV18qc04212016	MPV_HEPIV8qc03122016	MPV_HEPIV18qc03122016	MPV_HEPIV28qc03122016	MPV_HEPIV08qc04212016	MPV_HEPIV13qc04212016	MPV_HEPIV4qc03122016	MPV_HEPIV14qc03122016	MPV_HEPIV24qc03122016	MPV_HEPIV04qc04212016	MPV_HEPIV19qc04212016	MPV_HEPIV9qc03122016	MPV_HEPIV19qc03122016	MPV_HEPIV29qc03122016	MPV_HEPIV09qc04212016
	TA_DMSO_t2_noDEX	TA_DMSO_t2_noDEX	TA_DMSO_t2_noDEX	NIC_DMSO_t2_noDEX	NIC_DMSO_t2_noDEX	NIC_DMSO_t2_noDEX	TA_DMSO	TA_DMSO	NIC_DMSO	NIC_DMSO	TA_t0	TA_t0	TA_t0	TA_t0	TA_t0	NIC_t0	NIC_t0	NIC_t0	NIC_t0	NIC_t0	TA_t1	TA_t1	TA_t1	TA_t1	TA_t1	NIC_t1	NIC_t1	NIC_t1	NIC_t1	NIC_t1	TA_t3	TA_t3	TA_t3	TA_t3	TA_t3	NIC_t3	NIC_t3	NIC_t3	NIC_t3	NIC_t3	TA_t21	TA_t21	TA_t21	TA_t21	TA_t21	NIC_t21	NIC_t21	NIC_t21	NIC_t21
Alb	70057.5	68639.5	87426.1	78008.1	76539.2	119945	106379	102553	87474.2	87911.1	89401.8	126132	108736	90585.4	87560.1	96833.8	100721	77026.1	116625	88219.7	97924.2	128312	98488.6	91601.6	87038.8	103619	108280	75505	107863	98992.8	95691.2	125541	108026	94002.6	94269.6	108441	104774	81226.7	128856	102181	120421	133654	133158	92074.4	97882.9	126708	139528	81692.8	85501.1
Mup7	34698.2	46414.6	40790.2	33696.8	41063.2	56924.6	17522.3	25804.2	18323.8	13254.5	56135.4	34992.9	31478.7	43236	50947.4	45460.1	39798.3	29880.8	52141.2	38353	49775.8	40814.7	53549.1	31497.8	66441.1	49627.5	57108.3	30475.7	58860.1	46961.2	47537.2	31190	42062.6	68915.5	56322.1	56000.9	58058.8	34750.8	45724.2	52312.2	31804.8	44692.2	48218.8	34243.8	56550.8	30501.7	39998.4	11885.7	80749.3
Mup20	30660.6	39466.3	50676.8	54947.7	55183.9	47245.1	11523.8	18338.5	29311.6	12695.2	51946.9	36494.9	57375.8	36597.1	46702	25172.4	30411.3	31772.3	32028.2	50801.9	55364.7	50448.7	69954.2	40470.9	50864.9	25125.8	31924.5	29295.5	39979.7	50211.6	48051	37842.7	68047.8	41006.1	49856.6	25944.1	32620.4	29810.6	37296.9	50544.8	51898.5	52476	89709.1	23448.2	44416.1	27631.6	40166.1	24472.5	53497.6
Mup3	23940.3	20915	30123.9	26796.2	26112.6	33336.2	11855.3	12873.3	13204.3	10220.7	28775	31268.3	28785.1	27077.6	27600.8	26183.5	28022.5	23959.1	27869.1	27439.8	29868.8	33735.3	33376.2	28393.4	29498.7	30754.3	30330.8	29087.1	27248.4	31223.4	30318.2	29487.5	34385.5	30243.7	28744.9	31987.4	27753.1	27932.5	30423.7	30907.8	28860.5	34750.4	39456.6	18431.5	28000.5	28782.1	32839	17646.1	37935.8
Serpina3k	14896.4	17763.2	15972.7	19181.1	14671.2	22606.9	20983.5	21621.5	20055	21597.3	18780.1	20632.6	21112.3	22735.2	20075.6	20656.3	16697.2	25151	22985.6	21160.9	19141.1	21300.5	21789.9	25175.6	21302.5	20880	18741.1	30247.3	22968.7	21940.4	20581.3	17604.4	23770.4	25710.7	20662.9	24234.5	18158.2	28307.1	22849.6	18868.4	20115.2	21420.4	24430.7	19342.6	17904.2	19584.2	20008.8	17992.1	23395.6
Serpina1e	15088.7	16318.9	20260	16605.6	14790.5	21686.8	13141.8	14727.4	13611.9	12425.6	17315.2	16476.8	21838	21221.8	20604.1	18491.9	17040.4	15850.2	21289.3	23616	19049	14132.8	19377.3	19780.8	22056.4	19321.6	16158.4	15517.7	21959.9	25253.2	18813.1	18399.5	17653	16105.7	21664.7	20875.1	17915.9	16396.2	25460.2	26407.9	27763.7	19464.8	15387.6	19941.7	23382.9	25376.5	21817.5	22979.9	16317.7
Mup10	20576.1	16851.5	11388.8	11441.8	8957.02	17859.5	3260.29	7759.44	4250.08	4315.46	25231	13806.9	17070.4	15508.6	19313	18125.8	21772.8	25625.8	16913.4	16094.8	19879.1	24229.7	12400.3	18139.7	16621.4	21703	25568.7	16395.8	22426	12439.9	20537	17299.7	25463.8	20158.4	15496.2	20475.1	18229	11856.2	18915.8	18510.7	27655.5	16158	30446.6	16050.4	13191.7	33743.8	25708.6	18891.9	20117.4
Rpph1	12820.2	9856.38	13349.8	14537.7	12081.6	15026	2328.31	2654.47	2289.66	3705.52	9673.66	14519.3	11906.7	16646.3	17071.7	11959	15221.8	22895.4	8938.64	16719.1	10533.3	13904	12245	11778.6	18179.5	13263.2	14965	26086	10649	17222	13374	13078.2	14943.3	13381.6	18400.4	18411.2	12671.9	20046.9	11926.4	17552.8	15825.7	10935.2	19070.3	10266.7	22225.6	15184.6	17821.5	74621.6	13433.1
Trf	15790.8	13680.2	14162.9	10643.8	13709.2	11352.6	16427.8	15811	13398.9	13715.7	12386.4	9547.83	10475.5	12190.6	12277.9	10729	9272.57	14594.2	9939.56	10261.2	11035.9	7338.82	9591.49	11474.5	11868	9610.59	8288.11	15844.3	8816.39	9736.89	11971.7	9792.28	7045.6	9190.98	11321.4	9411.58	10348.2	15828.2	9623.71	9703.87	12241.3	9436.05	5411.25	10803.1	10307.1	9867.81	8068.04	13746.3	5531.53
Apoe	8799.44	8999.9	10226.3	7797.75	8185.56	11354.6	7790.53	8668.46	6132.11	10095.6	12532.1	13418.2	10923.3	10313	11264.2	11513.7	11251.3	10924.2	9370.78	12063.5	12978.5	11554.7	7945.73	9247.45	9769.46	11468.9	12196.8	9155.85	9674.51	10935.1	13944	11290.2	9752.55	7736.37	10967.7	9139.81	13521.3	8636.89	8895.38	11582.4	16881.7	8691.4	9232.05	6756.45	9612.3	13050	11512.8	11574	6427.47
Apoa1	5945.16	7080.78	7993.27	6841.67	6960.62	8846.93	5085.2	5647.06	4720.43	4968.13	7530.04	12574.9	10431.2	10547.8	12886.7	11763.3	10129	13393.1	13048.1	13090.5	7850.98	10810	9155.8	10376.4	10433.7	11965.1	9990.63	12591.7	13815.4	11435.9	7578.52	12041.4	9104.72	8782.64	12584.8	11386.5	9906.57	12624.6	13360.9	12507.6	7769.22	8611.1	6670.29	6387.03	10533.4	12927.9	8783.08	13886.5	9219.68
Fgb	8587.7	7746.17	8761.8	8069.06	8933.49	8338.56	7523.43	7400.26	6433.26	7064.4	8745.48	8077.02	7954.22	11936.2	11578.1	6926.47	6345.34	12733.9	9453.39	8169.09	8419.82	8100.69	7919.23	12943.9	10707.3	6974.1	7037.87	13250.4	8524.19	8180.89	8303.57	7714.79	8712.43	11922.5	11694.4	7652.92	7036.81	12437.8	8810.47	7645.92	6491.29	5839.03	5636.73	7166.13	8621.51	6538.97	7277.93	6579.8	7613.85
Gc	7741.96	7799.02	8205.09	8071.46	7989.82	8997.89	6751.5	6717.93	6394.07	7327.15	8545.81	8777.84	8508.86	7872.75	7599.33	7946.6	7723.82	7087.32	8092.09	8297.6	8989.14	8829.94	8999.92	7754.8	8156.14	7894.31	8355.97	7661.78	8601.49	8429.01	8156.78	8364.74	9166.42	7123.14	7755.42	8559.12	8265.92	6737.63	8384.24	8377.91	9295.14	8840.99	7731.29	6403.33	7823.81	8638.28	9979.27	6687.77	6956.82
Apoa2	6640.25	6228.96	8283.84	6375.83	5351.96	10491.1	3390.97	3116.19	2392.22	4015.24	7258.37	11388.1	7669	9216.13	7930.09	8138.74	8842.98	6551.93	9098.04	9169.77	8849.75	12313.3	8019.35	9461.25	7164.85	9646.23	11403.7	6003.93	9325.14	9605.08	7662.37	9778.15	10032.5	9387.8	8290.81	11147.2	12503.3	5425.56	9497.96	10528	7990.17	11508.6	8149.76	5406.47	6677.03	8683.7	11658.8	4044.27	6150.07
Mup14	5991.36	6299.19	5799.24	5008.62	10380.4	7420	3914.78	2615.12	2723.42	1843	10539.6	7145.98	5252.84	5557.29	6649.56	6085.86	4505.85	6511.82	7698.94	7170.39	6710.01	4302.27	7019.6	7304.38	11796.7	5899.98	5699.89	9440.84	4365.04	8631.93	6136.86	3629.16	6015.84	7871.41	8997.16	6002.45	5458.08	8046.76	6884.02	10478.2	4764.77	6278.25	10648.6	4153.13	10036	9676.8	4770.37	3135.73	23342.9
Hpx	13154.2	8224.87	9005.52	8397.28	8316.79	5827.27	5415.31	6549.43	4501.59	5212.43	6116.32	5461.97	6096.23	6680.23	7399.04	4420.08	4560.7	12691	6033.86	6024.82	6080.15	5362.97	5759.76	7286.9	7071.11	4648.76	4638.88	15344.1	5585.92	5751.02	6176.68	5466.75	6483.54	6801.33	7276.4	5024.43	4752.86	14145.8	6123.75	5714.59	6645.62	5455.31	6231.64	7743.18	6654.77	5114.23	5994.51	14431.2	6368.92
Cyp3a11	6651.06	7591.8	9439.38	7712.52	5289.45	8014.13	2674.18	6178.06	3378.64	9007.64	6602.61	9064.8	10874	3116.26	5492.97	8754.78	9858.29	7739.38	7730.98	11920	6870.9	9230.67	11979.6	3194.48	4873.77	8386.1	10280.2	7444.47	8138.84	11662.3	6298.43	8470.87	12557.7	3297.97	4659.84	8355.47	9791.92	6774.83	7527.1	11544.5	4478.15	7552.14	9112.19	1904.98	3810.62	6818.4	8835.93	3190.11	3830.8
Rmrp	8468.27	5880.87	10654.8	7998.84	7248.05	5909.15	1286.07	1206.12	1049.13	1165.53	6366.55	7965.71	6028.99	9297.07	7815.9	6930.08	6835.45	7685.28	4549.02	7347.05	5737.53	7428.26	8612.51	6529.56	6702.43	6866.36	7523.6	8751.94	4797.88	6462.44	8255.09	6569.1	8452.54	8177.66	7355.34	7515.96	6130.7	9274.12	5477.1	6518.17	5214.23	5414.87	7485.82	4088.94	5898.69	4589.76	6466.59	7013.64	7836.29
Sepp1	6589.85	6038.53	6213.66	6382.63	6355.49	8450.41	7813.44	6507.86	8329.01	7184.17	8537.78	8147	7700.8	6019.6	5946.11	8094.64	7068.85	4148.23	7505.48	7660.37	8641.14	7859.88	8868.65	6615.65	8071.16	8534.75	7603.25	6025.01	7649.58	7532.43	8451.62	7635.71	7889.9	6276.89	7287.08	8857.27	7718.79	5606.48	7744.34	7636.27	5665.93	6240.47	4551.55	5082.51	5590.09	6262.64	6315.38	2541.02	8446.43
Eef1a1	5668.43	5947.38	6346.71	5905.28	6466.38	6198.7	5915.49	6175.29	5144.39	6359.49	5696.98	5645.38	5499.89	5459.38	4818.4	5332.4	5341.97	5802.07	5384.51	5763.89	5633.27	5808.4	5612.55	5876.74	4822.58	5444.09	5596.97	6253.46	5679.47	5800.5	6106.14	5953.06	5593.31	6023.44	4684.74	5892.76	5533.96	6269.85	5788.79	5660.34	8520.36	8368.44	6829.08	9913.06	6330.39	6995.21	7036.27	9273.73	7515.88
Fabp1	4408.96	6894.46	5626.9	6243.38	3854.05	8054.74	1373.43	1163.44	1394.7	1534.87	5238.93	8606.95	8553.47	7709.85	6233.26	10066.3	7385.98	4488.81	9182.27	8832.04	5615.78	7039	9003.3	7815.28	6652.55	11172.6	7808.4	5018.37	9724.54	9118.94	4669.09	7674.54	7350.61	6294.87	6763.32	10448.6	7467.79	4645.15	9433.36	8475.59	3209.17	5972.05	4876.99	3193.9	5578.05	8439.08	5684.02	2968.64	2853.98
Ahsg	5376.56	5029.26	5291.35	4715.46	4601.7	6994.07	5905.46	4108.91	4226.56	4314.93	6167.3	7539.26	6386.47	7125	6653.93	7384.47	6878.85	5474.35	8015.2	7573.71	6418.86	7547.39	6153.27	6783.27	6910.89	7261.77	7018.09	5350	7336.39	7535.51	5971.34	6881.61	6202.29	6257.6	6599.2	7140.4	7113.56	5251.73	7837.13	7488.11	5059.26	5315.78	4515.11	4526.89	5655.53	5479.28	5796.97	3249.76	6212.55
Serpina1c	5440.54	4832.36	5372.92	4519.9	4589.95	6883.22	3749.01	3890.53	4018.83	4208.88	5261.98	6927.48	7149.8	5446.57	5892.62	5431.57	5634.43	4971.42	5229.25	5954.39	6056.62	6724.53	6376.36	5698.25	6391.35	6129.9	5804.08	5094.73	5261.18	6116.16	5965.22	7294.36	6136.7	5536.55	6302.5	6186.15	6596.32	5135.3	6372.63	6340.59	8236.2	8146.51	5465.29	4920.16	6538.87	7688.98	8858.41	7006.77	4294.04
Serpina1b	3922.3	4224.54	4722.77	4063.08	4258.32	6558.35	3412.09	3190.46	3021.96	3545.65	4343.97	6057.39	5405.31	5249.13	5387.76	4796.61	5265.16	4839	5599.58	5308.19	4957.66	5631.92	4886.39	5580.77	6115.87	5405.76	5598.07	4708.73	5715.27	5507.27	4626.46	5396.11	5406.46	4931.69	5780.11	5753.55	5388.88	4775.97	5973.47	5906.59	6290.7	6018.01	6085.78	5098.82	5697.9	5873.37	7350.35	6647.89	3609.9
Ftl1	6315.47	6306.29	6085.48	6324.55	7042.71	4351.51	2827.42	2830.18	2633.93	3060.24	4508.66	3848.9	4367.43	3713.63	3316.57	3876.26	4110.7	3646.28	3288.03	4227.64	4370.16	3373.33	4037.56	4083.76	3513.91	4001.48	3911.87	4095.72	3616.71	4047.05	5160.26	4277.23	3790.55	3696.55	3634.99	4245.16	4408.86	4672.03	3920.66	4226.11	7329.15	5940.37	4344.88	6305.7	5327.59	5693.83	4713.61	9323.97	8029.81
Mt1	4595.15	5303.28	5598.56	3053.84	3256.33	2440.18	2304.68	2763.67	2253.73	2532.61	3353.15	1394.43	1403.12	3110.02	1901.19	865.136	1176.97	3877.17	2207.85	2380.86	3088.23	1876.45	1669.21	4057.66	2021.84	1149.01	1827.01	4375.88	1740.09	2315.43	5707.68	3047.34	4195.37	5422.4	2780.46	1947.52	3154.26	5617.09	2790.34	3533.27	6467.32	6816.81	9828.01	10520.2	8200.6	5461.22	6560.28	8556.91	2368.61
Ttr	4161.81	4476.35	4835.89	4635.32	3733.47	5906.44	2770.13	2617.33	2625.43	3175.79	5519.73	6384.53	5104.9	5815.04	5801.69	5007.57	4686.33	4759.82	5360.35	6030.54	6414.22	5916.1	5475.48	5997.92	6480.46	5197.99	5266.91	6046.34	5443.93	6014.07	5861.68	5431.97	5022.11	5439.15	5995.85	5696.57	5728.71	5202.44	5663.56	6110.48	4781.87	5027.9	3324.81	3414.28	5513.84	4110.71	4287.3	2563.68	4212.05
Fgg	5584.37	5119.87	5547.03	5802.87	5258.39	5173.38	4493.72	4240.83	4120.08	4756.56	5218.58	4572.25	4717.39	7716.04	7312.72	4300.01	3595.44	7919.52	5088.88	4420.12	4876.06	4469.63	4143.8	8174.87	7320.1	4328.57	3777.76	7682.05	4721.72	4611.75	4765.45	4441.88	4874.79	7120.43	7425.92	4711.67	3908.62	7481.75	4702.96	4248.91	3882.68	3714.73	3860.83	3898.07	5561.75	3868.24	3391.12	3627.69	1866.6
Mt2	5065.47	5210.94	6092.87	3488.06	3677.3	2139.13	2679.55	3469.27	2517.65	2656.6	2968.33	1046.74	1479.37	2949.36	1452.23	605.204	711.153	2937.01	1861.29	1931.68	2941.04	1183.44	1531.25	4198.44	1977.95	895.937	1108.5	3687.21	1664.6	2120.86	6284.64	3104.7	2542.8	5158.64	2848.32	1995.41	2756.21	5616.28	2793.56	2711.27	7437	7463.06	4358.92	11283.4	8170.48	6197.63	6650.76	9541.63	3742.8
Mgst1	4174.67	5588.06	4772.33	6241.08	4212.26	5864.62	2519.86	1823.6	1734.39	2590.65	4498.21	4759.99	4570.46	5049.65	5002.6	5467.09	5818.88	4502.14	5149.44	5800.06	5019.5	4770.86	5970.32	6357.48	5605.1	5574.67	6075.48	4419.09	5789.36	5848.61	4855.43	4133.09	5145.57	5707.36	5248.5	5787.05	5645.81	4247.29	5323.62	5367.28	2958.9	4004.01	3619.54	2662.64	4024.35	3885.41	4688.67	2352.18	5397.26
Aldob	3526.95	3978.06	4517.09	4224.21	4356.32	5586.61	5786.59	4532.39	5166.6	5388.65	5288.44	5300.68	4995.1	4333.71	3646.94	4086.45	4609.38	3756.49	4524.44	4236.93	5238.7	5056.68	4749.15	4542.83	3699.84	3923.39	4812.35	3909.85	4335.72	4311.57	5194.53	5273.71	4870.71	4420.35	3609.84	4074.75	4824.96	3669.93	4486.47	4057.29	4075.67	3877.98	2945.56	2273.15	2588.45	3508.24	4172.5	2214.17	2398.05
Apoc1	3714.12	3443.5	3430.25	3148.24	2626.93	4066.25	1023.27	1035.96	778.028	1256.28	4183.2	4164.73	4612.6	5114.7	5121.37	4081.53	4347	4316.71	4379.24	4517.39	4041.29	4624.01	3931.2	4877.05	4085.03	4177.99	4625.96	3366.61	4570.16	4164.85	4372.57	3984.05	5024.36	4699.19	4815.46	3609.36	4781.63	3157.88	4655.54	4336.44	4378.67	4102.42	5380.75	3370.53	4322.74	4251.25	4940.3	3727.61	2738.3
Hp	5657.22	4233.29	4456.82	4306.36	3797.68	3152.54	2472.96	3094.57	2292.27	2543.69	4274.66	3172.96	3445.13	4067.96	4770.36	2671.07	2596.2	7464.01	3996.37	4133.41	4273.24	3067.42	2655.35	3895.08	4195.83	2698.11	2548.52	7483.24	3245.21	3615.88	4243.52	3042.77	3386.21	3506.99	4763.82	2306.84	2884.77	7190.85	3540.9	3685.4	4504.41	2099.4	2666.68	2639.76	3696.58	2640.18	2871.9	6094.74	1443.55
B2m	4410.07	3094.86	3901.44	4199.56	3696.66	4218.75	1492.3	1447.24	1494.65	1470.5	3506.02	3245.63	3465.67	3026.31	4238.7	3333.56	3517.31	2786.58	2976.28	3417.36	3796.85	3589.62	3420.61	3302.95	4225.24	3552.8	4074.1	2460.73	3054.98	3622.84	3470.03	3307.83	3691.92	3601.17	4400.33	3672.7	3600.66	2278.7	2992.27	3660.75	3852.61	4243.19	4565.35	2598.41	4421.07	3600.57	4610.58	1134.3	5141.69
Fga	3699.57	3125.72	3319.43	3100.95	3456.97	3384.02	6752.58	6424.16	6431.3	6681.34	3770.92	3494.08	3448.48	5790.38	4945.44	2857.83	2417.56	4754.25	3909.59	3160.16	3538.62	3395.74	3412.66	5479.57	4708.69	2778.9	2644.92	4990.61	3340.56	3104.16	3457.8	3317.95	3497.25	4882.14	4806.03	3206.07	2913.46	4625.1	3408.28	2985.67	2635.92	2150.12	1500.61	2650.57	3227.86	2611.53	2367.86	3060.97	2173.64
Hamp	3171.95	2720.94	3240.82	1987.62	1285.55	2592.22	370.568	375.251	139.143	312.883	4710.14	4286.32	5064.94	4795.46	2420.23	4129.35	5522.79	4254.43	5909.21	3524.73	4328.51	3483.67	4043.72	5704.25	1520.88	4335.11	4662.88	2987.75	5630.02	2778	4189.16	5901.92	4020.19	3551.09	2214.8	3609.23	5344.24	3078.89	5574.44	2656.27	3834.02	3766.84	3459.64	5546.58	1573.11	3410.75	3952.12	3731.79	3809.36
Gstp1	3791.48	3388.03	3371.56	2379.24	3049.17	3627.9	1093.8	1777.59	1099.43	996.159	4462.27	4661.74	4742.71	4106.1	4034.77	3879.87	3835.44	3989.1	5078.77	4674.39	3571.07	4582.94	4688.14	4184.57	2964.62	3738.29	3347.14	3909.21	4450.84	4151.34	3775.79	4291.82	4217.31	2790.34	3605.53	3323.37	3060.23	3766.18	5151.07	4896.35	2535	2308.89	1925.14	1920.53	2827.82	2625.18	1823.62	2251.19	2152.21
Apob	2961.18	3241.67	2615.73	2692.73	3287.17	1983.13	16527.3	14819.4	19212.3	16918.9	3473.71	3465.59	3058.35	2286.63	2335.25	3463.99	2725.71	2006.07	2825.19	2099.37	3615.83	2872.91	3260.61	2045.3	2351.73	2699.67	2241.63	2421.96	2252.94	2263.5	3081.8	2508.5	2523.71	2047.13	2082.36	2392.44	1885.39	2040.81	2036.36	1763.79	1121.99	907.723	610.273	780.923	925.658	1029.51	997.385	596.416	1946.91
Ambp	4426.29	3095.15	3267	2429.7	3152.11	3194.59	1866.81	2267.58	1591.33	2102.59	3046.79	3026.39	3158.31	3012.39	3433.82	2685.01	2398.6	3450.64	3042.87	3464.03	2941.73	2611.55	2765.65	3005.39	3466.35	2667.91	2524.74	3353.27	3112.59	3352.92	3009.34	2947.72	2841.57	2373.55	3658.97	2731.76	2677.97	3300.07	3015.95	3379.78	3167.6	3151.02	2690.32	2092.59	3175.44	2678.06	2283.32	2915.14	1281.14
Scp2	2144.15	2773.95	2489.98	3078.89	2351.73	3332.88	3548.15	3039.14	3451.15	3492.36	2928.85	2883.65	3409.41	3092.11	3718.55	3681.14	2987.77	3526.1	3249.86	3259.5	3136.4	2930.27	3647.5	3657.91	3814.16	3534.34	3218.17	4235.76	3140.71	3264.53	2772.66	2814.96	3552.93	3336.72	3738.24	3182.48	3023.59	3840.64	2938.28	3143.95	2036.89	2122.05	2115.72	1356.48	2309.25	2533.79	2506.63	1892.81	1271.07
Cyp2e1	1680.2	3090.34	2331.73	2066.84	175.882	2399.63	2336.19	648.513	270.448	2230.81	4903.1	3512.25	2011.33	2680.59	2084.18	5508.06	6606.37	3835.81	4673.84	4445.61	4838.77	3245.52	1982.61	2682.49	1400.71	4821.5	6221.39	3428.81	3700.93	4310.19	5011.09	3504.32	1849.16	2247.23	1357.78	4746.64	5884.51	3280.92	3360.49	4104.01	4151.27	2857.64	937.38	1402.5	818.409	2904.78	4186.02	1999.95	985.663
Malat1	1402.08	1448.44	1243.67	1025.31	1018.9	780.053	7616.52	5871.54	8061.18	4863.66	2303.02	1546.26	2288.56	1653.43	1856.49	2170.19	2504.44	2200.55	1892.37	1023.56	2202.32	1281.64	1821.36	1942.78	1314.18	1939.41	1687.8	2309.36	1448.26	1239.21	2602.38	2548.1	2402.54	3008.95	2666.02	1969.41	1853.99	3644.3	2367.86	1612.07	4767.58	3755.34	3539.85	4457.88	2794.64	3843.43	3719.39	2884.1	911.625
Serpina1d	2517.24	2679.59	2693.26	2577	2417.22	3568.85	1940.2	1647.34	1738.31	1943.78	2571.17	3149.87	2881.96	2898.4	2804.99	2614.53	2890.28	2267.34	2744.75	3171	2583.32	3161.08	2599.09	2570.37	3170.16	3063.44	2964.08	2376.53	2773.41	3162.53	2382.27	3100.41	2790.9	2381.1	3001.25	2841.27	3029.09	2142.31	3213.2	3436.63	3209.71	2810.83	2525.6	2189.81	2805	3260.18	3561.28	3287.04	2611.46
Pzp	3032.65	2822.45	2932.25	2259.22	2593.57	2722.35	6475.82	6068.31	5977.29	5952.69	3227.28	3568.67	3559.26	2814.79	2774.72	3704.16	3314.37	2572.19	3592.01	3161.9	3184.43	3253.54	3426.85	2546.03	2484.86	3306.58	2807.78	2617.21	3315.12	3324.97	2814.59	3328.28	2893.31	2149.9	2425.91	3146.12	2853.88	2412.82	3255.99	3096.81	999.258	1309.28	810.162	1076.71	1350.25	1738.99	1470.64	843.544	2698.53
C3	3679.97	2154.4	1822	1241.48	1865.17	1628.71	5277.47	5179.79	5699	4437.87	2901.8	2840.63	3452.67	2843.6	2638.87	2788.29	2976.58	3332.17	2728.89	2004.33	2685.52	2631.53	2490.39	2442.2	2024.96	2469.7	2202.2	2581.73	2421.06	1742.99	2517.1	3090.39	2257.33	2114.82	2404.26	2118.6	2333.99	2940.69	2525.03	1935.6	3282.12	2263.99	2226.15	2360.58	2153.78	2892.43	2213.49	2969.28	1009.3
Actb	4966.89	4004.97	3980.45	2740.78	4352.54	1724.17	4760.82	6002.35	4203.05	4532.31	1885.54	923.551	1309.03	1614.28	1320.51	806.048	967.965	2237.91	1148.55	1249.96	1728.25	864.069	1223.99	2227.28	1203.89	910.927	841.26	2149.03	1055.89	1282.16	2895.54	1755.22	1423.53	2115.04	1416.72	1113.49	1319.35	2961.12	1229.9	1430.46	4196.37	2905.15	2217.6	4388.66	2189.72	2339.44	1877.39	3999.73	1791.64
Mrgpra6	203.868	65.8733	205.953	953.91	525.21	1226.76	122.807	420.702	1316.96	568.254	6859.8	87.8283	735.582	644.969	2979.59	1345.43	717.521	348.742	493.249	309.307	2599.62	167.612	387.582	1250.13	1542.9	296.544	114.936	535.913	471.863	76.4602	377.199	273.347	150.76	531.058	1050.48	538.218	53.2773	245.263	140.464	121.37	2060.25	559.654	593.916	358.019	12114	15798	279.197	2151.93	9507.09
Cps1	2122.76	2043.6	1814.29	1748.48	1942.91	2309.26	6704.6	5750.71	6492.06	6784.75	2390.7	3604.09	2813.64	2702.04	2626.73	3206	3428.52	3233.33	3253.73	2794.6	2427.66	2942.72	2713.04	2418.63	2373.2	2674.57	2748.49	3664.59	2824.33	2809.24	2034.09	2904.52	2260.56	1914.59	2137.96	2491.91	2682.62	3140.89	2696.18	2527.74	950.607	1219.76	691.372	697.69	1003.91	1387.22	1322.04	1051.54	560.279
Hspa8	1637.18	1246.82	1242.63	2243.55	1747.54	2497.86	1446.11	1717.17	2180.57	2393.32	2133.54	2444.24	2291.5	1616.5	1712.39	3328.7	2649.28	1890.06	1338.87	1841.79	2349.28	2349.59	2384.54	1606.96	1866.22	3395.59	2590	1809.32	1480.47	1915.3	2123.35	2613.8	2088.76	1471.31	1821.42	3474.69	2677.58	1768.61	1622.58	2035.18	2126.2	2309.12	1846.44	1876.09	1936.5	3110.26	2237.48	2320.22	3444
Krt18	3274.22	2823.46	3171.13	1800.53	3478.29	1076.72	3317.21	4067.9	2375.24	2932.55	1381.62	383.149	695.176	1160.5	424.735	265.388	362.158	1952.66	805.708	682.841	1113.81	428.596	649.266	1985.22	427.861	301.201	415.217	2724.07	480.534	566.439	2307.95	977.944	1333.05	2401.91	738.056	547.769	697.263	3372.65	757.711	639.88	4056.9	2379.17	2787.91	5605.08	1831.99	1532.77	2079.67	8292.39	472.134
Car3	1703.33	2207.71	2149.03	1607.47	1343.73	1952.12	1349.08	1287.05	913.905	2124.75	1459.93	3210.28	2500.43	3759.44	3351.87	2431.71	2959.78	1704.82	3247.98	3526.92	1500.65	3106.61	2851.96	3721.6	3000.18	2217.84	2901.18	1714.84	3171.3	3568.32	1349.24	2723.24	2575.15	3458.35	2710.66	2492.17	2668.78	1426.59	3062.74	3458.41	908.235	1992.37	1509.14	1327.98	1743.35	1402.85	1987.23	774.724	1614.09
Adh1	2286.07	2032.44	2224.03	2096.13	2069.58	2620.74	1439.31	1404	1369.88	1738.53	2648.22	3220.55	3092.63	2406.7	2103.98	2649.52	2868.67	2210.5	2695.83	2842.89	2684.25	3270.73	3018.5	2163.32	1891.68	2412	2838.54	2367.23	2614.92	2833.26	2370.35	3049.15	2866.09	1745.63	1852.29	2376.7	2617.01	2039.58	2514.34	2666.18	1736.63	1888.68	1357.39	671.996	1158.07	1955.62	2073.51	926.661	1649.68
Bhmt	735.457	899.47	872.592	1457.03	1180.14	1776.77	2068.02	505.508	900.186	1070.03	834.492	1337.94	1258.99	6450.52	6335.09	2529.82	3230.34	2903.78	1996.63	1549.18	779.825	1357.45	1320.25	6870.83	6452.43	2455.7	3469.84	3010.14	2095.25	1608.69	688.144	1085.89	1225.46	5879.89	6217.97	2555.38	3139.13	2700.54	1942.37	1443.71	361.25	661.975	581.753	1505.98	3317.73	1570.88	1920.32	946.7	1181.43
Phyh	1567.03	1822	1722.68	1577.68	1465.5	2103.13	1420.69	1255.46	1139.28	1176.08	2516.17	2287.11	2546.42	2228.02	2030.94	2539.7	2807.1	2374.11	2513.28	2494.04	2423.73	1967.84	2325.57	2266	1979.07	2513.6	2519.36	2361.39	2624.14	2441.79	2404.82	2482.04	1877.26	1858.13	1846.23	2368.28	2839.35	2349.58	2584.67	2462.77	2246.99	2460.35	1467.19	1353.58	1440.46	2301.71	2413.65	1130.14	1307.18
Orm1	3289.43	2242.98	2243.91	2296.42	2233.06	2109.66	1037.23	1330.84	803.505	1045.76	1868.96	1527.75	1795.72	2494.44	2443.47	1429.73	1569.31	3005.32	1799.8	1643.63	1462.09	1499.9	1924.86	2425.21	2199.95	1448.31	1537.57	2518.48	1772.12	1679.16	1426.73	1474.48	2090.04	2305.6	2267.74	1745.48	1592.81	2693.89	1733.59	1796.72	1527.89	1894.93	2349.16	2822.16	2580.47	2257.94	1975.96	2156.8	1573.89
Serpina1a	1886.41	2396.79	1738.72	1741.94	1486.38	2598.39	1754.74	1284.28	1326.11	1248.37	3180.77	1954.13	1820.18	1829.22	2372.8	2065.35	1440.26	1868.59	1430.17	2433.42	1807.3	2012.47	2106.23	1871.02	2138.16	2154.41	1451.61	1414.4	1975.82	1874.31	1675.24	1944.65	1644.81	1433.59	1702.68	1984.09	1740.46	1415.72	1883.66	2360.47	2454.52	2096.43	1806.51	1430.82	2750.43	4407.58	2542.78	2270.86	2561.8
Mug1	1611.11	1938.22	1619.41	1326.65	1718.76	1727.69	4220.9	3656.62	3952.2	3655.4	2458.71	2284.62	2219.14	2687.03	2431.59	2458.83	2270.29	1680.54	2764.04	2204.72	2320.12	1994.7	1981.55	2212.16	2330.06	2145.56	1962.24	1560.92	2449.4	2149.29	1959.36	1947.18	1773.26	1862.36	2113.91	1825.5	1832.98	1549.94	2342.28	2085.13	1541.42	1268.13	858.756	1306.91	1694.99	1694.19	1427.58	966.476	2377.66
Ces1c	2006.58	1979.55	1929.54	1631.41	1488.85	2010.06	1771.21	1522.62	1416.26	1984.93	2516.75	2464.01	1831.26	2014.22	1832.99	2199.42	2271.63	1978.09	2460.66	2240.43	2478.33	2543.11	1992.09	1894.39	1685.06	2097.33	2212.96	1851.81	2215.91	2395.48	2335.41	2398.71	1993.5	1687.42	1531.04	2151.72	2366.23	1869.77	2401.17	2361.52	2185.51	2238.41	1623.65	1153.47	1411.9	2160.75	2227.99	1049.57	1938.6
Apoh	1920.27	1888.19	2037.88	1896.77	1597.61	2160.49	1143.93	1070.32	1040.64	1375	2313.52	2206.29	1944.53	2060.21	1958.36	2371.52	2240.23	2230.82	2379.51	2184.12	2441.04	2183.22	1994.42	2093.4	1949.57	2338.81	2255.24	2330.68	2223.75	2234.36	2139.31	2147.66	1966.04	1844.7	1837.27	2259.95	2353.41	2220.88	2296.88	2158.89	2128.26	2167.3	1588.65	1242.07	1721.97	1877.04	2177.28	1291.8	2003.33
Krt8	3156.52	3577.31	3266.05	2366.41	4117.51	900.287	5098.09	5878.75	3710.49	5853.49	1141.66	387.619	489.925	1210.26	423.417	255.739	340.838	1565.13	720.173	710.122	944.794	387.053	491.476	1803.53	454.708	292.64	390.311	2067.99	503.936	651.83	2359	1008.93	1078.68	2125.19	649.505	520.508	733.702	2879.15	675.935	644.241	2878.87	1886.22	1798.01	3748.2	1389.94	1192.68	1369.29	5076.98	280.03
Scd1	1595.91	2584.61	1413.45	1295.67	779.612	1542.07	7150.72	4214.23	3672.6	6660.76	1661.62	2863.13	2878.57	3064.07	1196.47	2069.33	2288.55	2316.5	1561.08	1346.18	1500.68	2265.99	2753.62	2758.36	1279.39	1920.17	1807.76	2162.73	1393.8	1264.26	1410.35	2933.19	1824.3	2168	1119.19	1621.14	1925.87	2255.44	1321.72	1200.65	1178.32	2258	1218.63	1725.42	870.93	1278.7	1353.91	1346.74	664.674
Vtn	2530.96	1934.96	2038.87	1507.95	1975.42	2000.73	1977.08	2116.26	1920.57	2223.95	2377.35	2170.18	2067.43	2471.91	2686.67	1942.88	1779.49	2363.77	2336.72	2445.35	2272.36	1868.2	2047.37	2290.49	2517.29	1927.26	1585.81	2348.7	2129.81	2357.87	2166.05	2063	1571.37	1669.85	2478.35	1784.45	1775.67	2342.47	2062.82	2119.31	1648.97	1383.16	993.465	1358.45	1597.26	1161.59	1065.02	1442.77	1403.16
Tdo2	1700.76	1824.71	2080.25	2213.15	2201.77	2223.2	1360.54	1248.25	1612.89	1741.7	2325.18	2300.03	1952.19	1774.76	2283.58	2716.86	2515	1535.52	2981.77	2977.88	2417.77	2253.66	2357.71	2184.41	2382.87	2423.83	2734.36	1612.14	3274.36	2941.36	1901.28	1876.07	1869.89	1898.66	2040.97	2607.83	2443.56	1388.08	2927.59	2550.35	622.89	805.331	547.965	388.677	1106.05	1308.65	1381.42	301.478	2374.7
Uox	1928.36	1943.43	2095.66	1970.39	1936.96	2224.5	1940.2	1862.4	1816.7	2121.06	2462.33	2548.88	1970.23	1538.05	1507.14	1980.3	2486.92	1837.83	2345.63	2310.44	2562.16	2577.84	2200.17	1621.04	1633.54	1956.3	2625.07	2155.66	2418.75	2304.13	2304.63	2142.31	2068.17	1614.97	1619.06	1984.94	2430.49	1852.15	2287	2076.03	1137.93	1160.31	990.292	587.382	964.585	1061.9	1606.91	738.301	1433.64
Gpx1	1917.3	1815.06	1614.92	1672.05	1606.66	2038.09	949.872	870.782	966.819	1264.72	2019.6	2203.35	2011.09	1952.92	2181.5	2162.8	2045.14	2000.98	1593.04	2254.78	2184.24	1897.76	2181.34	1773.04	2177.1	2175.18	1958.5	1971.66	1802.44	2086.38	2177.22	2094.06	1967.28	1521.68	2265.35	2151.22	2046.76	1895.47	1792.59	2106.12	1669.53	1657.18	1056.01	1069.63	1568.56	1672.91	1633.45	1594.34	481.277
Hspa5	2558.43	3050.42	2931.58	2814.46	3565.32	1103.36	2237.73	1966.05	2048.61	1918.45	2068.04	1603.58	2184.18	1326.17	921.832	2680.92	1517.82	1519.22	974.954	971.685	1895.05	1510.02	2082.91	1513.54	874.405	2527.43	1399.67	1643.05	909.996	892.549	1968.72	1765.69	2292.05	1294.54	982.504	2419.02	1526.89	1542.55	867.063	866.737	1024.52	1376.06	1220	1227.21	851.807	1443.97	1128.52	1478.39	1142.22
Tat	941.218	897.394	993.771	1096.06	1015.61	1343.55	898.315	937.85	1743.54	1095.88	2160.82	2443.2	2344.04	1874.74	2392.13	3010.26	3188.79	2267.01	3345.02	3701.35	2218.24	2105.63	2115.51	1647.2	2007	2760.22	2781.36	2102.62	2982.72	3366.34	1499.51	2121.2	2013.57	1252.56	1934.5	2366.77	2825.25	1801.8	2850.5	3163.47	677.435	781.128	594.91	403.276	918.578	1411.19	1280.28	744.186	580.718
Rplp1	1256.52	1121.86	1081.85	1316.42	1088.38	1130.92	297.529	320.377	226.026	361.952	1051.64	1361.28	1112.95	1720.54	964.368	1309.98	1616.85	1569.4	1018.83	1372.23	1183.76	1427.6	1152.37	1566.93	1122.61	1540.64	1550.05	1832.09	1267.12	1287.29	1370.39	1475.04	1343.61	1449.11	1244.39	1432.43	1358.89	1766.87	1319.41	1317.33	1949.84	2110.73	2500.78	2245.16	1611.25	2110.11	2287.2	3680.22	2329.56
Prdx1	1808.04	2197.91	1868.02	2979.17	2453.82	1523.7	1048.69	916.233	916.518	1146.01	1560.59	1467.36	1503.18	1488.68	1239.83	1513.46	1683.01	1354.82	1470.28	1564.56	1671.76	1606.7	1779.62	1580.7	1367.33	1550.85	1756.7	1544.65	1659.39	1537.58	1548.06	1501.23	1596.75	1522.74	1324.63	1747.83	1620.6	1438.98	1540.09	1493.49	1386.16	1737.72	1441.65	1340.8	1305.45	1439.76	1556.61	990.971	2563.61
Cyb5a	1546.4	1653.96	1888.62	1954.99	1314.39	2103.89	649.837	599.736	418.084	663.227	1821.92	1800.37	1500.33	1687.05	1491.93	2192.71	2385.81	1235.17	1991.17	2170.14	1690.81	2097.35	1835.51	1711.41	1589.52	2066.79	2664.48	1182.6	2209.68	2251.99	1853.01	1608.97	1695.11	1754.98	1472.22	2286.34	2308.26	1039.24	2086.28	2125.19	1484.07	1506.97	1387.55	947.149	1297.26	1068.06	1992.72	582.048	1455.97
Azgp1	1708.59	1688.92	1685.11	1794.55	1666.75	1894.32	1075.19	1038.18	962.246	1098.52	1534.65	1530.3	1899.4	1832.18	2008.33	1713.53	1778.13	1694.67	1813.25	2023.8	1762.56	1661.26	1429.86	1691.55	1901.02	1766.68	1643.83	1384.68	1819.77	2096.67	1562.52	1556.23	1864.71	1728.24	1816.15	1215.64	1709.13	1497.82	1640.12	1895.39	1655.58	1333.9	1688.67	1059.28	1698.31	1687.9	1590.15	1062.06	1668.57
Cat	1384.86	1291.27	1277.67	1034.91	1080.57	1708.73	1667.02	1441.7	1612.89	1599.24	1845.64	2048.59	2095.43	2281.66	2529.38	2246.7	2328.48	1632.77	2037.02	2138.1	1809.67	1867.1	1947.48	2083.51	2348.35	2095.91	2089.62	1345.9	2106.15	2053.82	1566.28	1965.7	1622.31	1723.44	2375.99	1842.92	2158.45	1328.37	1941.93	1977.26	993.234	1109.86	802.151	801.496	1455.4	1407.56	1241.98	668.791	1059.4
Ces3a	1615.77	1752.52	1575.68	1580.66	1449.06	1804.05	1681.34	1742.12	1490.08	1825.59	1713.59	1574.77	1831.68	1803.44	2074.38	1870.08	1317.58	1685.36	1794.57	1776.33	1694.96	1426.72	1630.19	1567.9	1809.28	1679.31	1360.21	1598.67	1726.42	1865.3	1328.68	1565.89	1268.57	1158.36	1807.52	1677.17	1533.34	1688.81	1653.55	1939.55	1571.28	1333.23	687.712	962.458	1553.92	1629.04	1163.58	1402.58	2052.17
Apoc3	1486.8	1530.41	1437.64	1610.99	1679.24	2007.78	732.544	759.925	654.562	741.316	1408.64	1541.46	1789.36	1849.51	1769.49	1504.26	1516.53	1762.44	1608.52	1585.64	1384.67	1501.56	1609.54	1833.54	2109.79	1573.68	1609.16	1935.74	1648.98	1772.16	1217.41	1582.8	1644.94	1617.34	1937.11	1588.71	1731.87	2055.07	1810.29	1735.47	1121.62	1394.43	1118.65	1150.08	1867.68	1398.76	1377.4	1452.8	1383.55
Cyp2f2	1932.5	1508.34	1359	882.027	1447.95	1441.51	1248.83	1572.51	1702.38	1070.55	1658.96	2049.89	2751.42	1900.62	2355.06	2102.04	1706.74	1693.52	1730.94	1793.24	1606.54	1862.63	2229.52	1464.74	2096.14	2020.92	1437.73	1277.22	1940.38	1495.33	1284.56	2091.62	1795.04	1051.8	2479.61	1505.78	1620.67	1393.99	1766.13	1495.1	1399.36	1033.95	1104.18	837.146	1420.77	1668.29	1016.59	1475.86	801.532
Clu	2745.8	2405.24	2142.85	1376.22	2320.1	1596.45	1462.22	1460.54	1471.79	1216.71	1444.97	1291.34	1568.38	1483.55	1805.53	1332.61	1358.61	2087	1440.03	1547.53	1500.5	1122.67	1189.34	1446.97	1561.53	1322.44	1079.95	1751.28	1276.26	1512.43	1466.75	1355.82	1198.48	1182.01	1713.74	1158.21	1333.68	1831.26	1291.04	1459.13	1964.41	1150.73	1034.61	1367.59	1514.93	1663.13	1105.96	2014.65	516.117
Serpinc1	1552.69	1455.62	1511.42	1395.35	1470.36	1718.88	1577.87	1470.52	1403.19	1759.64	1575.31	1787.99	1645.45	1798.21	1477.77	1689.76	1693.53	1183.49	1592.71	1661.8	1610.36	1693.88	1611.83	1699.93	1669.09	1683.93	1659.64	1388.92	1764.95	1685.78	1588.48	1638.28	1397.46	1404.06	1669.5	1675.12	1625.46	1296.42	1690.43	1584.89	1384.6	1414.6	1005.43	952.478	1328.15	1322.28	1285.28	1147.03	1680.1
Rbp4	1777.44	1805.01	950.861	578.706	685.34	718.061	669.887	629.668	767.576	471.698	1476.42	1371.14	2805.43	1224.43	2885.39	1832.36	2405.07	3732.37	1667.21	1336.2	1462.17	1458.84	693.781	963.745	1126.38	1807.04	1401.06	1063.52	1035.56	861.995	1187.26	1910.24	2009.25	1479.4	2340.89	721.408	1481.02	1926.56	1084.19	992.32	2526.53	1070.78	2327.2	1354.22	1686.6	2555.04	1440.03	2335.02	539.822
Ctsl	2729.89	3006.39	2794.85	2423.55	4518.51	943.201	2783.02	2387.86	2498.05	2211.28	1094.07	444.617	500.725	811.46	531.583	382.361	419.264	903.12	786.759	756.45	1034.16	489.714	671.126	1044.32	637.402	434.871	554.546	1403.67	646.08	744.832	1873.77	890.933	1171.8	1214.5	756.744	628.168	815.101	1551.51	831.926	769.797	2153.7	1903.05	1265.95	1703.39	1313.36	1027.85	1487.56	1294.38	1162.79
Kng1	1650.69	1430.66	1337.72	1428.75	1575.36	1849.49	2301.46	1923.92	1880.07	2419.7	1431.35	1895.19	1553.48	1449.16	1644.27	1562.7	1469.97	1479.05	1658.73	1625.99	1515.62	1748.64	1654.27	1437.91	1522.83	1487.07	1615.69	1498.88	1630.6	1574.79	1403.6	1622.69	1578.65	1265.88	1501.5	1576.33	1665.04	1244.3	1553.01	1530.66	917.14	1237.21	868.398	766.6	1024.9	1076.3	1430.29	628.471	1339.12
Pck1	786.98	473.553	630.32	756.273	512.682	1208.42	577.156	441.765	1331.34	948.673	2014.76	1669.62	1940.3	1616.81	2666.2	3059.65	2701.33	1514.73	2617.62	3167.6	2098.72	1448.7	1723.67	1189.43	2430.59	2805.13	1964.15	1183.43	2636.09	2891.27	1256.64	1590.47	1358.35	702.794	2479.89	2406.32	2196.36	946.525	2546.76	2717.48	564.708	692.716	468.341	287.39	1065.89	1826.9	905.702	449.798	1091.14
Ppia	1255.33	1591.04	1423.48	1744.88	1742.77	1446.39	562.118	541.536	541.549	591.997	1122.77	1197.49	1220.28	1163.48	1175.58	1153.21	1241.51	852.099	1175.31	1358.55	1240.96	1262.23	1418.24	1454.01	1177.91	1260.9	1349.84	846.25	1518.26	1347.8	1223.45	1327.58	1370.46	1401.84	1172.04	1446.08	1362.94	941.421	1497.54	1334.85	1470.53	1812.19	1495.71	1954.1	1517.27	1455.7	1530.15	1544.04	2169.87
Fth1	1332.96	1078.19	797.514	601.549	713.863	321.684	766.915	1053.7	886.468	583.555	694.994	576.114	1146.8	645.422	919.329	789.427	996.09	1394.17	539.903	456.247	636.464	630.695	529.011	575.628	470.8	764.67	645.355	674.785	493.865	328.531	763.103	960.849	760.945	911.898	975.878	489.173	614.308	1051.54	585.856	380.238	2730.85	1076.34	1637.73	3942.12	2391.89	2151.87	1287.53	3512.9	1772.52
Tpt1	1355.49	953.179	726.099	997.3	1099.61	536.985	433.225	531.559	504.313	387.806	937.141	1013.35	1263.85	1147.94	1057.98	842.088	1208.37	1130.34	904.002	705.208	838.071	1103.71	1167.5	1081.85	834.813	993.992	1058.86	838.178	949.606	495.89	969.7	1165.91	1252.26	1425.75	1135.52	1042.06	718.627	1020.26	1079.14	520.313	1835.15	1601.64	2006.29	2760.84	1982.2	1750.81	1753.8	1619.66	2505.09
Arg1	1118.11	1029.81	1346.28	1323.32	1079.02	1742.14	845.684	803.159	849.232	938.648	1395.8	1792.94	1558.51	1710.97	1706.22	1643.41	1728.01	1342.31	1991.33	2172.37	1418.9	1678.98	1775.62	1779.38	1793.25	1611.16	1852.91	1400.9	2151.46	2081.76	1215.35	1453.14	1504.38	1538.01	1666.23	1631.47	1730.7	1202.22	2047.64	1959.32	492.127	714.863	627.743	478.518	1008.92	921.941	1064.65	544.588	1277.29
Saa1	5421.15	2516.38	1724.58	1929.86	2012.07	715.746	658.43	805.376	518.685	564.561	1252.02	286.487	705.487	1077.48	1484.51	318.15	357.079	5741.47	891.668	980.82	915.285	361.769	316.589	977.035	1186.98	296.089	263.985	2901.91	432.502	783.699	1071.47	489.127	773.654	1233.47	1433.94	263.919	699.033	5125.88	403.73	913.834	1765.6	521.256	1250.97	1361.47	1264.21	813.598	627.439	5987.45	160.395
Gapdh	1218.78	1233.55	1275.44	674.284	763.939	1056.56	1326.17	1190.6	896.92	761.893	832.166	828.272	942.388	1031.05	943.055	710.515	826.363	1163.34	826.916	853.921	821.728	801.062	862.499	1117.51	917.727	776.92	791.369	1151.13	817.269	804.556	852.77	892.838	927.187	1062.39	1070.95	795.403	852.986	1296.54	918.513	858.079	1106.71	854.651	1223.51	2790.13	1369.82	1337.39	1215.89	2549.09	675.987
Hpd	1120.76	1008.38	1027.18	810.109	873.027	1601.68	755.816	656.828	559.84	885.885	1439.4	1563.47	1154.49	1657.09	1611.53	1792.71	2121.8	1733.11	1620.08	1895.54	1508.12	1480.15	1106.2	1617.69	1561.82	1783.43	2046.32	1384.23	1732.07	1833.3	1279.93	1506.75	1035.01	1305.81	1543.8	1751.6	2146.68	1299.04	1625.41	1839.62	1262.75	1320.34	791.65	772.621	1232.06	1587.88	1675.44	1133.21	272.445
Rpl10	997.947	1109.91	1139.25	1438.02	1206.03	1162.42	459.362	506.062	434.415	519.185	979.857	981.619	1072.03	1111.99	876.333	957.837	968.784	1038.36	978.165	1174.99	1037.56	1030.52	1038.61	1103.17	954.412	1103.14	1183.19	1136.37	1077.47	1119.46	1094.16	1102.03	1125.16	1171.72	973.514	1215.76	1161.14	1156.03	1140.4	1117.87	1451.33	1811.01	1471.41	1816.06	1395.06	1297.79	1489.25	1531.67	2405.68
Gsta3	1093.67	1113.2	1266.93	1320.45	700.984	1492.37	857.141	547.634	539.589	1047.87	1520.07	1637.06	1324.79	1585.34	1345.09	1623.36	1980.11	2040.45	1485.44	1515.2	1561.38	1585.53	1351.78	1609.39	1270.61	1580.08	1919.99	1940.67	1494.43	1561.73	1546.4	1602.92	1506.63	1364.6	1163.31	1587.14	1798.05	1813.17	1354.26	1495.7	1400.78	1308.84	1015.39	520.374	690.724	1700.49	1782	1151.45	700.769
Saa2	4640.83	2965.15	2311.97	1945.27	2184.61	749.608	831.004	856.37	531.75	602.55	1250.54	219.12	589.995	1281.14	1170.47	212.591	270.154	4723.71	929.135	1013.8	903.487	273.859	294.748	1533.69	974.636	230.174	277.362	3569.43	518.028	790.454	1175.89	545.224	761.62	1404.35	1189.76	250.438	748.482	4615.14	571.591	811.036	1518.83	624.001	995.822	1546.63	1274.14	604.327	658.816	4072.32	31.9202
Mat1a	1173.46	857.405	954.364	1132.57	947.505	1431.17	2511.27	1680.04	2177.95	2391.73	1577.95	1680.11	1486.4	1336.55	1190.01	1734.7	2308.83	1539.6	1686.9	1526.55	1642.69	1544.93	1414.61	1235.9	1094.97	1652.64	1941.87	1483.28	1603.66	1502.27	1388.79	1560.17	1296.81	1011.53	1052.65	1529.65	2025.51	1308.74	1549.04	1405.1	831.916	947.904	525.707	363.511	651.337	1059.54	1407.71	582.879	495.277
Gnmt	1424	1270.54	1168.51	1296.96	1381.16	1753.72	738.63	744.405	686.572	952.894	1139.99	1819.45	1463.6	1368.88	1691.77	1378.49	1659.82	1503.98	1221.26	1569.04	1206.05	1609.39	1379.83	1448.45	1740.1	1294.25	1552.45	1497.32	1329.32	1526.25	1201.12	1600.05	1307.54	1182.85	1709.92	1264.51	1685.26	1394.1	1238.95	1484.3	905.455	1130.33	743.481	629.305	1269.16	1326.75	1220.97	1142.47	810.698
Serpina3m	431.811	352.374	468.092	312.517	306.169	439.842	2436.8	2817.43	1844.14	2049.83	1243.14	676.554	737.892	1380.15	488.633	524.064	599.798	1509.34	1211.65	846.141	982.422	633.579	596.523	1560.73	515.708	495.199	676.079	1749.34	753.933	733.332	1555.14	876.441	825.114	1845.27	563.416	750.62	800.475	1903.26	893.008	741.493	2134.54	1381.21	1525.01	3010.65	678.481	977.573	1200.25	2796.91	760.179
Mup21	947.362	740.307	1465.81	1350.43	1048.83	1276.46	378.087	386.891	709.436	294.416	1469.95	1118.79	2008.12	1245.5	1798.4	1177.84	1145.15	1345.03	897.323	1387.13	1759.87	1210.99	1753.86	1491.3	1532.21	1254.44	1087.72	1156.06	887.256	1525.72	1489.97	1091.28	2207.07	1480.22	1601.42	1114.43	1012.78	1065.44	912.927	1526.45	1561.29	1069.22	1968.98	906.067	1633.69	1291.56	1193.82	673.361	593.997
Ugt2b5	1171.85	1195.09	1209.91	1339.63	1150.17	1440.45	862.153	868.01	995.562	924.402	2071.68	1698.43	1721.32	1040.58	1255.08	1684.55	1748.37	1101.61	1630.42	1821.89	2088.61	1713.06	1809	1113.15	1203.51	1586.01	1766.79	1205.08	1742.96	1691.95	1592.75	1403.98	1669.98	1021.24	1099.46	1604.63	1439.33	1030.94	1597.09	1593.63	749.847	754.989	710.574	322.85	691.799	801.938	833.478	322.573	2532
Itih4	2410.85	1375	1500.2	915.992	1378.98	1215.33	2202.64	2302.5	2046	2033.47	1415.75	1061.4	1271.41	1433.21	1405.41	1013.8	931.952	1837.57	1271.88	1166.02	1306.64	912.173	1140.04	1299.58	1359.53	931.858	780.016	1681.24	1150.74	1173.76	1269.47	1143.34	830.995	915.274	1401.18	957.291	976.983	1659.12	1203.18	1182.63	1374.4	1012.19	698.886	1030.57	1157.24	1029.55	778.048	1450.66	387.981
Selenbp2	812.364	1034.13	754.333	1206.88	1017.69	1532.24	849.98	984.964	997.522	650.564	560.731	1213.36	1585.02	2305.89	2199.46	1844.64	1194.79	1947.61	1850.94	1730.3	508.476	1035.7	1634.63	2180.38	2135.21	1589.95	1110.32	2064.8	1712.6	1586.89	401.017	992.39	1424.36	1617.44	2070.73	1713.96	1175.14	1962.65	1837.76	1609.09	235.692	523.072	627.492	506.364	1267.48	1256.34	670.492	848.381	770.067
Actg1	3194.95	3468.23	1970.14	1637.86	3121.75	498.06	2826.34	2852.9	2813.57	2340.55	951.224	303.179	594.44	785.885	419.041	200.258	352.976	1445.26	442.613	437.642	846.665	305.722	382.431	917.684	344.901	267.741	282.265	1102.18	270.642	399.725	1507.38	866.769	648.238	1281.27	637.403	322.653	495.399	2144.28	389.866	386.843	949.545	613.622	675.181	2673.82	1164.52	889.351	571.475	2428.15	553.261
H2-Q10	1621.88	1812.04	1468.96	1298.94	1691.22	1284.08	1246.33	1125.75	853.805	1057.89	1193.83	1293.59	1289.7	1314.13	1521.3	1364.98	1137.98	1492.55	1099.01	1276.1	1050.33	1193.99	1235.16	1445.12	1586.76	1262.79	1167.44	1510.8	1180.06	1318.23	1059.09	1132.8	1114.06	1219.09	1584.23	1228.62	1234.4	1589.87	1146.84	1247.28	826.967	828.046	844.099	805.674	1191.75	1065.23	948.294	1180.38	461.819
Errfi1	1278.53	1060.19	1106.89	1040.81	1324.67	687.169	2209.45	2438.3	3593.56	2970.01	829.265	1035.12	844.05	1280.08	1064.67	1169.88	921.628	966.876	925.023	938.646	1047.57	1006.02	968.582	1302.88	1051.68	1128.47	814.196	1019.96	831.001	918.658	1328.84	1271.86	1329.81	1291.13	983.102	1107.78	1056.55	907.338	827.244	921.955	1201	1006.1	1026.98	1019.86	948.74	873.475	975.772	660.108	513.434
Thrsp	856.773	540.236	825.585	988.52	666.656	2268.51	503.758	357.514	570.946	650.036	596.237	2608.25	1138.29	1191.67	758.72	2458.68	2491.46	1640.07	2459.77	1866.82	691.426	2522.77	912.225	1039.87	749.319	2233.92	2220.79	1363.13	2298.26	1736.13	559.463	2290.91	1048.57	830.468	629.783	1775.19	2194.38	1088.94	1997.41	1559.67	303.325	1097.34	463.053	223.659	385.282	1287.26	1162.48	470.035	597.487
Hrsp12	999.099	927.344	1029.05	1189.41	1135.4	1261.74	479.054	535.439	509.539	530.265	1206.99	1295.72	1288.05	1000.49	1088.96	1221.74	1197.73	830.652	1208.29	1298.87	1301.47	1363.87	1549.6	1282.67	1123.43	1279.65	1359.98	1041.04	1370.67	1202.3	1127.3	1221.24	1622.02	1143.39	1227.37	1382.48	1268.04	938.346	1343.66	1132.69	935.067	1461.47	1254.19	597.293	1119.28	1098.02	1586.31	394.297	1213.87
Mup1	940.632	1055.11	1045.3	880.473	1340.31	1615.64	536.698	381.348	544.815	235.322	893.335	710.129	989.083	1348.46	2176.24	852.879	734.328	1319.41	1050.32	1745.8	1079.87	755.331	1058.61	1473.49	1984.52	1032.35	834.284	1439.57	1251.59	2005.11	994.537	589.148	1128.06	1475.04	2282.91	977.95	782.758	1371.84	1365.85	1520.59	776.066	714.555	949.401	814.093	1777.99	696.094	839.62	670.256	1197.8
Rpl23a	846.368	876.943	979.174	1012.86	952.039	914.612	277.837	312.617	240.398	334.515	877.535	837.743	816.015	1011.08	729.422	866.989	841.564	773.954	846.672	863.476	871.71	896.809	866.594	996.172	679.984	936.618	853.078	823.008	859.566	836.214	1042.21	907.091	900.415	1077.42	835.109	989.245	892.141	856.882	905.422	854.085	1373.13	1310.8	1487.07	2116.32	1269.72	1608.97	1240.8	1783.08	1291.9
Atp5b	1071.31	1203.99	1019.11	1069.07	1089.64	1149.7	1041.17	1065.34	925.01	1149.7	1083.3	1160.9	1140.01	1158.58	1000.78	1246.73	1204.89	1287.73	1181.4	1201.05	1070.46	1138.7	1041.14	1081.41	1033.7	1195.89	1216.19	1228.11	1211.41	1162.71	1078.58	1176.39	992.217	966.826	1008.49	1101.29	1235.19	1227.8	1174.93	1128.91	1151.22	1206.86	886.114	949.089	880.517	1149.79	1113.96	1078.47	724.48
Sod1	1124.46	1053.44	663.872	810.144	649.538	592.672	311.85	310.954	316.829	318.159	876.154	1202.98	1134.71	1156.17	946.667	1069.3	1273.04	1123.48	1140.27	837.416	901.721	1647.62	1159.65	1155.6	824.396	1051.67	1357.75	1353.03	1084.6	811.782	810.058	1226.78	1625.02	1416.01	863.012	944.108	1022.85	1258.45	1223.51	953.677	1479.5	938.328	1713.59	1183.65	997.296	1622.69	1768.64	1325.31	1083
Cyp2d9	1117.88	1203.21	1182.12	1116.85	966.168	1316.47	967.058	1027.09	1029.53	994.049	1612.73	1282.13	1522	1159.47	1537.88	1592.21	1472.25	1461.26	1423.73	1676.24	1386.51	807.933	1196.01	1140.11	1288.04	1461.8	1231.98	1376.38	1305.35	1524.04	1273.58	1255.79	1007.26	722.771	1246.65	1256.75	1428.33	1257.71	1195.56	1529.69	1020.69	927.781	788.723	497.338	922.544	1009.97	661.111	919.345	223.83
Pgrmc1	979.858	1237.83	1088.37	1110.62	1085.22	1112.01	1135.34	850.827	919.784	1097.99	1147.01	1139.55	1124.81	911.27	984.011	1288.91	1226.73	1021.69	1116.72	1293.97	1125.5	1057.42	1290.65	1050.99	1108.58	1167.57	1205.31	1112.08	1187.01	1193.62	1236.26	1092.6	1094.14	940.268	1027.18	1241.16	1244.44	1092.62	1143.72	1187.99	951.704	1269.25	833.249	696.157	896.832	903.741	1153.78	593.294	832.777
Cyp2c70	556.945	943.626	544.476	880.925	750.543	1432.61	1524.16	1534.82	1314.35	1442.53	534.938	947.178	865.504	1324.64	1447.3	1016.47	869.334	1995.34	1092.6	897.663	613.913	898.866	722.141	1318.34	1401.59	1041.06	838.08	1820.4	973.877	938.824	652.551	1011.98	961.2	1588.24	1348.33	949.774	902.56	1973.68	1008.21	883.885	524.247	932.964	787.74	984.734	1058.51	906.41	720.073	1057.8	557.552
Rpl7	840.773	891.73	929.497	1132.32	888.489	910.733	409.594	407.399	414.817	487	824.566	771.289	765.674	724.993	686.812	827.19	805.191	922.09	794.832	797.518	792.583	803.677	744.009	801.135	729.362	782.084	877.67	947.504	823.016	797.206	873.657	786.476	810.724	847.286	683.244	928.73	784.568	972.357	858.409	816.289	1281.4	1336.93	1361.97	1529.48	1102.36	1164.08	1173.48	2003.94	1629.38
Pah	989.84	1080.9	1037.63	1172.22	1164.46	1612.35	1407.44	1084.74	1198.72	1305.35	1131.81	1249.25	1114.12	919.45	999.823	1546.28	1558.1	1204.34	1458.53	1766.61	1223.22	1185.38	1356.81	897.53	1040.31	1420.26	1463.57	1271.63	1472.46	1650.54	1156.1	1065.54	949.607	757.5	899.149	1433.93	1659.9	1060.16	1336.26	1561.76	536.117	661.507	435.324	243.237	528.394	862.921	1059.05	241.682	699.277
Uba52	930.626	827.251	1009.33	803.611	791.373	1190.44	242.033	262.177	220.147	322.38	857.919	1060.3	868.181	977.134	1016.08	1025.95	946.036	887.578	966.85	990.78	886.71	967.081	860.202	1030.59	955.506	1017.96	1113.82	776.258	1029	1052.11	1060.73	1083.82	952.068	1013.54	1014.12	1025.96	983.13	839.628	896.971	1160.64	1559.48	1403.36	1345.73	1337.17	1235.25	1283.26	1236.76	1409.05	513.198
Sdc4	1549.94	1491.01	1521.37	962.08	1359.5	767.42	1907.98	2129.01	1723.29	1730.62	880.634	652.736	739.043	1096.35	961.224	625.726	630.976	1179.53	886.006	909.532	824.515	592.672	780.304	1132.81	1031.93	624.987	576.313	1223.09	805.788	862.428	1102.36	955.482	810.057	1113.1	1048.03	798.494	876.644	1377.07	896.808	954.343	1070.88	1015.91	711.888	1189.87	1200.75	827.494	907.201	1110.78	393.964
Cdo1	529.481	510.842	475.137	601.168	407.519	536.542	1310.06	1630.71	942.648	1162.89	997.624	978.942	694.609	1242.35	798.304	833.768	1183.22	838.649	1189.63	737.802	837.404	1063.61	852.108	1520.88	751.658	776.363	1259.72	1042.39	1255.38	755.925	1013.03	910.31	954.137	1689.46	781.347	941.277	854.854	967.228	1174.26	763.447	976.262	705.985	959.28	1596.24	864.598	833.713	1172.68	806.272	520.058
Cfb	1566.33	1489.67	1693.06	1299.06	1340.04	1183.56	1515.21	1730.48	1477.66	1646.2	1094.01	1081.81	1059.66	937.982	999.045	1053.96	854.86	1063.35	988.56	1093.75	1103.72	1097.31	1133.11	911.126	1063.89	983.811	815.172	1149.05	975.479	1104.85	1097.67	1044.64	989.244	800.984	1013.32	1060.11	840.208	1108.97	974.106	1035.98	860.166	866.253	658.426	674.485	808.045	812.775	704.882	893.463	680.465
Apoc4	816.421	856.14	891.57	1101.41	729.918	1149.19	235.946	244.994	197.283	333.46	1138.34	1159.02	906.051	1187.62	1062.77	1087.63	1223.18	1114.06	1054.98	1137.67	1071.68	918.108	1069.85	1272.39	1086.77	1057.38	1174.94	1331.99	1232.25	1149.8	1207.22	1026.17	947.685	1136.38	1023.76	1193.09	1189	1324.22	1302.35	1172.92	1013.64	1337.57	1000.62	748.189	1060.93	939.203	1050.72	1300.13	1164.37
Sqstm1	3395.37	3957.17	3595.83	3011.39	4516.5	652.107	1964.91	1865.72	1752.69	1929	468.136	186.812	280.52	417.57	297.669	213.996	201.975	669.576	192.926	298.365	565.512	271.007	319.228	635.07	298.09	260.484	223.952	784.146	187.261	280.812	944.899	493.638	525.367	705.71	395.036	379.455	341.899	929.275	217.367	303.919	928.231	640.854	497.139	1124.06	860.815	584.364	456.364	1369.29	707.927
H2-K1	1583.61	1316.53	1295.86	1083.34	1264.69	1012.77	851.054	938.959	831.595	968.195	920.072	884.648	884.205	925.318	983.69	848.916	809.897	1045.56	811.447	894.471	936.458	871.716	909.294	955.715	997.959	846.111	797.973	1159.56	845.624	892.179	966.148	887.115	921.702	877.557	1019.55	834.519	865.586	1110	871.806	958.493	1079.79	980.041	954.161	825.976	1112.55	1067.27	1021.28	1154.11	1464.35
P4hb	1042.43	1107.63	883.216	866.699	847.187	882.86	1322.59	1108.02	1168.02	1138.62	920.048	947.381	1081.06	1024.37	968.923	1172.02	1071.78	1150.78	883.452	938.374	902.095	790.982	947.309	957.313	981.229	1117.65	928.459	1162.88	860.042	853.156	906.931	988.157	913.549	878.852	977.485	1045.17	1001.76	1166.43	838.281	882.606	965.619	927.397	816.375	1065.64	915.363	1225.02	954.037	1207.14	237.298
Plg	1323.63	1179.69	961.726	757.487	925.984	994.979	1437.88	1293.15	1337.21	1224.62	968.922	1095.06	1279.77	1212.95	1634.64	1203.28	1198.68	1471.95	1322.38	1306.83	928.145	1049.87	919.85	1113.58	1415.72	1077.55	1004.98	1121.79	1217.99	1189.7	760.287	1011.62	1022.75	945.939	1553.67	878.272	1000.12	1199.57	1107.47	1146.47	643.317	510.587	610.274	635.331	1035.57	883.936	647.202	726.544	438.342
Fbp1	1057.75	965.225	957.599	1001.78	1179.82	1298.35	912.636	824.222	876.669	835.761	992.746	1155.19	1304.21	1224.83	1106.21	1173.91	1222.19	920.592	1055.58	1200.53	1013.15	1178.49	1557.56	1186.83	1264.97	1339.52	1235.22	1014.07	1168.69	1202.44	1021.65	1053.55	1291.34	1011.37	1159.6	1291.63	1313.31	940.505	1178.24	1177.29	589.116	778.856	604.583	343.713	849.053	873.12	889.138	392.249	841.027
Rps3a1	782.158	865.755	901.501	1104.21	972.875	861.621	407.088	415.714	393.26	482.251	653.129	731.965	682.957	692.306	605.961	753.217	725.47	881.108	648.063	737.525	733.149	749.684	750.404	712.172	674.852	775.284	858.925	914.462	666.971	780.206	838.563	818.782	779.983	807.479	625.988	822.22	773.689	947.035	731.501	823.468	1205.88	1375.22	1228.39	1447.62	1026.57	1039.8	1205.48	1559.09	1465.74
Ahcy	842.704	732.377	647.578	604.436	698.511	913.463	1163.62	960.022	1117.72	1226.2	989.776	935.697	1005.12	819.34	881.162	961.583	1165.35	1396.52	960.048	1082.16	921.547	935.306	745.298	731.102	815.424	949.671	882.459	1044.52	931.575	920.269	989.568	1103.47	812.579	646.237	846.787	856.966	948.885	1222.2	938.63	955.163	1433.59	1014.91	1008.64	1056.42	851.868	1217.62	1052.48	1786.54	764.268
Wfdc21	932.421	1062.72	794.716	1059.89	798.086	1071.38	201.575	161.297	148.289	189.418	848.058	826.862	830.283	1216.66	1203.34	943.208	953.153	1172.08	1028.59	1121.5	819.979	964.583	1051.52	1304.62	1308.28	1046.62	1081.9	1201.13	1161.33	1147.27	710.795	833.123	1047.68	1157.77	1127.2	1058.77	1107.43	1273.89	1211.33	1155.43	584.238	1024.33	950.835	606.485	940.156	571.85	1259.13	711.644	1378.51
F2	1071.9	1004.71	832.087	646.2	867.59	858.017	983.886	969.444	853.805	1030.98	1035	1002.21	1028.72	1055.7	1034.7	1028.2	993.409	1206.03	1176.27	1038.83	960.625	988.912	946.94	1033.65	917.165	951.02	937.243	1299.29	1033.92	962.025	947.79	919.826	980.213	906.866	968.474	923.818	950.694	1261.38	1071.71	1006.16	895.627	756.482	780.754	756.395	793.199	791.361	831.561	884.654	748.043
H3f3b	1824.66	1652.34	1656.85	1405.21	1571.39	871.366	1765.12	1366.31	1599.17	1482.63	1143.03	416.768	809.822	964.44	666.08	428.053	545.299	1546.67	868.631	892.058	1001.45	458.648	535.965	1339.57	767.735	536.343	483.669	1589.36	573.046	874.771	1182.33	861.458	1290.63	1542.68	870.775	502.324	888.193	1696.58	635.812	897.27	725.207	637.561	709.076	546.267	717.184	788.606	630.377	568.343	194.506
Sord	775.512	865.175	748.105	804.729	652.442	1071.06	861.079	570.914	740.792	1065.81	1179.48	1168.87	1153.81	873.158	722.946	1371.7	1541.04	1032	1246.64	1288.64	1200.39	1190.82	1196.24	803.171	727.71	1287.48	1450.11	920.839	1361.74	1211.82	1009.72	1086.36	1137.6	630.571	670.176	1267.05	1455.28	811.942	1210.53	1205.92	746.403	1077.43	748.12	301.234	539.474	982.735	1327.63	427.44	447.053
Hsp90b1	556.913	763.845	657.167	862.535	674.347	689.037	755.458	632.993	793.052	615.74	1034.97	881.882	1294.23	1031.17	994.671	1949.52	1247.79	1133.99	922.503	833.669	1053.91	761.595	983.682	956.705	886.951	1755.45	1053.64	992.964	807.343	753.371	859.17	998.732	1132.44	919.97	983.88	1283.48	1062.21	1018.76	767.17	751.859	712.309	647.614	693.268	755.751	759.149	1678.94	860.693	586.266	790.4
Dbi	1002.02	1036.81	890.835	1051.17	821.597	984.293	373.075	293.771	299.844	376.726	811.545	998.254	1003.99	1501.37	1092.16	991.582	948.661	1130.62	964.128	1031.1	793.44	1119.93	1074.05	1676.79	1052.68	931.915	1055.52	1336.64	1029.88	963.719	771.267	914.028	1096.24	1422.6	968.975	894.413	923.647	1147.16	995.789	899.419	663.669	784.41	968.976	785.739	835.621	803.037	859.065	709.753	418.241
Ugt2b1	614.264	797.832	724.524	1072.3	762.446	1125.18	1142.85	820.342	902.146	1004.6	1040.72	813.934	953.267	1005.74	948.898	1216.12	1155.72	915.499	1121.4	1193.97	1108.85	878.917	1060.45	1206.61	1037	1125.99	1203.67	1023.1	1171.74	1175.97	1001.29	776.365	973.197	1062.49	880.458	1126.57	1048.46	1006.45	1076.6	1085.93	576.904	692.023	632.922	428.276	529.613	718.472	839.501	423.309	1180.88
Rpl41	713.248	671.396	674.293	734.377	883.397	804.562	174.722	216.171	171.153	228.99	584.799	651.839	593.739	812.165	850.615	774.113	691.802	756.467	775.23	849.323	811.448	738.845	586.153	824.083	716.537	734.729	793.193	659.066	827.003	852.783	704.783	579.216	716.897	906.447	773.083	828.931	745.13	655.401	835.302	816.217	995.582	1020.26	1287.54	1384.63	1124.89	993.777	1067.71	844.162	1521.41
Rps2	703.688	795.212	795.32	786.076	839.788	743.643	471.177	443.428	388.687	554.536	662.375	632.263	611.488	879.313	649.057	819.325	702.478	811.623	630.448	725.394	651.891	595.987	614.816	801.567	714.022	809.101	669.099	886.883	670.212	757.117	755.559	745.605	614.164	745.505	740.68	827.858	809.599	936.746	753.596	783.62	1115.39	1169.11	841.593	1307.43	1060.93	1162.08	902.69	1728.62	973.999
Ldha	921.008	914.383	1039.59	608.081	518.225	551.576	1247.4	942.285	898.88	583.555	991.453	545.609	598.74	958.915	716.286	435.916	472.431	1142.87	756.496	602.997	848.931	598.766	584.455	1044.62	677.951	404.298	476.085	1198.29	546.568	507.66	854.391	524.995	660.826	1164.59	767.8	486.639	490.96	1308.59	618.343	526.69	716.909	389.307	625.638	1489.45	967.387	517.969	662.997	1476.59	432.991
Cox6c	594.527	703.151	666.515	780.607	601.348	854.19	182.241	169.057	133.264	174.644	808.06	834.488	869.524	895.543	932.829	956.936	966.417	962.666	966.365	915.866	853.067	939.18	948.853	1069.83	833.122	1051.03	1075.89	885.733	1089.81	853.767	779.535	795.603	1051.14	990.584	824.137	975.779	974.801	937.649	1060.88	891.828	801.812	1107.75	1216.15	791.309	780.235	955.471	1099.84	634.312	775.296
Eef2	907.076	868.99	766.412	634.698	776.906	599.693	1385.25	1517.08	1330.03	1495.29	771.923	727.312	776.444	681.996	600.031	728.75	730.595	875.047	672.859	743.543	727.273	640.6	560.118	649.098	585.941	679.077	550.104	716.905	633.515	619.264	832.787	814.487	613.008	604.436	599.676	569.653	663.691	891.196	651.755	669.501	1395	829.26	821.751	1465.7	853.452	1063.57	703.528	1654.6	263.264
Angptl3	770.798	664.362	771.535	718.145	621.771	1077.45	563.55	462.274	441.601	593.053	945.484	1135.81	941.057	932.31	928.869	1001.36	1251.88	553.125	999.441	920.901	973.368	1164.68	1017.26	987.027	956.184	978.932	1387.42	497.956	1140.72	973.818	940.988	1083.2	989.987	924.907	933.476	1075.7	1140	471.33	1091.13	908.108	811.819	1026.32	1014.75	610.253	723.184	934.582	1179.04	392.039	896.323
Rpl4	743.899	687.534	745.785	782.599	737.472	668.444	586.465	599.736	520.645	632.625	644.047	674.727	622.304	680.368	603.775	676.361	662.898	746.538	648.409	688.772	641.411	731.818	637.852	739.974	595.519	720.742	731.032	739.489	645.088	638.431	725.999	698.933	746.463	784.359	619.839	725.507	692.311	800.285	667.094	662.787	1087.23	1009.82	1132.09	1184.36	824.887	1012.99	1075.69	1172.56	986.361
Itih3	1293.31	1031.75	949.364	641.475	986.136	890.428	1351.59	1376.29	966.819	1114.88	869.374	738.197	832.268	904.826	925.1	697.659	638.669	1272.51	748.363	681.53	737.607	661.873	804.793	942.186	937.351	686.852	555.179	1359.22	732.387	719.345	725.342	735.011	746.826	822.235	997.997	722.972	651.975	1242.41	781.006	708.279	809.46	681.392	612.334	685.016	840.169	879.795	697.038	1233.44	380.508
Inmt	1068.95	706.693	919.621	873.662	701.536	1149.71	472.609	425.691	267.182	706.492	829.883	1608.96	1006.43	755.09	518.205	1127.13	1291	945.516	1363.91	1502.31	926.769	1553.37	1108.14	720.232	476.165	1022.89	1418.13	1025.3	1357.97	1550.67	856.161	1317.76	961.85	580.617	480.716	1123.15	1246.66	868.755	1309.51	1349.31	489.903	714.304	435.417	140.385	266.23	602.919	772.046	339.301	1005.11
Sult2a8	604.936	665.05	606.642	769.849	467.537	1076.02	837.807	602.508	495.821	883.247	992.909	910.799	803.655	809.452	711.777	1201.71	1281.07	728.896	1073.74	1059.2	1080.37	964.841	1024.56	1032.35	867.435	1207.75	1399.68	877.764	1228.26	1161.64	1008.56	913.311	879.043	902.913	697.674	1291.12	1288	682.177	1160.17	1069.66	542.431	865.358	545.326	344.026	490.395	939.864	1161.85	252.894	536.602
Rpl9	654.118	709.013	620.497	858.748	867.877	547.935	257.787	259.96	248.237	324.49	538.443	584.363	583.175	644.799	397.134	705.046	584.477	651.124	570.289	604.319	616.216	624.512	597.092	630.522	542.287	644.319	643.974	740.175	604.88	617.152	636.806	698.464	620.599	700.784	479.807	734.956	662.057	810.942	591.345	626.149	1044.2	1135.42	900.762	1423.39	853.3	876.983	914.234	1874.96	1375.91
Ndufa4	714.415	823.164	848.294	961.199	751.091	1044.04	200.143	190.674	165.274	223.714	837.995	890.283	777.363	926.279	918.917	921.116	875.16	747.715	886.059	1015.9	887.336	960.35	935.382	923.938	1009.05	887.22	1045.44	639.712	878.831	1088.7	869.777	788.723	957.668	938.856	904.838	898.429	903.827	598.922	922.41	988.372	601.719	932.824	983.04	560.178	925.206	948.689	1070.54	245.902	1189.16
Rplp2	513.644	457.102	415.018	462.393	569.419	438.154	129.251	139.68	89.496	137.711	426.336	579.546	669.93	569.151	387.159	533.152	544.867	1169.39	476.464	529.543	548.766	538.64	583.079	628.752	413.494	542.586	605.474	1141.84	520.623	417.129	640.535	654.654	592.958	668.467	513.935	522.129	645.717	1195.53	563.991	483.328	1004.32	975.026	835.904	1429.14	757.904	1014.29	771.907	4116.47	754.224
Ces1d	857.035	810.486	816.096	785.63	643.721	870.513	706.407	632.439	599.689	991.938	934.686	1174.28	1018.27	694.709	568.645	913.942	969.968	761.562	1013.19	997.271	1000.13	1161.94	1080.14	693.569	574.137	968.968	1014.55	825.313	1018.87	1028.54	971.403	1159.6	980.591	586.486	525.346	985.896	1020.01	758.19	1076.01	1030.28	794.374	1100.63	740.753	316.99	351.981	764.615	940.387	419.636	1080.15
Rarres2	811.669	700.153	816.592	799.703	844.381	1098.45	325.098	251.645	229.946	401.524	635.496	1022.91	732.028	975.397	1017.69	859.744	784.548	780.544	819.481	888.679	679.567	969.423	706.78	883.779	1079	961.696	954.911	839.079	880.613	942.449	604.632	951.184	664.549	843.631	1113.43	1004.38	883.41	741.642	918.189	896.831	653.118	1080.77	818.591	605.751	1137.19	1161.49	899.301	760.56	440.88
Olfr856-ps1	80.8684	18.4149	166.153	405.59	246.776	637.357	15.0376	115.291	227.986	85.4755	1298.29	39.2807	567.959	822.605	1124.24	260.268	296.582	351.127	292.137	252.48	535.802	70.602	228.636	757.606	581.284	95.8804	42.778	394.492	258.403	39.706	102.651	100.145	57.5642	382.208	539.767	165.057	7.1484	160.334	69.1988	40.6784	339.042	228.968	227.258	155.48	5450.91	2880.16	91.821	940.042	6388.94
Cfhr2	768.277	733.826	777.837	939.764	897.751	881.766	654.492	541.536	606.875	606.771	951.452	911.159	818.625	727.735	981.799	866.868	844.589	557.321	919.379	857.569	949.145	829.257	1049.88	784.994	941.609	859.287	955.88	538.933	916.9	998.206	936.717	790.691	1004.62	745.794	953.882	930.44	865.334	441.687	876.833	844.299	504.612	820.964	760.474	319.184	817.936	705.706	877.255	173.259	1030.21
Rpl19	562.775	589.608	602.392	622.498	685.919	657.479	257.429	263.84	250.197	318.687	598.465	681.754	636.371	638.704	487.161	579.082	631.073	722.054	616.061	621.254	652.997	648.756	547.143	690.071	547.937	626.462	594.715	711.371	680.261	604.756	709.655	670.922	640.676	673.479	521.951	640.544	642.876	713.076	618.339	616.72	1136.18	955.276	1004.76	1350.69	721.587	1056.39	944.1	1606.19	1333.21
Pgk1	657.892	805.324	703.412	559.86	559.768	541.223	1048.69	858.587	685.919	560.34	562.802	427.125	510.452	515.401	506.631	550.404	548.366	786.311	505.751	528.723	459.618	427.518	533.488	634.316	443.521	545.024	529.24	885.834	477.636	514.711	529.066	522.586	506.126	696.013	513.722	538.583	573.377	1054.3	495.841	446.999	451.542	565.627	638.246	1511.77	820.641	681.843	680.883	1273.19	661.138
Serpina3n	720.351	729.949	711.27	554.553	810.905	448.981	1513.42	1739.35	1192.85	1222.51	1135.64	386.138	476.638	1185.6	663.171	360.853	385.842	1107.48	830.628	773.201	757.926	361.303	444.362	1121.42	665.583	353.006	347.476	1111.82	556.798	592.09	1085.85	505.655	509.921	870.991	625.46	479.84	555.696	1173.66	618.6	616.688	1204.51	516.451	409.114	1452.78	655.922	621.222	640.869	1395.48	446.391
C9	764.106	850.945	566.293	621.206	637.894	487.671	504.474	591.422	634.311	466.422	780.074	704.064	978.013	826.783	1240.93	832.54	786.381	1341.91	800.814	787.986	879.381	658	786.299	842.194	815.973	813.401	686.356	1101.76	819.054	639.358	824.229	692.54	1034.83	944.727	1113.92	618.191	654.219	1280.66	813.222	702.894	752.98	532.874	926.726	684.974	851.473	637.469	801.08	952.758	682.975
Igfbp1	485.247	916.282	653.251	479.532	717.146	251.876	1471.89	1225.52	719.888	1096.94	705.501	579.967	604.396	1587.97	634.337	460.002	329.253	1251.26	897.83	885.612	567.393	547.357	661.421	1925.67	666.486	418.825	329.354	1691.28	652.443	713.655	903.542	894.034	803.478	2323.15	784.247	594.398	494.188	1916.06	722.101	666.963	229.94	525.88	254.941	1195.84	940.95	460.353	274.96	746.816	242.433
Rps18	666.527	620.764	680.607	716.204	751.511	680.244	190.118	207.857	195.323	251.15	451.826	735.263	562.793	611.055	597.921	717.701	690.881	650.976	563.271	630.722	690.094	665.677	502.578	759.867	546.973	681.571	756.299	664.818	712.81	702.22	706.789	674.951	606.697	617.72	596.824	678.249	666.01	674.344	620.185	713.71	1028.99	1076.66	862.266	1158.78	819.512	985.22	934.547	1233.14	1304.48
Akr1c6	526.312	844.139	649.459	852.4	318.113	824.834	479.054	297.097	173.113	492.803	862.156	842.273	712.83	1327.89	1033.14	1069.43	1492.14	870.009	1340.36	1369.35	841.575	940.162	890.462	1447.27	1039.44	1021.65	1517.49	948.101	1485.37	1287.77	660.011	741.283	723.662	1313.47	910.948	1032.85	1236.19	777.283	1221.18	1162	236.59	424.621	281.267	345.204	521.055	378.762	681.902	171.337	573.145
Hsp90ab1	853.243	825.641	758.362	758.869	824.085	578.777	865.376	968.336	871.443	988.773	889.083	613.607	829.359	662.519	633.25	1096.81	697.609	1061.71	451.166	619.309	857.43	522.719	702.741	624.298	649.521	1009.93	639.336	932.773	450.454	591.804	767.235	737.414	613.498	528.256	680.697	912.896	789.241	900.479	437.929	609.609	645.32	601.176	452.308	840.712	715.694	1071.36	515.991	746.934	433.992
Rdh7	757.657	961.091	653.634	753.478	650.326	924.763	576.44	463.937	524.564	643.177	992.188	1017.74	859.287	1021.25	820.916	1050.9	950.702	669.497	1030.98	1062.53	1025.01	978.817	1102.48	964.299	969.092	1090.64	910.412	869.03	1075.2	1090	914.584	949.201	830.704	841.197	859.121	1028.09	1030.26	748.86	1035.17	1017.66	493.246	715.302	388.89	344.733	666.276	629.748	682.303	255.787	376.903
Uqcrb	623.366	571.993	593.402	586.533	547.453	825.558	152.882	126.931	121.506	168.313	745.02	790.568	735.938	825.385	693.642	802.592	1100.15	837.101	770.455	855.654	685.395	914.079	793.552	865.018	749.54	872.135	1107.6	661.83	907.851	908.293	666.269	930.804	968.108	780.319	694.706	857.503	982.637	667.795	838.227	777.727	702.016	851.926	927.399	570.438	701.556	1052.4	1095.43	348.523	1046.65
Rpl7a	641.871	775.234	708.747	896.347	733.208	725.097	338.703	346.428	299.191	398.886	551.233	671.706	570.598	671.209	601.552	613.461	561.288	523.864	614.949	712.173	632.759	720.637	661.325	696.689	529.671	624.426	629.496	615.184	718.8	696.778	696.527	648.703	665.026	679.599	598.993	749.814	637.687	598.792	669.971	645.27	912.756	880.701	924.799	1251.06	798.825	992.888	783.766	1119.46	610.138
Cyp3a25	796.079	652.788	677.195	698.555	624.707	1006.03	537.056	494.422	433.762	753.451	902.468	941.306	950.103	457.4	759.138	965.451	1097.65	523.531	1006.6	1073.59	986.198	949.879	1087.06	438.647	773.434	919.063	1161.12	606.03	1048.44	1230.54	804.718	821.907	931.053	462.221	726.606	972.896	937.656	516.389	993.47	1098.41	600.583	674.761	649.092	332.741	578.72	673.624	853.344	238.584	583.225
Lcn2	329.653	124.606	186.49	180.564	80.2879	29.5467	742.927	1529.27	774.761	927.568	465.93	74.5814	154.539	370.778	197.28	33.0655	70.3813	1108.18	334.047	213.775	294.613	78.8677	97.0728	545.104	165.196	42.1586	113.229	1105.71	160.797	164.844	550.843	158.282	207.4	776.286	269.221	92.0786	172.657	1260.86	191.938	181.575	932.592	359.72	640.429	3800.22	969.548	456.85	559.66	4281.09	182.702
Cyp2a12	717.522	738.973	736.52	638.799	700.53	863.337	645.899	583.108	606.875	599.384	863.967	835.834	882.446	855.464	932.375	879.963	736.527	848.492	954.192	778.266	787.591	889.25	871.402	804.958	802.361	853.602	764.685	840.388	924.484	847.971	718.507	805.358	798.08	710.754	761.387	895.36	797.628	755.146	946.273	807.478	685.837	737.85	663.715	423.166	676.094	826.677	743.639	561.145	537.648
Sat1	1084.42	1174.39	1089.47	969.23	1309.56	415.079	965.984	972.77	729.687	775.611	526.496	275.894	229.811	496.606	402.454	235.775	266.014	806.158	366.826	411.207	552.037	293.174	300.398	849.497	392.716	220.368	280.823	1107.86	281.949	391.527	1103	531.484	720.398	1265.78	422.08	427.043	404.246	1229.36	314.308	383.089	840.354	987.302	1244.34	1190.11	890.655	652.386	926.774	840.146	365.261
Acaa2	681.411	758.682	787.398	757.812	677.246	808.108	604.725	563.708	587.93	673.252	877.112	899.84	804.469	798.165	757.551	995.265	764.942	759.404	886.369	896.82	886.629	889.652	832.165	809.368	750.352	927.907	840.075	832.001	883.592	863.544	888.814	856.81	797.478	715.914	676.738	975.412	811.952	818.779	876.707	823.546	716.838	711.253	524.468	365.771	467.706	751.273	732.982	582.433	493.327
Pigr	858.701	607.046	580.608	411.431	695.042	707.499	1154.31	1154.58	1288.87	1036.26	803.228	1062.8	905.045	871.918	892.958	904.484	803.507	618.126	906.439	676.555	764.146	1073.14	830.564	761.573	866.901	851.596	722.085	620.746	855.941	624.415	648.825	990.914	694.332	609.633	912.155	753.236	701.549	609.868	817.157	587.09	636.227	637.911	504.389	409.043	662.362	774.163	633.312	399.665	624.963
Gstm1	690.722	899.996	980.824	683.987	468.611	740.13	405.656	529.342	326.628	518.13	907.286	847.098	1164.87	700.59	778.283	791.631	1019.13	763.318	817.925	959.154	844.65	831.928	936.247	705.89	619.343	787.888	1070.98	520.64	745.097	978.259	754.905	912.69	871.147	569.305	644.696	752.336	1056.29	567.461	772.476	1002.02	1001.47	701.405	751.343	472.381	557.163	671.642	827.019	592.332	240.667
Aldh1a1	705.642	868.033	612.815	766.518	370.037	650.874	633.01	314.834	304.417	647.398	936.247	909.268	820.6	1039.87	1170.49	1143.7	1388.16	1092.87	896.695	912.091	996.752	934.167	798.086	974.863	914.923	991.529	1325.14	917.146	851.581	877.377	809.078	803.247	787.58	908.855	944.665	960.488	1227.47	799.725	739.256	835.64	471.184	545.177	347.591	283.689	525.035	588.655	834.55	347.137	373.651
Itih2	762.722	751.046	772.243	623.972	771.888	730.783	1146.79	1074.2	1048.48	1187.69	760.812	920.853	829.75	771.67	708.197	799.283	809.981	654.893	862.999	795.532	851.56	925.286	819.808	737.85	646.016	763.235	806.02	676.613	816.408	795.907	802.313	832.024	822.208	696.25	651.607	781.013	764.634	637.149	813.519	781.281	639.584	610.102	490.884	422.022	441.015	641.741	649.407	418.939	642.5
Hsd11b1	670.281	682.297	771.794	731.11	770.166	948.5	501.968	502.737	509.539	534.486	803.429	927	718.934	688.832	703.131	756.643	626.782	486.131	777.88	773.642	740.057	910.21	877.373	755.859	773.744	769.014	709.563	585.58	830.236	810.124	777.609	757.271	813.639	659.921	765.373	882.425	708.617	488.492	911.251	763.67	640.064	883.53	816.919	406.155	757.643	490.129	735.012	380.964	1022.33
Slc27a2	708.983	726.734	589.121	540.206	548.142	710.916	817.399	817.016	821.796	901.714	1105.95	949.873	914.151	774.386	986.123	1254.85	982.177	785.619	1080.31	1021.58	1002.07	940.801	938.053	702.202	913.179	1218.66	923.547	873.521	1058.26	1012.61	883.293	823.785	717.945	618.778	857.249	1088.89	852.353	747.573	941.394	913.537	511.183	381.627	327.78	249.251	518.395	503.686	434.464	233.048	337.732
Hmox1	2856.88	2667.45	2093.08	1493.47	1650.4	396.754	1356.24	1071.43	1415.61	570.365	469.644	97.6537	212.928	306.737	120.472	91.81	104.21	699.135	172.92	256.684	326.088	149.489	108.884	384.967	133.598	127.144	95.6616	596.665	99.605	148.126	663.103	456.968	386.619	595.889	238.28	173.083	264.827	821.593	90.4827	162.882	557.457	400.916	316.152	819.22	870.521	373.862	247.132	747.239	923.47
Aldh1l1	739.195	606.101	540.215	485.352	656.024	856.924	1084.49	837.525	902.799	1028.34	511.967	910.985	776.846	1004.78	1046.1	777.705	1003.69	1252.65	862.3	880.838	521.257	858.268	720.608	887.328	1027.18	777.948	835.933	1131.24	898.708	809.349	467.404	849.396	608.54	660.027	933.559	704.798	890.615	1089.24	880.997	789.567	337.154	541.75	315.657	398.335	690.476	575.633	594.295	628.95	347.566
Rps6	548.318	610.636	677.94	715.841	736.932	663.79	433.225	478.902	410.245	543.456	619.711	555.959	509.577	595.265	457.875	572.632	522.061	572.271	529.211	588.035	538.957	588.386	526.624	612.861	484.304	572.002	563.759	599.14	599.442	593.33	606.374	624.573	547.045	570.733	502.944	642.675	546.692	559.334	616.384	551.26	786.271	889.556	742.003	1034.03	723.128	776.053	809.243	736.219	1016.62
Rps14	549.513	572.485	585.923	726.737	716.976	484.487	193.698	203.977	189.444	279.115	449.248	531.357	370.558	493.962	504.03	510.93	477.938	564.478	420.774	514.214	456.228	476.042	429.43	580.866	481.798	497.624	504.377	752.14	499.277	556.364	599.042	571.267	474.497	555.333	416.357	530.524	454.426	928.713	474.711	553.846	1084.84	990.684	847.568	1199.13	967.154	676.979	733.847	2100.47	947.576
S100a10	1308.12	1258.83	1214.45	1224.83	1598	378.512	532.759	509.388	542.856	456.397	508.298	101.621	215.423	580.879	316.24	134.189	140.269	601.942	212.116	230.974	390.22	148.418	207.418	869.707	380.537	177.645	197.131	840.571	162.729	215.801	851.297	393.032	535.338	1218.06	393.187	301.355	270.751	941.839	220.966	219.497	1305.8	1083.29	1351.92	1043.54	1238.91	640.79	883.953	1276.8	298.974
Rps4x	540.091	620.269	618.98	668.623	622.181	541.168	258.145	271.6	255.423	305.496	502.918	546.796	476.438	529.036	419.406	547.254	555.324	629.818	546.709	485.319	550.027	639.456	538.796	540.367	422.176	545.116	609.138	796.974	490.733	543.185	491.697	547.793	565.748	640.523	419.668	602.071	579.784	669.755	570.922	562.672	813.196	992.494	939.144	1096.26	785.97	786.294	845.74	761.619	1178.4
Asl	691.84	586.684	648.287	568.93	754.916	816.329	547.439	576.456	518.685	637.373	718.715	866.284	872.12	646.947	675.484	877.982	924.464	915.739	843.631	932.928	691.216	789.727	752.552	584.476	575.709	810.345	815.427	883.466	827.933	875.605	708.768	830.614	733.812	494.234	652.072	853.178	931.511	831.49	863.951	898.563	546.274	620.46	501.141	245.656	404.64	790.611	728.136	610.766	396.596
Cfi	738.516	658.15	689.809	727.289	775.679	734.107	670.961	673.456	607.528	708.075	776.391	755.108	755.213	713.116	852.117	723.626	682.758	798.958	838.187	761.886	758.527	735.553	841.792	760.886	869.705	683.405	651.139	847.46	792.347	746.27	697.554	631.794	838.682	681.705	789.959	675.659	647.961	717.282	734.417	707.207	524.58	542.19	587.823	350.252	587.929	459.762	663.965	342.927	403.971
Stard10	561.65	536.92	497.585	519.693	413.267	674.214	377.013	400.748	333.814	455.342	665.109	791.268	758.13	759.066	837.499	770.121	782.916	821.109	625.083	817.907	708.667	629.239	614.173	686.481	717.319	701.761	752.119	743.58	666.657	701.588	736.958	742.931	592.071	516.831	737.069	725.625	768.902	727.871	679.072	772.585	906.893	792.743	636.21	438.652	760.934	1073.32	639.958	919.943	373.555
Cfh	753.613	623.66	587.211	754.91	704.729	665.656	1116	1075.31	1307.16	1277.91	797.406	783.668	681.204	615.003	869.609	823.494	600.266	670.72	692.604	652.322	701.317	763.537	798.181	630.66	745.653	728.164	658.383	727.891	627.638	662.599	585.883	664.585	765.277	661.688	749.943	705.206	646.444	642.258	597.989	574.73	363.365	535.729	470.329	256.173	540.896	545.724	500.158	257.486	877.434
Acox1	840.983	802.657	547.169	497.797	557.246	596.179	1592.55	1020.44	1456.76	1277.38	947.484	811.899	1058.51	957.755	941.946	1095.42	1075.95	1010.35	758.264	844.763	808.425	596.041	764.64	714.786	760.809	949.77	620.037	696.649	653.596	706.499	739.444	848.006	493.007	502.609	712.559	710.089	821.156	747.257	565.82	612.85	406.68	363.496	223.26	256.281	362.121	444.181	327.188	298.821	112.191
Rps8	643.874	641.398	628.722	618.547	726.888	488.173	286.788	290.445	233.866	357.203	448.05	472.47	412.803	455.916	425.104	629.574	452.146	518.878	459.751	604.327	461.957	477.8	486.696	573.328	454.576	565.544	439.129	552.907	477.697	505.308	549.584	473.712	468.498	500.312	398.66	555.68	536.983	617.158	518.659	538.535	739.279	794.104	644.336	1059.37	690.899	781.359	611.356	765.312	1317.69
Ugt2b36	700.36	664.887	683.111	790.511	627.24	713.231	523.808	460.057	570.292	575.113	1075.82	920.657	954.394	552.038	793.642	880.97	993.281	643.008	976.953	977.646	1052.93	904.56	950.589	678.479	717.021	911.326	1002.9	609.814	901.254	918.038	845.598	770.722	863.844	593.433	724.18	818.725	767.907	516.677	832.137	795.974	199.821	256.598	188.248	174.765	328.565	227.636	282.85	79.4714	1356.73
Aadac	645.019	662.782	704.555	831.513	696.852	804.126	439.311	359.731	398.486	469.06	674.444	819.123	737.161	829.965	828.06	775.665	785.516	635.73	758.412	781.486	736.779	889.913	873.947	854.425	891.365	832.802	879.794	668.565	856.516	821.002	673.191	688.46	803.55	802.226	769.995	775.114	735.319	590.211	758.003	724.509	253.115	478.349	366.907	312.392	500.026	380.605	487.207	113.334	1050.47
Cyp2c29	633.522	901.404	796.826	1008.13	56.7198	592.016	548.871	208.411	49.6474	747.647	1038	646.411	538.132	796.732	459.609	808.517	1139.09	633.297	754.322	910.826	1232.44	582.089	555.233	818.708	362.659	733.457	1165.65	630.129	649.021	1007.34	1220.49	669.267	542.311	769.55	303.376	868.288	1127.06	614.603	566.85	880.204	1103.56	730.566	302.396	556.741	217.257	478.285	822.56	408.113	130.627
Rplp0	553.822	566.613	586.725	700.241	566.516	493.301	438.237	453.405	392.607	529.737	439.633	478.326	464.91	480.968	454.935	493.685	423.5	552.992	385.585	481.542	444.807	448.981	416.304	461.212	404.713	503.921	434.069	545.255	361.239	454.588	571.724	505.665	467.898	488.553	444.235	485.289	489.567	627.419	446.814	486.117	903.648	752.12	742.953	1051.92	795.568	842.665	656.816	1356.08	886.404
Calr	655.841	706.9	579.262	681.05	674.105	602.86	494.807	471.142	612.101	606.243	702.364	604.601	868.572	845.456	1058.83	1028.16	725.506	858.855	529.779	776.378	631.47	548.867	654.802	667.697	902.96	1024.72	566.951	557.312	549.886	680.104	556.979	660.554	488.861	460.535	937.113	811.425	668.814	607.064	474.791	708.587	429.74	461.413	276.971	472.955	688.521	771.731	428.222	482.892	520.098
Itm2b	712.203	624.127	649.64	559.467	544.303	638.686	545.29	484.445	524.564	579.334	814.521	713.948	739.822	651.268	654.605	737.431	798.05	663.678	692.486	684.576	758.036	738.201	709.602	710.79	738.978	751.295	786.604	680.108	713.229	713.584	710.998	682.742	690.205	590.164	660.539	700.031	748.38	609.998	636.532	673.344	704.96	658.741	519.291	350.867	579.873	676.9	646.453	323.994	405.274
Rpl24	530.808	541.133	614.67	654.946	558.946	487.841	190.834	238.343	186.178	246.929	450.418	501.885	448.418	468.17	418.032	457.759	408.516	470.982	374.321	469.948	479.837	459.071	414.256	530.607	397.822	447.68	475.993	510.249	457.844	504.297	643.859	569.342	474.025	514.479	399.54	499.558	470.615	532.945	447.923	538.725	1143.09	943.026	818.602	1157.97	622.263	944.586	727.235	1090.51	603.59
Serping1	865.702	596.087	676.209	395.72	527.596	602.059	552.809	596.965	582.051	514.964	778.061	541.433	935.747	685.877	843.121	689.344	702.663	773.619	671.275	727.851	740.413	550.108	597.185	606.484	754.373	674.95	512.909	560.378	611.431	688.751	655.64	691.186	644.788	484.466	804.531	438.554	634.001	641.772	563.565	722.706	905.029	530.362	521.076	528.745	671.682	709.29	534.746	806.219	320.259
Rpl12	517.697	631.919	560.334	727.637	606.047	421.373	201.575	237.234	179.645	237.432	280.988	384.102	376.466	424.269	402.622	352.856	397.636	436.132	324.752	414.766	279.15	400.303	398.395	556.397	328.354	373.141	443.432	489.53	463.826	401.695	402.194	457.827	476.687	550.571	342.578	425.913	411.467	602.838	423.361	416.936	797.362	757.686	924.131	1351.95	601.461	766.545	685.004	1435.95	919.665
Slc27a5	819.885	697.633	648.593	717.828	737.273	788.603	858.215	703.942	772.148	1004.07	629.88	792.965	651.967	644.874	693.784	748.45	724.452	766.267	686.357	680.264	699.766	763.478	718.576	619.833	737.069	740.236	728.324	917.134	660.741	747.496	643.441	675.918	675.755	564.813	699.384	712.309	712.596	828.634	616.582	701.835	407.091	482.232	409.171	303.367	475.249	419.952	512.469	397.301	291.822
Rps25	471.462	517.083	502.645	646.987	531.914	519.368	201.575	180.697	173.766	195.222	501.19	501.248	439.101	524.691	464.56	606.327	520.219	439.679	449.923	455.315	495.053	511.891	530.294	584.353	410.158	580.129	595.558	473.073	530.617	524.094	527.184	461.13	502.786	597.497	465.894	651.913	513.678	487.11	563.078	557.097	806.748	748.463	901.243	885.725	640.857	630.944	754.825	558.366	883.141
Rpl35	508.55	559.5	590.348	662.312	511.369	592.115	129.967	155.754	129.345	179.393	485.133	494.958	386.863	425.198	502.384	587.637	419.054	353.762	377.676	555.952	455.431	510.233	394.48	595.808	411.427	533.034	512.012	330.077	495.898	560.986	517.008	486.527	491.994	575.096	406.019	536.373	460.842	296.418	454.06	536.119	747.436	779.557	919.46	1088.66	869.057	616.951	724.226	590.062	1079.44
Hc	802.886	657.274	634.057	487.378	634.038	579.813	1363.76	1437.26	1656.66	1323.82	706.602	726.736	828.466	679.272	827.461	725.673	601.282	750.502	684.09	666.535	722.123	652.667	836.873	601.287	828.587	648.646	487.317	832.921	625.25	686.486	565.284	623.708	611.006	530.617	829.079	566.434	506.941	748.274	625.513	626.243	278.205	296.449	238.266	285.211	485.89	350.157	322.609	285.942	361.329
Rps23	496.603	510.146	656.46	633.204	588.708	499.526	161.117	180.143	178.992	197.332	487.867	477.306	347.54	448.494	393	391.38	411.77	503.914	385.551	522.342	367.632	507.675	399.637	434.243	412.654	421.242	507.815	496.493	459.295	518.495	422.374	508.602	440.628	524.718	421.024	518.356	454.176	549.589	480.381	495.287	685.628	848.024	784.5	1014.31	724.415	639.569	810.41	808.017	1298.94
Atp5a1	620.578	635.103	591.742	641.602	706.055	669.444	787.323	804.822	732.953	893.8	611.195	734.931	625.285	676.371	631.557	756.604	751.079	734.907	726.658	757.347	628.651	714.541	664.554	663.555	614.578	763.913	693.612	779.753	749.099	766.928	561.215	665.418	622.408	562.42	542.712	729.775	723.52	721.098	709.549	677.441	336.48	471.457	358.088	321.446	432.806	422.761	427.388	370.976	463.799
Ndrg2	635.78	516.975	505.932	396.249	455.75	645.427	571.069	484.445	494.515	559.812	726.62	794.832	786.86	830.563	887.97	819.528	1009.02	650.149	899.601	833.158	765.812	761.495	661.237	733.99	766.015	765.64	826.16	503.429	821.102	830.392	632.534	826.154	597.18	501.498	785.56	704.915	882.118	506.054	787.945	776.102	572.662	582.172	387.957	281.306	602.086	590.613	630.316	285.117	117.453
Rps17	466.114	535.464	636.925	773.446	635.129	600.08	145.005	166.84	131.958	179.393	469.508	481.042	485.83	542.277	389.001	546.396	487.558	500.334	529.122	571.52	435.039	522.995	475.555	558.875	450.378	587.684	562.871	408.135	576.67	545.027	524.577	510.847	508.833	512.06	421.564	548.311	495.233	539.83	538.243	555.371	666.37	775.465	798.774	977.004	523.2	677.725	670.692	875.127	701.155
Rps12	555.77	495.288	577.87	724.499	493.039	556.059	134.98	193.445	136.53	215.272	323.954	511.145	400.051	456.513	389.633	514.182	404.904	544.698	455.309	563.674	352.631	501.497	376.549	558.905	357.371	457.687	509.805	500.617	520.692	492.261	435.066	454.43	503.322	580.626	491.71	578.424	450.587	442.377	505.803	461.434	570.159	766.788	940.271	774.607	639.012	512.841	758.289	387.228	1360.1
Hsp90aa1	517.597	515.047	558.461	770.296	606.758	409.318	687.073	716.136	729.033	727.597	552.001	355.107	456.364	339.837	284.077	699.423	393.945	640.898	203.958	270.432	535.132	427.947	550.595	448.076	413.713	736.586	471.894	718.798	231.018	298.361	488.729	601.099	607.091	452.114	530.672	842.696	518.418	650.266	264.449	367.678	365.333	567.145	492.598	663.942	507.068	664.456	591.179	493.744	1069.73
Igfbp4	687.008	615.142	475.229	456.752	488.255	669.209	600.786	480.011	610.141	617.323	686.502	625.215	730.015	493.861	784.725	937.852	978.202	819.84	634.564	978.198	665.593	563.896	496.824	396.508	690.968	879.937	672.728	530.685	747.161	854.566	592.273	669.047	391.405	322.83	698.039	692.054	871.54	620.239	664.411	935.646	604.596	574.691	354.318	191.074	560.1	864.569	452.845	395.564	234.525
Cp	674.139	640.447	668.499	546.742	541.562	471.635	1805.58	3145.57	1666.46	1885.74	565.258	570.359	545.328	575.776	622.704	521.057	485.134	552.59	532.407	442.648	562.176	530.827	574.184	585.864	581.432	476.347	514.232	647.167	509.496	442.134	508.936	469.252	539.008	591.399	557.386	470.494	443.191	556.527	472.527	418.371	188.415	227.43	225.095	480.553	401.958	263.422	276.942	167.701	523.638
Pon1	353.266	525.061	463.518	557.741	162.199	510.842	412.101	234.463	145.676	401.524	756.764	608.595	497.206	768.143	498.821	834.237	1006.88	598.764	755.619	737.064	734.908	713.425	588.152	774.653	445.484	796.849	1051.82	592.656	789.95	676.026	725.801	628.574	536.069	743.356	399.634	803.058	1023.82	510.79	765.885	640.955	541.187	705.433	469.994	424.107	298.024	542.129	948.467	247.456	655.934
Rpl17	470.816	563.957	538.53	498.242	543.098	458.384	220.193	229.474	198.59	252.206	372.361	386.087	399.262	498.745	401.844	450.365	487.738	468.712	432.054	460.205	447.24	491.983	404.852	526.029	450.217	463.499	529.116	464.247	479.188	466.156	466.091	466.255	520.046	541.917	478.838	488.539	481.644	458.941	445.703	533.44	706.55	732.291	807.838	1015.86	621.972	620.807	766.166	745.018	881.546
Slco1b2	338.208	430.341	388.702	556.149	207.784	623.02	732.544	281.577	348.185	718.1	1010.5	660.319	548.352	614.347	567.141	902.1	1123.57	600.051	896.146	865.658	1059.28	685.767	620.343	687.32	536.518	877.739	1173.19	644.196	926.755	926.019	853.471	596.754	531.783	661.808	454.902	871.738	983.027	528.405	806.483	821.847	420.92	466.292	262.539	203.464	285.28	438.186	664.264	138.388	595.642
Cyp2d26	653.907	596.558	552.141	360.013	530.815	595.338	505.548	410.171	500.394	466.95	767.373	672.965	803.795	601.059	748.31	714.714	682.537	676.614	699.249	733.174	715.09	749.01	629.081	629.103	646.383	741.422	574.735	594.049	665.99	599.598	737.012	696.813	645.777	552.261	662.269	617.797	671.613	690.711	630.685	581.639	621.378	350.39	444.507	579.262	477.962	629.32	387.903	552.78	295.593
Cyp4v3	485.184	540.075	545.257	486.429	615.026	602.538	755.458	868.01	841.393	675.89	696.563	738.449	827.923	619.07	778.055	669.221	650.163	590.504	678.186	732.449	743.738	759.492	826.244	666.462	761.424	613.565	610.706	515.599	633.359	667.938	636.31	657.518	784.337	545.96	794.738	578.053	554.31	501.279	612.078	668.569	461.799	439.383	459.934	271.736	520.072	449.768	443.478	244.872	258.445
Hmgcs2	432.925	467.321	426.325	483.386	343.485	694.811	759.039	521.028	946.568	831.54	795.918	740.383	903.826	851.577	842.666	1093.74	855.066	508.786	714.44	846.546	808.13	710.04	690.381	706.985	903.759	972.152	791.814	402.758	701.5	794.29	706.31	663.715	666.883	564.088	813.974	733.961	800.133	390.199	638.828	762.456	351.908	300.704	273.575	197.138	478.208	528.128	373.424	169.994	229.72
Rpl11	462.119	447.343	483.776	566.066	461.182	422.279	151.45	146.886	131.304	185.725	398.806	414.384	511.18	528.843	434.965	454.868	599.216	595.48	500.37	505.61	511.755	443.778	396.992	592.996	404.992	504.805	529.668	620.335	482.961	468.82	429.721	528.082	518.593	557.128	497.647	474.984	490.767	532.946	490.444	496.398	838.15	716.834	821.622	1040.51	600.932	775.596	727.616	890.269	263.179
Apoa5	445.666	422.019	433.335	564.525	404.491	852.678	380.593	299.314	593.156	437.403	646.741	1112.26	958.817	724.811	899.26	891.446	877.073	772.561	876.299	891.016	719.044	1001.87	1045.81	570.299	791.444	894.827	892.274	731.111	940.492	784.62	537.613	820.141	773.189	376.358	774.244	897.452	815.112	572.6	829.285	706.698	154.895	186.074	139.737	135.962	275.352	325.064	194.62	204.162	759.719
Rpl39	478.625	527.909	494.915	655.198	691.663	502.605	121.375	105.868	109.747	111.857	409.578	412.146	381.265	371.312	414.273	415.442	389.121	201.096	451.966	578.355	465.512	384.405	565.589	556.587	505.814	479.46	472.863	376.095	526.193	485.28	467.667	336.241	495.901	590.357	424.756	582.22	388.017	387.242	509.807	525.564	421.611	770.001	689.326	761.295	669.41	583.185	694.785	373.624	2077.83
Cyp2d10	576.555	601.953	564.453	571.634	497.251	619.391	463.658	497.748	456.626	544.511	761.198	609.966	689.606	592.782	666.202	644.594	619.78	806.295	620.923	621.737	648.8	586.242	501.958	587.963	689.126	602.224	566.79	796.448	498.293	641.704	707.02	572.928	437.581	562.975	605.131	598.383	583.423	781.168	557.597	590.518	626.909	555.087	475.011	420.141	499.35	586.367	460.617	736.847	330.66
Rnase4	599.293	604.122	555.311	635.795	302.369	690.874	421.052	290.445	204.469	475.392	932.677	646.214	485.891	496.493	541.547	753.211	1001.35	770.552	821.609	865.67	1042.16	681.878	523.983	458.498	498.195	744.11	1023.44	755.572	753.158	920.438	930.845	598.468	511.807	415.9	503.957	737.167	938.991	641.401	717.747	852.124	516.965	394.579	272.174	151.968	321.757	353.64	608.693	232.989	456.172
Rpl13a	450.254	547.447	465.968	585.672	627.172	442.164	263.873	313.171	231.906	365.118	387.665	338.128	316.689	405.596	390.255	448.434	352.227	381.363	376.736	428.742	406.619	391.668	407.548	483.066	416.307	448.327	423.457	441.429	468.728	448.038	472.467	402.731	382.566	436.318	432.458	432.752	404.845	461.442	400.447	419.153	634.245	624.617	712.69	1018.72	629.923	563.377	610.423	970.359	684.058
Slc25a5	620.394	662.27	560.038	629.854	604.868	664.49	397.421	383.011	409.591	431.599	476.253	640.103	674.058	628.488	604.894	625.862	706.421	644.261	667.679	698.818	477.539	643.561	598.078	663.109	560.669	619.744	642.549	589.258	685.348	603.428	460.975	544.019	717.582	617.669	622.801	502.064	654.22	609.965	637.862	598.175	357.802	452.422	438.556	479.963	516.991	529.88	531.604	393.359	254.719
Rps24	471.844	515.212	498.487	580.136	453.309	470.463	201.217	245.548	206.429	270.673	382.176	418.839	420.287	428.237	441.98	492.05	476.649	519.452	371.449	403.542	439.683	364.356	337.523	415.559	412.299	556.657	459.045	386.155	426.208	444.623	524.749	527.133	462.042	377.409	441.895	484.466	464.896	439.668	388.707	456.905	854.636	767.244	839.756	848.835	833.013	923.437	676.631	951.713	311.994
Rps15	485.244	510.801	576.718	465.446	502.927	528.806	148.227	158.526	139.797	193.639	358.846	545.045	465.61	496.944	404.87	475.786	410.52	455.377	453.665	590.726	484.565	469.493	372.188	522.257	428.553	476.082	429.46	415.52	454.99	504.529	489.931	479.222	460.7	508.633	503.827	463.89	511.795	407.304	421.089	504.099	709.416	623.064	769.029	1020.29	738.984	787.03	605.125	778.915	224.057
Ifrd1	1012.01	1799.77	1704.37	1400.02	1823.55	522.096	783.743	564.262	759.736	537.124	488.247	146.499	206.253	298.512	136.102	106.344	130.7	744.36	191.75	191.097	569.57	204.24	310.132	638.499	193.904	120.62	182.506	954.955	168.126	273.467	979.836	627.127	816.678	780.004	357.288	294.445	401.421	578.23	326.506	363.137	460.708	530.044	433.18	425.738	475.164	409.842	502.367	337.414	482.518
Rps20	402.328	496.472	509.4	496.954	446.225	475.761	123.881	152.428	113.667	145.625	315.834	437.497	350.455	434.197	380.044	424.597	455.593	458.863	413.37	447.739	512.868	452.717	352.976	403.198	364.716	445.906	468.547	392.616	449.988	454.34	427.269	455.047	404.327	397.966	407.603	410.566	447.55	457.305	410.113	463.893	682.736	691.615	837.356	941.022	656.976	638.26	596.3	1040.68	504.954
Rgn	289.241	693.906	427.08	658.787	40.7911	487.994	483.708	104.76	38.5421	453.231	755.538	543.814	429.263	793.771	519.026	893.635	1007.85	941.615	662.854	781.605	777.49	586.827	483.087	890.829	405.25	808.963	1118.06	1111.97	704.562	766.279	686.012	550.314	464.282	825.066	307.863	802.383	1004.62	969.42	590.16	698.297	473.404	526.441	230.417	284.662	167.032	401.274	726.443	339.613	148.132
Srxn1	1147.2	1673.88	1046.86	1064.6	1700.77	99.4443	2249.55	2220.47	2186.45	2157.99	269.69	19.7279	52.1889	213.262	23.0578	15.9468	28.8138	417.539	101.024	57.965	206.337	33.4302	53.8116	385.523	25.3758	29.3863	38.0004	491.453	42.2806	44.5918	646.795	199.151	198.456	622.731	66.1391	55.8843	119.949	742.218	58.4362	44.9494	712.54	679.712	523.019	636.204	589.147	361.476	398.839	506.885	117.026
Mdh1	449.644	502.598	496.201	613.789	532.675	690.797	513.067	415.159	460.545	526.044	534.09	570.182	548.474	545.74	644.757	641.607	644.141	602.623	620.231	621.11	532.468	568.207	585.756	668.11	664.76	670.447	709.195	686.22	654.686	650.256	473.655	532.542	516.559	611.913	614.749	675.4	648.82	677.213	639.639	616.501	337.446	442.414	429.655	278.294	528.783	506.983	568.261	386.374	426.771
C8a	578.952	614.804	606.79	625.43	639.403	610.15	866.092	892.399	857.725	896.966	557.111	609.023	625.727	559.157	679.86	615.541	488.083	693.274	618.362	641.67	528.172	540.892	605.009	565.012	664.16	597.356	470.621	712.261	613.563	668.203	499.07	585.933	562.703	454.548	666.32	557.79	467.408	657.183	587.235	602.436	297.096	392.455	339.588	225.1	413.482	371.805	365.096	265.38	533.765
Otc	511.861	531.565	529.007	573.694	582.052	719.566	625.133	573.685	591.196	644.232	649.305	662.605	608.414	619.17	592.802	657.625	642.353	515.944	695.303	715.3	629.457	685.969	771.559	679.822	747.575	684.871	731.779	576.707	748.75	644.573	554.36	579.949	670.613	688.627	622.513	710.874	654.759	475.243	694.131	613.233	236.827	416.559	303.696	183.188	362.721	395.286	474.078	101.031	334.546
C8b	461.49	482.491	471.36	485.406	520.626	627.149	605.083	558.719	536.976	574.058	478.976	554	573.069	663.944	695.959	576.605	509.396	776.2	624.692	618.49	469.295	553.519	583.929	670.552	677.229	559.696	548.743	744.427	672.719	631.136	372.229	468.782	616.908	564.843	680.649	610.965	502.16	617.753	611.516	586.855	355.466	407.736	499.33	354.615	589.119	412.667	500.287	323.305	347.438
Rpl23	425.535	408.099	475.943	573.989	538.738	483.68	254.206	247.211	251.503	294.943	430.177	412.249	364.629	425.7	422.636	491.505	404.047	397.512	423.308	447.333	395.782	470.04	439.898	484.58	329.667	515.186	445.248	366.072	482.504	468.086	438.259	413.238	508.775	489.705	390.315	436.726	418.762	435.611	447.503	464.984	505.246	642.587	705.638	673.247	609.776	549.127	611.832	352.104	768.621
Glud1	575.238	548.377	457.685	347.584	458.125	418.042	773.002	611.376	655.216	614.685	651.055	677.185	660.14	693.757	515.043	632.707	703.592	555.883	629.153	516.147	623.084	635.22	592.281	622.011	536.02	607.794	569.65	515.902	593.988	442.132	591.995	777.48	494.274	560.476	525.56	596.164	567.69	575.158	626.8	474.03	487.036	563.657	364.899	402.045	398.435	520.711	397.272	352.803	282.927
Rpl6	435.627	447.146	530.937	529.312	483.965	473.343	347.654	346.428	299.844	380.947	398.016	403.456	362.72	407.56	331.959	422.464	353.608	463.555	369.796	445.279	403.869	440.01	382.436	390.788	391.821	455.152	349.987	490.404	366.786	458.527	495.716	432.816	365.98	456.756	358.419	458.708	412.094	476.762	406.172	438.578	704.557	668.507	534.588	855.963	492.209	683.759	488.425	861.87	669.168
Cpb2	637.735	657.238	663.904	694.179	618.111	572.822	429.644	399.085	390.647	361.424	423.881	542.448	557.979	518.35	606.788	505.036	466.752	629.39	530.351	555.21	463.219	540.419	568.718	580.644	669.942	489.343	592.958	631.856	594.464	607.929	440.566	472.643	571.658	573.347	636.537	542.081	441.764	612.486	521.193	593.649	330.769	487.8	519.888	423.246	558.699	509.743	480.054	528.629	528.514
Dstn	517.988	613.909	639.635	390.476	420.525	505.962	913.711	759.37	528.484	576.168	720.966	331.818	372.035	406.219	334.537	292.473	331.777	428.314	458.098	419.948	519.481	306.083	372.842	509.224	290.225	261.903	335.829	588.413	370.882	358.763	627.762	363.584	371.918	504.814	264.87	345.75	376.581	625.776	401.578	366.572	768.93	691.7	388.916	738.755	315.785	371.733	583.566	604.476	530.521
Hrg	772.807	652.528	532.745	533.273	584.02	804.944	606.157	457.839	499.087	504.939	628.149	504.499	597.588	638.037	410.989	708.257	741.626	381.353	519.985	818.11	621.085	353.553	588.344	518.47	813.46	772.734	497.786	496.714	659.954	846.803	613.049	759.944	158.54	228.444	666.665	645.758	750.392	483.877	652.139	785.712	376.193	444.122	124.441	277.907	486.033	487.284	272.1	317.668	626.152
Rpl38	335.662	419.652	433.418	558.495	456.261	435.831	89.1512	74.2742	79.0439	91.8071	345.682	364.799	372.92	379.053	412.213	400.093	359.32	587.283	371.865	438.788	306.477	438.726	371.276	505.384	347.438	367.874	421.018	550.693	477.654	432.757	395.796	444.349	446.18	451.59	398.324	440.101	380.275	565.987	471.314	418.916	533.082	535.971	777.713	836.838	566.263	626.443	631.502	1089.35	956.553
Apom	499.4	463.908	534.679	400.488	502.866	612.669	197.994	178.48	148.289	182.559	576.786	681.872	541.891	608.506	774.372	495.743	515.776	577.029	635.059	692.549	532.075	625.67	571.838	595.24	652.774	624.833	560.596	568.927	653.939	645.324	572.09	573.371	542.285	531.107	712.03	625.815	451.132	519.888	672.913	706.135	496.506	482.392	423.186	375.775	549.136	662.722	420.391	512.663	545.659
Tgm2	1746.56	1872.32	1361.55	1040.95	1756.04	239.423	2733.61	2111.83	1416.26	1364.97	232.919	72.9182	120.993	243.148	99.3334	54.2547	55.8607	577.455	122.55	99.954	159.406	77.0426	103.701	363.494	101.97	68.1649	58.1596	660.752	79.7651	101.044	299.623	139.427	148.336	486.961	128.231	81.3693	104.168	1002.41	106.277	96.4269	309.832	150.876	200.387	965.266	247.046	175.873	157.387	1196.14	98.4687
Rpl13	397.288	453.43	512.269	563.24	491.488	414.965	215.18	230.028	205.122	312.355	470.448	430.844	359.515	324.105	251.784	448.032	351.519	440.821	322.666	374.86	401.191	377.216	324.407	359.771	352.034	463.988	409.829	453.329	316.552	375.63	539.759	399.977	379.963	434.912	317.571	442.321	398.108	484.696	339.688	422.168	829.676	628.66	595.054	722.818	580.607	572.838	548.496	1211.98	526.187
Atp5j2	467.861	455.26	494.86	391.113	409.789	573.662	113.498	110.303	81.657	126.63	447.4	474.249	438.161	552.929	569.556	547.696	513.532	545.453	500.8	511.523	449.979	600.22	559.447	543.981	554.656	530.812	560.201	592.262	569.751	579.776	447.509	440.697	516.793	574.276	574.053	581.553	575.366	524.769	547.508	556.209	497.367	605.96	623.581	366.948	705.534	584.343	644.093	382.388	245.374
Cox4i1	410.41	509.712	441.057	442.948	466.879	425.711	182.241	180.697	206.429	231.628	418.221	523.151	520.565	556.21	467.263	544.264	577.924	626.424	538.731	583.379	495.09	581.703	546.619	556.028	476.827	518.982	492.403	720.864	556.137	508.475	557.764	553.833	529.488	552.951	453.257	533.212	524.448	685.128	571.538	518.21	545.246	541.054	573.979	540.823	426.749	500.714	610.057	813.427	127.428
Rpl10a	420.796	481.324	478.114	454.771	402.249	368.724	238.453	221.714	187.484	252.206	343.584	367.671	388.308	462.351	395.227	365.376	328.256	526.317	334.245	394.384	404.375	380.012	339.49	428.994	346.146	368.35	427.163	490.522	400.905	401.456	406.171	447.164	336.879	417.37	406.305	402.897	401.457	485.738	387.652	364.551	760.646	650.37	701.506	856.246	591.614	687.631	607.315	1067.96	352.129
Rpl36	411.246	445.759	407.661	527.67	396.134	442.32	96.67	128.594	78.3907	152.484	475.439	406.272	363.898	439.461	355.398	476.041	364.288	445.089	307.888	421.831	437.081	365.188	304.86	441.558	407.291	431.956	434.249	511.67	352.334	419.305	552.739	504.368	345.43	459.958	451.356	439.354	426.917	509.674	368.943	373.504	775.503	708.225	832.846	747.24	633.241	634.403	624.972	1109.07	191.996
Lamp1	560.151	523.358	455.5	490.62	546.67	513.062	570.353	513.822	520.645	587.776	541.133	445.42	497.531	489.619	494.969	492.546	463.492	458.936	462.463	492.86	547.671	415.461	470.008	431.476	469.631	449.633	449.895	485.38	463.178	482.02	525.002	468.668	430.175	391.889	434.278	470.654	465.878	452.005	462.668	459.51	645.282	659.513	519.258	540.173	533.151	593.767	513.684	530.411	215.312
Rpl36al	502.887	460.8	454.919	591.63	482.953	538.563	112.782	140.788	116.28	147.208	560.84	415.546	400.074	473.847	470.134	532.94	485.473	646.49	449.006	569.602	436.084	474.255	423.903	525.299	438.887	511.357	516.435	588.627	549.544	472.71	527.215	465.218	481.083	516.124	419.742	511.615	457.073	541.014	426.715	444.768	500.151	507.435	585.892	662.248	412.938	536.688	559.531	560.574	450.725
Ndufb9	442.225	426.472	413.829	449.857	431.761	488.545	145.363	171.274	114.973	187.835	525.978	528.031	455.199	590.428	500.714	569.221	595.456	533.582	566.611	617.152	521.806	564.633	463.038	620.688	469.953	636.417	605.148	524.405	635.986	546.696	519	477.253	503.32	540.559	460.415	529.407	523.371	484.347	628.807	544.19	483.041	569.567	579.019	414.467	505.679	448.553	673.164	279.551	149.487
Rps5	381.499	459.379	465.763	495.424	453.1	402.216	188.327	213.4	167.233	249.04	354.544	331.959	310.428	357.718	269.465	370.113	351.534	472.011	308.635	373.799	385.964	335.598	305.151	347.273	306.105	411.996	365.043	475.679	336.888	378.494	385.011	362.943	325.126	414.544	341.195	391.992	380.363	482.736	369.517	366.453	603.588	618.548	598.147	976.606	468.029	564.838	509.463	836.394	448.013
Adk	419.015	491	449.969	575.667	445.869	622.829	479.77	417.377	440.294	527.099	566.05	621.338	556.016	530.757	493.941	604.883	638.415	495.861	683.191	645.185	612.871	596.668	626.958	534.241	560.351	647.098	654.895	620.802	630.339	614.888	566.682	599.214	503.152	479.543	483.753	618.231	655.458	581.836	660.293	591.361	314.227	482.954	288.348	220.984	350.785	341.931	499.464	267.145	239.303
Mettl7b	549.284	613.842	495.583	459.675	466.292	633.826	262.799	191.783	229.293	324.49	723.687	709.32	865.707	705.217	702.903	917.928	900.64	627.824	613.106	760.996	776.47	544.462	743.709	584.981	654.577	889.975	733.666	654.538	569.303	764.53	681.221	641.818	436.971	351.169	604.708	785.498	775.013	521.76	485.498	630.938	297.178	233.975	131.46	132.477	317.826	530.225	317.832	241.349	315.814
Cxcl1	328.052	295.45	377.607	724.627	426.982	604.507	76.978	297.651	255.423	240.598	393.402	654.828	507.882	919.618	1524.63	417.875	453.817	588.933	635.614	871.011	462.882	672.649	801.055	885.541	1614.48	380.228	489.649	648.527	637.815	846.339	303.737	373.433	557.675	622.997	1100.5	470.642	506.461	432.736	427.059	725.775	47.2453	146.553	200.905	223.157	391.224	197.424	187.38	136.186	962.064
Myl6	517.942	485.003	590.594	607.69	555.376	521.894	159.685	174.045	154.822	183.614	442.129	415.595	350.839	447.093	524.419	400.751	376.093	495.065	383.418	453.865	388.694	434.33	424.347	551.737	431.501	444.152	473.216	551.287	417.825	443.977	422.877	368.452	459.285	517.71	450.926	438.558	419.315	511.333	435.345	471.458	449.067	481.316	485.121	626.609	656.501	284.122	441.384	569.222	827.195
Rpl32	433.941	563.586	449.684	624.107	673.758	471.492	132.832	146.331	91.4558	173.589	320.29	355.817	293.302	383.036	341.012	352.882	288.278	321.885	347.797	414.32	369.902	384.106	345.894	406.395	392.856	426.268	401.418	292.463	434.665	416.721	485.404	418.629	389.452	426.685	358.521	448.973	345.659	346.261	401.937	442.404	638.793	686.44	654.322	787.991	536.566	580.428	536.723	514.782	1121.93
Eif4a1	769.223	790.537	671.46	807.722	887.944	305.786	752.594	814.799	735.566	707.02	325.908	269.013	308.023	297.496	274.598	331.912	328.477	510.753	287.178	274.562	334.569	278.114	241.702	371.191	236.11	303.301	312.114	496.695	279.079	245.568	446.493	304.51	357.34	484.661	251.77	275.182	334.739	560.777	285.865	231.104	427.229	277.068	478.883	917.979	446.385	244.008	331.894	595.529	248.393
Atp5h	355.749	371.94	356.105	461.073	345.51	464.174	106.337	112.52	97.3351	139.821	453.126	456.211	492.904	453.199	429.267	525.122	656.344	711.618	509.714	542.902	472.921	562.31	530.767	529.204	452.413	599.199	591.835	564.075	547.583	586.175	470.216	500.993	498.923	418.705	489.643	573.351	579.642	575.747	575.313	543.834	483.714	642.425	593.894	359.05	460.809	656.923	714.51	496.019	374.612
Cyp7b1	322.493	659.08	435.126	589.9	424.214	676.545	508.771	439.548	589.237	296.526	609.017	533.583	626.195	574.421	694.655	667.1	527.669	674.007	555.292	659.272	564.04	452.782	742.926	572.23	675.19	653.516	541.046	727.202	573.74	638.448	532.565	442.479	541.673	501.404	624.873	642.114	496.375	621.689	518.533	581.425	280.633	297.725	250.346	175.977	371.1	364.687	337.59	213.365	250.751
Rpsa	412.522	439.678	424.177	508.232	443.905	362.434	453.991	463.937	353.411	545.038	286.899	335.858	322.936	369.881	340.277	342.151	300.901	383.679	320.429	365.917	304.815	346.233	337.451	430.615	306.234	331.034	314.639	479.888	350.108	351.443	357.454	345.695	373.192	384.829	308.55	403.039	339.978	431.098	330.92	353.696	554.797	574.21	614.418	814.47	538.232	503.145	523.226	918.343	709.475
Rpl14	371.154	424.332	375.028	382.819	395.226	323.466	203.365	222.268	138.49	232.683	317.064	373.297	354.856	424.502	227.586	373.822	340	259.203	338.964	377.896	349.19	362.902	338.759	397.332	295.437	379.569	334.183	397.056	374.308	322.94	440.19	379.865	304.155	330.04	305.048	407.276	383.862	410.799	386.927	350.822	617.373	619.641	436.101	881.844	447.267	513.218	481.847	952.871	645.482
Fgl1	811.979	580.857	461.223	509.401	407.652	356.833	224.131	261.068	205.122	223.714	419.187	256.216	336.785	438.905	587.265	358.896	286.447	1252.88	362.641	390.366	399.967	236.537	361.199	510.35	551.71	352.226	305.861	1523.37	373.513	381.189	436.514	266.015	403.878	464.435	585.555	389.536	337.569	1406.82	376.147	397.257	341.275	252.336	353.661	526.006	567.847	366.62	366.944	969.659	313.116
Cox6a1	481.51	419.461	588.885	439.56	420.272	517.893	138.918	155.2	138.49	179.921	426.262	498.65	459.642	485.692	546.907	581.267	444.873	461.293	482.411	547.514	456.977	384.027	426.171	496.821	515.312	503.201	496.222	499.115	468.381	505.264	516.476	447.156	423.691	433.328	532.211	566.734	461.843	510.482	468.587	598.878	592.915	613.502	431.78	443.74	530.887	325.936	487.666	708.777	109.492
Serpinf1	530.289	496.779	513.492	336.867	445.034	623.377	399.569	355.851	345.572	417.88	500.357	412.091	621.492	501.668	604.689	552.215	561.629	568.812	447.857	603.923	491.922	407.392	437.554	410.223	589.403	584.225	451.774	474.34	471.261	581.101	476.553	582.639	380.296	331.07	635.097	519.871	578.895	504.867	513.476	582.218	593.966	525.151	335.377	360.331	486.578	646.346	403.374	646.029	130.172
Hspa9	505.836	598.204	504.377	549.815	642.099	335.745	808.806	831.428	786.52	739.205	350.731	415.525	363.397	351.278	320.721	390.24	372.958	445.128	419.19	375.086	360.537	362.989	362.718	402.639	286.425	385.488	418.038	445.389	398.503	353.629	384.674	391.152	382.124	427.012	285.841	340.74	395.025	448.84	380.25	341.393	359.899	371.436	309.327	605.617	335.286	354.059	380.309	392.67	217.416
Crp	403.493	623.806	487.058	766.541	631.885	421.258	562.476	446.754	539.589	548.204	693.012	424.917	500.232	694.54	578.072	523.471	512.548	567.923	455.586	475.531	616.226	433.261	470.861	765.648	560.053	489.516	466.957	543.001	407.214	452.154	549.54	432.468	478.314	745.813	549.464	508.321	483.7	553.217	327.067	405.555	157.949	242.844	199.898	856.574	380.031	195.562	242.536	266.612	422.001
Cyp2a5	355.9	638.993	408.424	504.697	33.2777	286.219	232.366	87.577	34.6226	320.797	958.831	511.597	356.635	175.031	125.931	902.907	1661.62	736.709	794.531	708.189	828.577	552.474	314.099	145.184	57.5697	696.611	1662.15	621.2	621.678	577.933	735.354	454.269	310.369	144.872	85.7609	804.962	1486.14	498.323	500.414	551.636	665.334	482.136	159.975	67.6563	44.1091	384.781	1061.8	278.302	124.724
Gadd45a	430.294	482.845	475.836	554.734	660.936	435.352	273.898	224.485	244.318	358.259	482.872	221.91	316.906	463.35	244.579	148.067	226.812	508.547	341.325	335.07	517.362	235.275	308.308	616.944	260.257	182.017	259.335	674.055	258.899	370.92	900.208	596.948	575.28	720.506	395.427	352.461	480.118	742.613	456.685	442.555	890.966	939.734	526.604	581.163	651.667	606.028	676.132	687.099	364.675
Ugt2b34	451.391	571.474	411.069	461.192	320.183	422.104	575.008	429.017	461.852	579.862	610.113	660.701	552.209	346.946	437.195	759.085	700.214	507.663	589.89	525.306	679.406	679.717	561.385	395.25	340.993	718.612	678.644	473.687	562.661	517.829	570.872	576.909	545.332	377.871	380.002	611.153	628.044	473.462	499.512	499.546	349.985	410.137	346.048	154.053	225.86	422.496	534.736	176.657	546.861
Rpl3	406.657	480.695	498.947	518.021	475.944	390.647	338.703	429.017	280.9	444.789	213.792	364.524	409.977	380.314	323.091	414.604	412.931	496.52	391.026	416.706	234.684	385.521	327.38	369.338	323.652	416.289	385.679	443.903	418.256	448.901	278.082	370.047	400.51	391.766	353.182	353.389	421.407	457.941	408.774	420.472	401.651	546.428	568.391	592.258	375.367	562.608	466.476	705.435	200.452
Usmg5	307.594	386.934	396.273	413.505	384.938	622.957	73.7556	68.7313	65.3256	65.9534	347.92	493.49	420.78	488.863	505.953	457.08	583.483	532.258	454.655	506.791	413.79	566.792	487.957	495.925	526.98	480.129	575.038	497.303	556.05	539.668	407.775	485.083	622.08	467.014	512.374	475.361	573.183	399.576	540.589	545.694	417.831	514.589	689.12	368.249	621.34	102.52	678.834	299.316	401.796
Mbl2	390.39	409.713	342.419	525.586	313.652	537.771	215.538	179.034	209.042	214.216	707.534	515.435	574.641	471.729	359.298	636.272	642.826	456.524	578.321	490.182	676.626	527.283	611.67	481.845	379.698	629.85	680.845	500.798	623.351	445.91	586.954	497.156	601.783	473.78	367.032	616.691	612.091	492.112	647.1	465.437	579.934	462.227	572.487	307.782	270.85	474.524	631.141	435.192	145.578
Sephs2	261.439	239.889	269.789	304.36	218.499	545.327	376.297	261.068	505.62	569.309	703.126	718.518	620.45	736.354	931.527	743.843	705.266	698.255	739.921	844.73	641.686	654.987	615.16	572.496	912.772	712.528	654.002	598.432	692.983	744.591	504.803	576.889	474.366	382.898	803.552	608.183	617.736	468.536	559.869	643.637	167.78	119.323	98.7533	169.187	247.632	297.948	165.985	165.138	292.816
Cox6b1	446.339	462.677	450.487	498.297	423.797	539.478	131.042	98.6627	95.3753	150.374	359.607	432.304	413.673	530.248	534.321	489.136	474.176	399.714	512.212	479.778	501.008	464.59	424.431	563.977	539.77	432.099	491.396	427.98	568.757	570.241	340.653	428.152	420.099	470.045	631.421	513.289	532.283	428.556	534.846	531.654	493.562	521.615	456.773	394.941	509.373	427.556	581.752	291.591	501.93
Rpl28	407.194	341.758	350.031	214.307	310.67	295.201	91.6575	122.497	85.5765	93.3899	512.538	467.366	468.998	450.873	399.353	407.834	395.04	497.933	440.323	381.656	379.672	454.92	373.407	428.537	394.577	406.809	412.803	354.712	381.647	297.489	372.419	530.236	455.657	353.778	569.115	414.272	423.669	352.608	386.01	406.529	737.935	397.339	607.625	894.344	593.045	562.921	488.321	524.218	78.7928
Plin2	2268.95	1533.94	1311.65	1574.96	3001.01	279.847	710.346	617.474	1062.85	861.615	286.125	157.118	186.41	284.405	333.934	157.248	122.642	418.459	97.5512	140.548	299.197	160.537	220.297	325.064	286.407	159.752	134.705	404.423	76.0812	146.709	457.682	285.397	356.32	341.862	326.892	183.413	175.635	403.565	98.2594	140.711	330.826	306.358	288.687	308.521	296.007	180.193	196.672	158.271	442.669
Hspd1	389.016	464.821	349.14	447.444	384.228	423.556	512.351	457.285	480.143	540.817	410.47	453.441	523.454	420.3	464.482	574.617	503.55	615.873	480.531	420.564	410.622	414.357	472.94	473.167	410.578	557.462	505.437	631.016	467.14	378.686	369.25	448.5	490.744	411.047	378.951	536.503	544.728	603.154	454.601	384.486	321.232	448.491	359.486	389.028	362.43	482.498	489.24	304.348	166.755
Atf3	492.419	391.367	423.295	462.186	433.233	573.356	262.083	150.211	367.783	233.739	567.015	495.542	527.326	832.819	609.568	248.537	378.548	528.31	640.168	623.889	564.22	410.202	489.306	650.562	635.857	243.322	319.878	469.919	515.779	558.435	626.048	571.069	577.345	477.082	630.304	408.316	542.507	498.131	581.638	607.319	552.948	446.415	274.213	356.462	436.343	459.022	385.948	559.132	235.419
Ces2a	538.039	541.652	563.488	523.55	568.824	538.361	384.89	480.011	356.678	697.523	458.553	579.212	602.27	360.806	328.434	525.122	489.087	397.145	513.818	689.826	440.66	550.223	632.787	357.872	381.839	511.066	502.461	489.464	545.805	698.043	423.534	561.854	564.158	348.189	368.688	541.001	553.274	473.034	555.371	688.977	268.31	508.982	291.786	254.303	244.71	364.608	395.537	302.031	346.838
Agt	393.793	321.371	338.099	271.311	320.425	377.212	605.799	590.314	544.815	726.014	665.815	415.438	486.382	651.823	626.615	463.467	430.804	608.925	514.075	620.392	621.081	435.946	413.788	640.511	578.799	426.519	383.302	549.625	515.088	634.81	702.764	491.42	332.985	470.39	572.802	446.511	451.141	540.688	515.379	610.553	522.459	333.574	190.402	316.565	396.034	425.743	263.866	538.618	337.511
Prdx5	423.309	424.846	412.707	567.552	450.017	437.849	148.585	146.886	116.28	174.644	410.929	374.282	412.29	446.894	420.015	375.747	384.861	527.816	416.243	468.384	324.996	407.099	403.246	505.975	390.599	423.775	469.711	669.748	463.133	414.702	380.242	351.301	399.731	444.442	423.258	452.787	448.351	612.351	408.472	487.475	423.002	441.452	457.339	740.584	503.714	506.587	464.449	767.563	425.446
1300017J02Rik	443.887	461.565	430.819	415.745	482.284	506.441	557.822	503.845	455.973	569.837	452.136	465.32	470.196	502.522	502.155	527.758	460.24	547.905	495.39	524.557	503.806	404.008	455.791	481.366	516.59	464.046	445.315	585.764	536.433	543.196	447.119	487.245	441.099	433.692	484.507	507.826	481.758	575.195	505.434	526.918	399.257	385.605	297.287	298.629	354.994	351.919	356.06	432.857	591.103
Rps9	342.849	418.388	386.869	450.525	442.445	336.318	191.908	182.36	136.53	186.78	299.084	330.61	343.802	355.516	361.532	361.116	326.325	436.512	344.754	393.078	332.267	360.383	366.924	385.855	329.603	364.501	369.705	522.575	357.031	401.092	377.877	379.184	322.901	375.797	302.141	369.931	412.305	611.649	428.369	324.409	521.552	595.239	439.57	709.931	510.917	673.166	428.592	884.515	803.675
Mup12	260.322	328.948	922.079	412.734	481.519	625.225	156.82	79.817	184.218	70.1744	362.363	342.902	372.175	680.568	673.46	282.943	331.115	279.093	473.216	660.711	333.453	337.198	413.196	608.038	786.351	430.558	417.607	402.322	614.177	664.522	284.648	268.565	374.582	521.685	702.681	863.835	374.948	345.689	429.922	520.717	360.687	360.185	346.38	764.801	541.556	228.751	488.4	170.737	728.698
Akr1c14	348.218	459.827	425.35	568.723	336.709	637.14	445.398	315.942	495.168	449.01	582.277	641.421	543.804	271.788	359.071	692.115	655.986	513.921	717.729	703.699	641.136	612.719	796.09	289.729	389.922	606.041	739.506	596.921	748.233	725.128	541.376	493.894	608.54	272.787	356.577	670.169	597.441	488.586	676.427	672.176	205.132	355.451	258.167	59.1379	184.002	269.473	408.603	101.378	444.681
Tmbim6	502.788	536.432	397.875	341.301	449.464	358.806	640.17	629.113	616.673	604.133	465.347	487.491	546.047	581.633	536.575	563.644	590.931	574.213	519.86	611.012	459.299	395.808	446.45	507.228	482.221	575.541	439.783	532.961	546.317	467.335	464.741	552.753	329.369	315.478	500.78	433.281	522.758	596.074	506.857	498.457	420.372	363.443	211.436	304.208	360.009	485.423	310.636	461.898	249.595
Cstb	379.981	643.833	555.484	547.733	592.518	143.541	245.255	161.297	120.199	146.153	100.258	79.633	89.0277	127.204	82.5489	56.1066	83.1816	164.083	102.003	128.041	134.779	74.9281	77.3092	303.097	92.0889	91.2828	67.6749	244.126	99.9786	109.972	368.176	157.392	178.451	507.972	101.222	96.7712	117.501	471.361	132.293	156.236	948.895	643.356	792.384	1755.95	759.219	392.212	547.167	1100.38	871.916
Mup13	78.2454	78.2192	281.606	249.118	62.3492	714.73	45.1127	58.1999	76.4309	15.3012	105.374	91.0485	88.0771	148.601	415.358	3879.92	97.444	1763	136.621	306.725	73.6186	76.9203	569.748	1895.21	442.039	133.632	128.523	2830.35	52.3991	81.3488	113.432	1096.88	52.5839	2094.15	51.2666	79.8266	128.071	335.358	244.163	240.477	112.487	61.6316	142.273	333.098	87.0679	70.7252	105.819	62.3025	39.598
Gnb2l1	350.593	434.028	418.757	525.893	469.905	299.562	274.972	303.748	252.157	351.927	309.842	323.85	317.102	300.802	254.528	267.478	266.352	356.936	292.71	314.117	362.843	308.271	326.146	329.054	300.177	373.454	320.578	378.455	278.303	325.253	371.781	348.474	312.562	352.736	271.87	354.41	317.584	417.843	303.568	317.768	556.776	618.571	549.627	782.163	480.521	499.107	473.126	837.462	589.934
Ptma	498.949	485.045	442.691	613.303	633.194	412.807	243.465	282.131	259.343	291.778	330.062	443.126	361.453	337.44	357.675	482.505	348.552	339.487	307.26	388.349	393.244	464.287	446.657	389.979	411.44	482.265	354.004	373.735	349.099	360.119	393.995	401.5	381.152	364.376	369.776	475.022	345.887	325.692	305.58	372.157	311.032	367.27	344.168	558.571	449.279	314.349	365.996	313.542	619.257
Tpi1	342.212	443.547	434.301	239.83	262.007	379.314	442.892	344.211	259.343	223.714	326.519	316.233	339.874	392.746	364.759	302.203	294.721	446.262	340.261	336.811	331.513	276.329	282.215	420.898	367.157	312.924	322.541	460.755	310.259	315.335	325.377	348.905	307.744	392.746	366.32	297.533	315.954	491.682	315.195	305.873	315.643	318.825	460.473	857.487	494.661	507.185	389.843	1000.49	133.488
C4bp	406.517	466.17	374.256	532.247	394.771	419.387	458.645	298.76	361.25	348.761	433.616	516.228	515.08	567.884	535.278	518.113	497.364	655.936	558.074	496.027	477.271	480.923	535.857	559.129	530.832	504.025	580.137	688.186	529.117	493.145	423.056	408.686	530.884	525.951	606.618	501.361	482.665	649.032	543.03	465.763	275.96	313.126	295.042	244.642	438.445	339.405	403.999	198.705	454.415
Ephx2	349.241	414.239	380.367	369.655	293.847	503.622	556.032	466.154	463.158	510.743	636.115	544.404	644.003	575.202	587.838	636.065	528.579	558.527	533.163	582.466	623.285	475.326	588.687	563.002	563.945	597.283	477.987	474.609	530.561	526.622	590.594	551.241	501.627	467.321	553.527	556.729	526.739	461.476	510.471	537.934	321.763	353.731	258.86	161.599	333.929	465.682	330.767	264.901	173.316
Slc38a3	467.87	390.243	384.642	284.095	343.872	518.191	547.797	467.817	470.997	562.978	484.539	654.353	557.005	447.748	540.66	568.608	862.157	403.627	822.017	730.853	480.077	603.758	533.409	397.233	471.808	539.612	701.114	350.263	754.125	645.71	387	582.691	402.84	307.267	504.563	471.135	675.801	325.274	744.568	662.175	233.268	255.615	167.699	155.37	299.517	321.389	355.652	222.768	199.934
Acsl1	373.222	451.313	272.684	372.064	343.013	648.022	813.46	591.976	1060.89	937.593	499.452	618.788	730.588	502.567	642.906	822.446	563.003	707.687	571.939	509.645	478.11	522.78	686.687	416.142	594.87	697.325	422.832	657.261	510.84	499.857	398.537	578.537	441.28	264.032	517.718	630.906	520.588	565.513	485.23	441.923	140.041	226.006	132.829	88.4672	226.635	263.087	172.906	156.355	209.069
Chchd2	405.874	453.107	482.134	464.852	460.96	569.746	230.576	208.965	200.55	245.346	385.085	452.498	401.321	311.401	489.311	482.231	422.285	454.272	368.32	455.562	507.11	472.344	417.247	379.55	543.505	492.664	481.261	593.022	434.985	454.425	469.713	370.414	408.823	429.778	490.284	590.943	514.451	489.719	345.353	533.813	388.546	477.193	355.492	188.701	458.622	465.233	466.158	278.338	640.517
Apoa4	761.536	828.284	554.935	313.808	510.422	198.826	1327.6	2145.64	910.639	1018.32	436.784	86.8248	198.962	226.614	110.732	99.3617	77.0435	749.848	230.618	164.033	205.66	92.8907	172.76	287.754	149.668	123.465	86.8023	870.431	157.405	130.889	461.817	196.08	248.636	349.812	134.742	135.623	133.082	1011.97	186.674	140.491	519.389	234.628	262.986	463.922	133.781	178.667	166.001	1740.18	139.581
Rps7	351.823	387.108	382.681	453.727	503.308	360.922	185.821	223.377	184.871	242.708	353.719	358.109	297.281	331.35	337.795	374.301	330.157	337.406	360.626	344.786	361.581	404.815	281.34	375.577	275.003	376.64	395.9	264.369	379.686	391.032	392.643	331.831	363.064	371.494	375.808	359.042	357.408	292.707	351.954	415.716	507.596	518.826	733.848	596.748	480.13	514.255	521.099	375.535	385.25
Asgr1	416.27	465.991	394.986	417.305	324.471	445.854	400.643	334.788	277.634	352.982	352.416	417.925	351.991	449.368	364.032	495.72	450.46	463.847	537.139	499.61	425.151	432.581	459.922	496.418	438.257	456.339	482.716	628.073	489.785	462.544	449.728	398.523	376.587	483.16	420.051	441.756	468.975	546.503	490.551	480.303	312.706	378.11	295.385	389.639	341.556	379.662	430.786	521.466	318.851
Cox7c	298.222	326.515	342.861	294.717	413.1	454.404	98.8182	76.4913	101.908	125.575	352.657	387.336	385.88	364.77	374.655	452.123	442.878	314.029	432.06	464.485	417.979	542.945	444.986	558.042	458.521	412.827	512.091	278.14	472.132	462.36	390.116	416.954	401.305	386.859	487.635	515.148	405.045	393.75	492.731	535.588	427.371	445.53	463.692	398.891	513.502	325.352	663.357	226.165	433.714
Rps27l	283.772	525.282	405.505	575.054	375.145	411.262	103.473	108.64	92.1091	105.525	416.526	409.179	360.962	400.675	363.252	389.656	386.846	277.763	384.171	422.846	389.303	412.968	423.225	491.396	321.725	443.928	440.622	366.115	527.058	457.628	452.928	394.862	457.543	517.009	372.504	412.406	431.819	366.928	467.079	409.739	377.034	494.803	434.839	501.833	398.299	420.6	459.064	381.852	252.308
Rps27a	322.114	309.148	336.474	417.48	411.873	232.431	158.968	180.697	136.53	145.625	350.457	323.878	331.218	302.843	302.983	327.772	335.835	326.715	402.031	285.849	366.966	328.735	389.145	383.102	255.559	408.884	330.783	386.6	365.772	214.98	340.889	319.051	355.413	434.32	287.525	303.52	320.098	535.367	381.441	288.725	511.368	481.122	600.361	746.59	412.977	516.545	535.094	741.688	592.636
Rps11	528.267	480.972	444.672	475.663	516.675	400.718	162.549	162.96	153.515	153.539	359.263	315.28	217.224	286.306	222.772	391.716	236.967	181.096	269.244	381.437	358.975	304.213	379.926	310.154	347.054	338.317	279.887	269.713	420.67	405.383	445.519	365.099	229.016	331.971	249.488	471.354	413.941	241.148	363.999	434.104	483.228	633.408	283.942	604.72	476.787	474.546	508.469	241.789	421.218
Saa3	283.69	310.604	418.765	445.301	351.993	137.872	129.609	156.308	182.912	197.332	368.997	73.3886	121.889	146.537	74.4145	34.5431	57.4029	377.663	201.554	253.56	289.673	126.757	109.391	237.276	76.5881	35.9963	101.31	452.073	146.63	202.441	500.49	254.393	349.059	212.367	122.555	151.989	256.721	536.937	320.887	352.68	821.121	591.857	617.583	754.207	384.911	511.355	598.965	1501.53	2202.31
Rpl27a	356.228	358.438	416.856	374.557	368.243	398.255	218.403	252.754	195.977	269.617	333.248	333.071	289.038	377.638	317.292	331.423	308.638	285.223	278.516	337.846	330.17	307.378	265.506	389.922	333.007	348.777	379.587	367.349	289.689	335.693	348.386	319.566	337.586	370.699	367.923	373.206	341.213	410.89	329.139	331.656	530.513	515.654	459.386	634.215	484.703	530.567	473.915	722.674	401.9
Rpl37a	277.064	339.71	334.535	424.27	371.255	328.615	114.93	133.583	108.44	160.926	308.498	362.034	348.655	366.731	251.088	378.855	297.09	345.009	338.011	364.204	369.479	312.772	331.744	413.823	329.438	319.097	321.67	509.233	320.871	350.652	430.767	368.783	246.884	319.399	385.948	388.004	330.758	485.593	332.933	374.288	570.435	544.401	415.076	579.545	526.616	591.597	440.69	824.896	529.962
Rpl18	386.192	318.472	362.756	440.891	344.613	316.39	131.758	156.308	120.199	171.479	314.443	379.287	259.326	380.962	331.892	299.624	315.972	365.102	275.154	313.69	331.524	341.201	286.469	312.647	265.881	320.009	329.081	404.049	315.755	300.025	344.16	326.44	317.659	318.734	252.651	363.315	254.481	340.236	307.113	354.936	548.581	474.197	508.793	621.538	442.39	472.293	447.781	914.788	603.59
Ces3b	343.13	383.818	342.927	440.165	505.074	517.842	346.938	320.377	461.199	396.248	327.503	498.84	415.219	447.093	459.503	491.342	333.004	453.229	471.371	373.766	366.251	426.764	426.937	417.776	464.201	523.139	327.644	543.28	418.943	412.791	278.677	434.576	330.721	349.969	418.809	454.544	318.988	482.339	431.563	388.776	318.834	380.886	256.088	270.669	425.709	565.719	315.159	382.236	810.698
Ugt3a2	392.782	410.992	348.953	454.409	376.187	447.601	415.323	286.565	428.536	400.996	543.466	459.375	388.125	428.989	512.531	448.437	388.171	359.198	463.34	430.2	547.851	408.16	450.298	441.613	537.175	448.087	464.32	364.038	439.938	474.291	454.632	378.138	432.291	449.493	541.327	467.502	409.416	297.938	425.453	446.063	326.336	387.857	302.786	208.137	431.948	331.446	415.016	147.774	468.347
Cml2	559.965	632.738	547.045	720.899	600.728	414.934	491.943	502.182	423.31	562.978	492.184	464.613	423.106	556.781	484.41	505.946	505.556	457.386	491.366	378.575	490.483	499.109	441.242	547.424	466.804	491.03	527.093	462.782	484.877	424.322	418.333	414.124	362.601	452.163	423.945	484.993	484.685	384.784	419.316	379.246	174.496	241.077	168.117	196.235	258.585	236.162	312.802	144.883	253.822
Rpl5	286.838	344.911	357.518	501.767	411.993	288.3	358.753	399.639	338.386	418.408	292.941	279.507	246.496	277.514	226.381	305.69	267.676	287.745	293.543	308.647	283.208	287.022	320.505	346.775	258.241	321.282	338.749	332.123	310.286	303.711	333.956	310.104	340.349	371.017	247.757	313.4	293.992	344.367	331.896	301.025	406.455	499.438	454.34	630.915	374.192	336.731	490.034	345.059	615.61
Cyp2j5	305.322	331.277	305.696	374.326	322.794	425.365	542.068	435.668	500.394	609.937	383.967	488.138	475.212	515.965	529.496	499.073	533.066	425.715	444.445	427.475	426.414	491.217	468.64	512.699	472.108	491.762	552.452	428.583	471.822	451.786	334.416	429.618	474.375	451.021	508.851	499.761	482.062	390.01	449.97	425.694	241.406	326.697	292.297	212.311	362.03	394.632	435.769	201.991	207.139
Rpl36a	241.881	357.893	356.79	474.675	280.104	360.784	73.7556	94.2285	65.9788	97.0833	271.793	306.317	280.461	372.297	320.58	358.761	286.777	342.679	322.394	329.998	285.081	355.829	298.75	367.661	289.094	334.304	412.645	347.96	383.176	344.694	258.739	346.69	349.253	327.582	291.396	374.536	331.234	357.708	337.58	338.039	461.227	465.291	626.92	632.943	513.745	428.297	443.118	402.443	679.425
Urah	366.99	378.73	434.592	340.662	298.039	547.629	141.783	112.52	109.094	116.606	323.422	483.448	490.567	482.657	482.086	527.206	455.465	431.462	449.014	464.764	421.574	489.265	459.876	484.877	502.522	562.924	503.184	432.768	485.836	489.065	328.181	472.369	442.671	357.375	490.361	489.323	499.245	423.851	478.982	501.546	375.634	460.566	332.973	232.455	481.998	503.843	430.444	292.443	259.066
Itih1	486.58	460.959	434.13	355.348	426.326	425.826	607.589	573.131	476.223	634.207	367.373	399.747	424.809	467.664	487.558	438.315	399.182	467.874	416.821	451.158	370.914	395.113	312.454	427.311	486.922	414.409	337.201	416.254	415.406	446.139	343.272	395.948	396.344	340.581	465.866	309.271	408.229	410.523	398.217	417.59	388.564	329.44	307.855	315.498	353.096	428.064	340.675	382.189	189.211
Serp1	321.222	356.186	322.682	449.098	357.133	375.387	464.374	465.045	500.394	507.049	363.604	385.809	408.787	288.357	297.654	463.722	460.514	339.037	344.331	412.153	367.866	411.361	462.873	359.821	328.924	498.635	477.784	357.36	370.02	398.112	333.918	364.221	432.943	331.249	313.626	515.329	431.942	310.27	330.318	391.971	263.264	367.783	310.475	316.123	308.983	412.444	379.953	171.353	276.789
Khk	464.52	465.114	466.29	374.823	510.934	500.694	278.553	248.32	264.569	314.466	270.759	405.707	421.847	490.229	405.894	347.24	389.113	522.89	383.965	414.951	328.251	365.177	348.541	484.627	427.033	367.266	361.072	540.77	367.556	388.03	303.788	404.001	419.914	434.155	438.572	321.215	435.796	625.576	395.581	393.611	387.102	376.813	447.858	348.228	386.473	436.149	351.077	603.756	87.212
Canx	327.548	344.38	311.67	353.038	314.364	294.654	622.268	582.554	700.29	688.025	407.481	413.845	388.778	334.148	380.986	440.018	389.082	359.602	380.264	362.969	403.199	408.568	434.058	353.897	369.559	456.38	400.899	387.889	367.023	327.35	346.159	378.84	395.505	331.139	346.331	409.093	395.226	340.76	345.586	337.941	339.098	354.184	295.082	321.427	330.696	386.396	412.505	262.456	307.76
Slc38a4	341.679	298.048	324.089	353.644	266.705	351.624	539.204	513.822	674.813	827.319	475.405	525.751	498.909	470.923	572.563	602.541	677.079	362.045	679.551	667.521	508.28	494.962	511.388	461.474	496.45	536.286	621.354	337.547	652.91	695.172	390.823	390.944	413.676	367.068	464.159	470.714	500.055	295.691	547.828	523.923	164.878	175.906	145.013	134.075	190.49	181.745	266.254	109.251	207.465
Ugt2a3	349.987	354.48	328.444	409.884	376.072	493.217	361.617	351.417	330.547	412.077	486.33	517.876	452.415	336.556	339.235	541.955	571.106	406.807	551.706	498.159	542.366	492.958	500.513	383.317	347.343	533.362	590.137	503.189	547.249	473.161	419.457	407.68	432.955	369.457	312.82	537.198	480.853	426.529	538.309	413.872	200.921	233.326	199.144	117.986	213.88	281.5	280.822	110.395	705.57
Uqcrh	318.814	369.198	339.906	448.96	365.842	400.053	88.4352	96.9999	90.8026	116.606	295.47	354.409	317.533	374.252	374.359	426.298	413.682	326.409	419.702	431.815	417.068	363.97	453.352	419.27	493.974	448.825	463.345	353.165	475.833	482.188	368.046	381.402	376.09	367.81	398.832	482.239	360.717	445.369	486.85	451.591	377.02	419.943	362.797	368.268	410.477	254.976	353.086	263.116	678.098
Npm1	376.712	400.007	341.502	521.493	602.105	221.45	360.185	474.468	399.793	397.831	221.269	177.585	193.236	167.789	166.908	200.281	209.137	211.003	208.275	185.853	228.009	148.672	199.428	207.909	156.148	200.807	205.161	258.111	210.057	222.444	253.996	224.6	198.17	195.44	158.387	203.866	232.869	295.356	215.011	207.535	376.452	370.602	295.109	851.045	446.844	267.321	308.162	363.933	294.803
Gstz1	412.885	363.383	384.618	408.547	282.243	549.409	359.469	326.474	316.829	414.187	405.026	457.396	461.215	563.69	553.718	529.546	586.799	445.847	537.011	532.781	405.99	487.787	429.493	517.177	504.925	525.748	584.175	357.287	586.831	529.927	331.887	412.464	410.161	418.623	492.792	477.458	531.426	328.469	492.036	487.166	226.829	254.409	247.359	169.676	335.443	296.56	369.761	140.159	138.366
Ppib	276.637	376.057	305.573	409.005	355.209	426.307	166.129	159.634	162.661	183.614	305.437	341.535	362.963	452.838	433.853	479.483	299.998	335.766	327.767	458.682	321.239	315.862	433.444	482.199	487.442	474.397	366.497	339.793	412.666	434.108	323.765	326.955	386.111	401.623	438.904	469.025	402.891	385.969	382.381	431.728	271.513	384.613	319.502	398.93	407.683	434.127	323.618	411.564	303.827
Hsd17b13	341.201	327.951	378.012	351.532	372.612	428.991	339.777	421.811	421.35	372.505	459.768	525.159	510.853	325.746	468.671	400.753	404.392	323.216	434.32	396.649	501.745	499.492	499.044	299.879	379.325	427.204	376.187	316.061	400.304	380.12	422.705	533.398	564.134	298.459	456.764	370.191	344.007	289.059	422.916	376.745	335.179	346.352	409.997	160.8	322.392	374.65	370.762	122.994	273.602
Bsg	384.687	377.6	399.311	293.451	248.384	297.985	386.322	275.48	211.655	263.286	323.031	234.332	214.044	304.649	278.637	264.97	235.191	310.664	284.585	296.961	255.025	235.206	255.233	296.451	294.691	268.734	231.305	315.609	238.711	266.864	297.391	212.267	236.138	316.185	315.163	212.115	249.318	366.488	237.495	253.672	297.357	233.399	362.549	773.286	405.216	305.08	300.186	798.763	177.464
Ephx1	403.448	460.067	491.061	338.751	239.082	325.089	228.07	273.817	246.277	331.35	682.122	452.308	568.669	336.383	349.043	435.488	441.112	275.241	476.808	485.585	663.907	432.381	558.136	326	303.039	421.826	398.829	264.912	455.547	499.828	645.128	472.164	477.858	249.212	305.644	432.772	428.325	263.055	469.151	469.888	574.469	349.067	329.61	194.948	250.913	321.291	317.466	198.488	175.214
G6pc	96.9222	91.016	59.4292	157.505	111.855	335.19	133.19	94.7827	346.879	209.995	353.636	1035.38	570.285	516.673	635.592	643.9	579.129	438.226	678.557	672.79	426.598	851.321	559.867	433.168	577.199	571.393	515.102	405.628	662.347	655.922	346.816	926.332	598.161	379.407	572.546	549.077	567.674	350.439	556.543	536.995	65.1611	237.631	106.703	138.698	277.514	182.001	179.706	107.143	284.973
Rpl29	355.185	323.925	334.871	329.98	321.528	280.601	119.226	154.646	120.852	146.68	267.34	350.602	334.757	307.734	335.699	295.536	360.435	292.351	231.67	328.147	303.553	310.468	215.518	337.203	253.453	350.887	382.321	237.381	311.941	273.831	290.4	387.139	278.163	315.395	302.452	291.099	322.34	267.201	303.172	284.581	598.339	429.857	424.984	678.531	468.054	665.538	381.673	736.544	410.984
Cyp27a1	318.814	351.969	314.948	307.606	224.964	353.063	335.481	258.297	229.293	392.554	430.252	455.09	404.641	446.135	382.528	519.632	582.284	453.284	473.744	486.351	423.737	408.406	399.932	423.156	361.204	454.422	486.735	432.818	454.461	468.97	414.186	463.507	358.144	345.217	362.983	401.176	554.201	425.24	413.901	446.386	465.585	377.738	246.024	314.652	212.202	429.799	432.101	315.281	102.837
Skp1a	318.485	331.475	316.453	408.797	338.542	384.646	227.354	180.143	225.373	263.286	381.166	408.66	421.016	355.548	321.465	408.106	438.728	359.747	338.865	400.804	374.062	364.02	426.193	410.194	380.019	450.824	460.899	430.053	362.221	399.051	387.268	421.119	334.767	345.394	379.589	441.805	412.621	360.41	333.999	396.825	319.008	379.249	259.89	270.298	302.772	372.216	421.555	251.021	427.483
Slc10a1	328.596	327.804	350.725	346.759	281.012	537.274	344.074	257.188	327.281	383.057	370.933	589.574	462.949	423.259	378.09	508.177	619.894	232.59	584.526	471.698	410.89	607.743	545.317	392.183	394.573	452.846	621.423	224.088	608.02	468.808	331.359	520.529	443.749	344.127	357.022	522.189	620.929	193.826	566.056	432.863	223.553	346.295	207.749	137.396	230.91	293.265	408.048	97.033	405.875
Iigp1	825.006	620.537	669.026	1105.84	904.131	455.777	557.822	588.651	769.535	759.255	542.615	330.976	360.101	636.612	514.798	271.986	309.985	372.902	374.491	337.563	441.771	324.839	374.391	792.704	511.423	285.051	314.677	373.109	341.169	325.42	415.586	253.105	354.289	562.352	495.129	303.342	292.511	267.707	277.29	248.563	149.703	106.919	108.663	123.221	156.247	143.955	177.314	47.9376	161.197
Rpl8	302.91	403.929	304.595	400.14	382.351	250.614	151.45	209.52	130.651	213.161	280.628	296.695	260.521	269.446	213.133	299.369	277.526	310.013	230.606	324.219	300.089	297.522	252.827	304.802	223.185	305.043	259.884	334.944	308.057	279.38	315.897	344.56	254.588	313.242	271.01	305.343	296.004	408.135	277.723	278.292	453.369	424.875	354.473	582.948	382.213	347.107	352.052	725.315	361.563
Serpind1	412.578	388.624	350.62	352.959	363.217	446.495	359.827	270.491	352.758	334.515	427.06	545.678	537.429	511.296	585.798	477.894	500.1	381.571	521.022	511.067	492.874	520.209	482.706	447.233	522.012	498.391	441.139	373.694	472.563	466.411	346.226	423.157	469.919	393.052	499.945	389.61	419.139	324.341	439.72	430.8	144.738	196.392	177.822	124.828	329.722	243.728	239.315	104.364	292.414
Hgd	362.585	311.686	287.92	387.377	257.289	423.71	299.319	196.217	239.745	298.637	428.791	436.073	445.016	568.323	558.624	495.983	526.809	483.015	482.204	524.169	463.582	418.985	463.049	580.592	495.589	462.427	496.691	515.029	461.293	494.533	393.833	372.73	426.05	467.286	483.975	504.566	526.281	448.737	404.132	470.551	220.984	202.609	167.112	151.128	316.745	277.373	299.308	173.502	102.77
Bnip3	177.29	180.543	246.931	201.365	134.066	325.328	472.967	237.234	275.021	232.156	346.436	281.413	227.854	137.093	97.4321	248.058	300.48	207.102	355.049	326.667	333.834	268.993	295.94	200.621	140.69	289.492	328.818	261.949	378.641	327.322	319.803	300.009	230.12	259.808	116.745	316.178	290.917	289.703	375.794	283.468	183.494	237.415	255.723	908.992	315.957	284.291	350.064	382.609	143.696
Hspb8	868.837	997.516	1013.49	967.589	1275.15	242.543	609.021	468.371	656.522	680.639	441.657	164.26	163.114	332.81	208.783	210.86	181.09	481.805	214.648	236.378	415.342	200.923	233.008	509.325	245.63	189.571	183.782	558.257	166.226	191.148	621.659	308.667	319.931	497.059	220.288	232.526	282.102	498.348	144.193	200.701	301.194	195.289	181.388	210.137	200.311	160.074	180.779	228.303	117.363
Aox3	285.104	338.562	296.198	283.603	239.215	392.53	494.449	567.588	765.616	577.224	409.95	565.457	607.256	597.088	596.476	560.454	513.892	325.819	627.024	572.22	380.457	500.766	599.816	501.512	507.985	485.829	419.032	272.575	617.074	549.967	286.474	421.169	464.028	383.84	480.303	426.688	410.274	240.612	513.589	475.134	109.582	158.993	143.842	104.742	229.968	154.972	185.384	52.6765	134.175
Alas1	211.939	139.734	188.16	209.676	74.8634	551.654	567.847	611.931	495.821	639.484	290.641	1116.48	736.824	245.446	65.1148	702.966	546.671	418.856	754.426	386.699	257.227	925.791	674.672	220.696	56.7661	613.101	450.356	386.094	725.26	363.631	274.071	987.738	492.018	188.855	60.0793	554.391	466.042	406.877	637.302	333.773	135.386	188.783	116.42	119.47	35.2667	297.93	140.571	265.128	131.062
Sds	344.149	176.329	235.854	259.05	295.408	320.661	312.566	442.319	329.894	330.294	311.701	504.079	385.824	456.047	342.192	443.356	561.864	368.783	679.787	644.999	245.067	399.99	367.071	424.359	389.886	417.974	455.869	410.052	690.183	581.608	253.09	443.692	288.154	379.189	436.703	395.678	461.374	384.885	722.246	574.054	145.575	197.936	104.113	126.121	229.248	292.892	242.612	242.214	351.398
Ttpa	249.997	283.918	276.492	390.092	300.031	404.116	663.085	486.108	691.798	688.025	461.61	357.827	304.19	339.169	369.766	400.618	479.026	267.238	400.299	362.917	466.172	372.92	393.157	466.266	411.388	394.66	528.417	263.33	419.58	340.155	428.311	357.553	376.522	475.043	375.795	395.222	481.331	235.756	344.414	314.984	225.352	264.721	230.801	162.576	240.443	240.303	400.533	45.6465	234.814
Fah	355.522	357.263	371.237	312.052	324.964	495.208	306.838	277.697	253.463	308.134	376.807	500.578	399.625	487.634	473.206	536.598	475.739	377.72	524.745	520.414	415.786	381.363	393.426	456.143	475.299	481.585	467.609	392.199	486.958	485.852	347.071	410.721	359.192	356.198	419.507	430.023	538.613	338.117	474.254	439.49	206.587	247.602	131.64	199.419	297.81	356.269	273.035	191.515	36.9388
Ces1f	390.984	344.981	422.488	352.301	324.844	443.715	305.764	288.782	244.971	395.192	491.916	564.234	552.759	468.523	388.37	559.836	504.08	300.518	547.381	558.181	521.976	584.201	601.044	476.26	426.762	534.169	531.024	394.125	557.4	544.263	415.075	440.431	463.348	407.204	382.739	466.256	415.906	264.407	458.967	454.083	102.977	137.469	125.731	95.8678	175.549	123.585	151.004	42.998	284.914
Ddt	480.053	397.206	339.852	320.588	346.739	415.819	139.992	114.183	120.199	199.443	330.332	468.024	283.998	276.957	427.672	448.289	524.157	474.398	417.258	468.411	290.666	425.429	338.414	446.417	392.962	447.459	540.04	504.303	406.452	476.163	331.005	343.976	344.575	359.745	393.687	448.701	441.346	454.653	393.643	433.056	334.369	379.567	156.646	219.106	388.722	399.084	361.169	309.944	127.681
Rpl35a	314.007	369.889	352.413	483.28	379.997	359.847	104.547	113.628	99.9481	123.992	251.193	267.856	249.768	238.285	262.096	295.677	305.099	296.766	325.504	317.878	287.622	319.124	311.297	318.867	238.626	354.369	282.251	299.746	301.851	331.399	271.441	261.526	282.739	356.437	318.39	343.594	280.053	300.836	320.154	350.437	368.383	414.989	558.364	394.336	408.968	245.113	384.573	252.644	490.126
Cox8a	239.549	238.738	327.976	402.019	306.3	297.287	126.387	121.943	109.094	139.821	342.325	415.486	354.892	320.467	257.486	361.042	448.969	210.418	292.558	345.107	354.126	405.588	358.533	354.284	341.924	402.787	384.196	343.437	302.407	377.128	389.819	367.956	289.941	240.461	371.396	428.946	411.901	241.13	337.008	403.755	474.361	552.239	193.551	249.322	361.519	509.013	484.092	390.744	320.613
Rps26	336.249	327.244	355.08	368.008	356.696	369.692	88.4352	122.497	82.3102	111.857	283.397	191.637	313.916	278.289	403.224	337.466	306.601	296.074	251.935	316.987	274.398	225.679	100.041	241.012	315.138	392.068	269.447	142.472	174.04	314.467	312.001	262.988	307.933	275.697	302.805	180.402	346.984	215.232	193.196	355.228	425.429	265.81	526.867	584.418	626.347	560.258	374.045	462.201	174.267
C4b	534.026	413.202	292.747	201.525	275.409	238.341	875.759	784.868	847.926	823.098	336.627	232.932	403.77	370.734	473.416	391.16	373.886	588.345	297.875	352.796	346.122	240.659	268.934	296.095	459.526	389.893	210.97	392.65	300.136	358.142	313.708	309.645	139.652	213.687	399.959	286.325	257.61	507.493	311.239	322.82	346.838	178.212	113.389	333.869	262.864	206.573	116.725	521.869	180.714
Hint1	286.711	373.83	322.203	316.358	279.907	331.294	103.831	104.76	78.3907	112.912	354.347	384.733	304.584	352.207	244.005	378.797	307.451	287.309	344.5	340.837	376.572	289.631	295.23	314.752	331.066	342.75	339.924	313.986	323.66	344.887	381.014	292.841	341.282	284.839	271.439	314.523	367.133	276.156	309.384	326.651	302.68	374.105	366.836	374.091	302.622	361.772	408.842	367.251	438.861
Ifitm3	824.832	630.651	662.553	763.276	711.189	566.742	170.784	179.588	167.887	195.222	208.061	159.652	416.504	439.92	517.325	270.961	227.257	367.049	224.085	574.044	174.962	111.486	257.479	377.829	641.459	319.565	139.277	264.516	334.933	553.084	236.742	333.389	105.181	178.661	654.965	226.774	358.332	292.019	270.629	502.484	164.807	240.483	86.5936	253.901	633.077	406.462	122.583	212.68	119.775
Ttc36	341.765	260.253	317.919	292.459	302.538	460.271	108.485	135.246	108.44	201.553	319.418	542.105	431.602	395.089	401.059	542.833	570.56	414.904	391.561	480.023	401.203	475.935	356.418	371.291	461.431	504.421	501.502	371.36	393.477	470.444	353.876	470.544	307.058	309.452	420.889	479.183	536.429	314.755	384.318	454.929	273.035	284.85	184.883	112.898	227.861	308.719	317.957	290.236	127.093
Apof	363.084	379.806	355.836	364.174	317.884	445.863	350.16	341.994	368.436	354.038	326.318	405.213	421.808	482.256	490.824	445.954	380.726	374.688	482.185	455.63	365.443	424.977	445.573	525.093	484.985	453.762	418.46	379.657	476.949	406.287	287.978	338.258	393.681	436.572	476.509	432.941	367.086	380.435	417.37	367.955	116.676	130.547	137.158	145.839	281.696	132.606	163.721	123.579	361.188
Zfp36	418.522	230.498	229.681	245.814	187.543	318.23	214.822	170.72	454.666	321.852	423.363	412.425	612.526	911.107	956.498	525.023	596.024	438.327	450.535	631.474	494.561	235.04	296.975	423.517	846.31	436.733	321.346	222.273	388.999	548.282	390.363	579.895	238.293	196.395	774.556	364.66	495.925	254.481	323.441	552.733	187.985	132.519	64.4209	105.341	239.396	215.565	129.136	142.05	32.916
Rps21	288.237	229.656	332.475	321.79	270.03	303.877	59.7922	64.8513	65.3256	91.2794	311.971	311.416	251.842	304.889	265.724	356.447	254.213	223.376	271.011	328.597	285.948	238.575	247.926	274.823	300.53	365.199	310.738	277.398	260.924	305.004	342.543	312.276	262.576	384.564	273.889	361.346	304.689	290.122	309.802	311.074	468.323	447.304	479.922	417.01	509.882	323.058	439.937	438.17	301.459
Gm4788	384.962	320.556	312.83	323.856	340.51	391.601	422.842	390.771	420.043	451.121	461.022	475.368	393.728	315.497	438.733	365.684	398.093	307.57	421.557	366.161	445.675	435.75	403.759	300.588	405.68	376.883	405.193	293.198	393.499	414.601	360.02	390.607	433.064	296.322	378.171	388.617	360.52	246.747	381.165	384.418	197.309	215.949	204.219	96.9965	274.544	250.218	273.429	78.7211	437.791
Cfl1	395.824	361.405	356.835	436.061	435.024	235.167	225.921	264.948	240.398	256.954	198.727	202.119	194.124	211.169	235.53	191.061	182.473	222.808	157.728	186.281	187.837	212.291	196.221	238.432	185.847	222.231	197.743	251.331	214.467	182.038	227.281	225.03	242.968	241.065	232.342	174.166	212.077	259.259	183.466	186.905	349.258	356.182	372.068	671.466	304.993	245.944	311.311	779.661	262.286
Ctsb	517.341	396.032	388.765	570.342	634.727	251.773	731.112	686.759	802.198	866.891	235.038	169.423	206.65	174.911	186.249	155.625	148.134	215.447	165.239	196.962	208.72	183.48	200.874	203.737	185.337	172.11	145.602	238.317	154.694	179.118	257.798	252.007	216.04	177.346	190.765	207.757	189.354	262.874	176.058	181.552	379.138	463.342	243.186	314.458	279.27	245.268	304.182	346.503	760.176
Egfr	321.166	371.608	281.097	283.378	352.596	298.456	784.817	1150.7	1113.8	925.985	231.991	420.345	444.333	310.989	400.064	355.434	367.419	448.495	459.731	278.776	188.922	334.624	381.712	251.912	357.863	271.399	251.574	372.955	410.178	266.747	205.74	343.006	240.442	201.333	347.31	237.914	227.778	315.981	350.865	222.572	198.24	213.614	193.05	256.288	219.477	183.257	142.928	247.439	135.798
Ubc	558.851	325.341	396.014	499.086	460.386	227.771	386.322	373.588	551.348	406.8	362.518	275.95	193.939	235.377	164.412	310.214	234.825	282.377	225.817	183.376	333.106	231.659	182.257	363.304	242.686	216.127	117.528	273.842	130.074	229.149	312.754	321.026	292.394	204.476	220.23	239.17	238.576	192.145	195.578	244.261	353.286	461.491	325.5	418.406	425.626	430.789	237.705	667.172	321.59
Slco1a1	185.646	294.264	272.722	314.979	222.631	305.259	574.649	434.005	452.053	581.972	412.357	403.423	332.661	344.351	326.088	477.521	447.236	237.757	455.61	446.449	420.716	396.594	420.534	411.531	357.025	457.025	461.967	264.559	471.843	423.669	347.355	327.332	342.516	407.28	297.429	472.174	379.246	227.306	436.475	392.7	171.154	276.622	220.844	142.26	198.639	209.76	329.146	77.4315	318.071
Nudt7	261.208	303.118	183.498	380.005	228.357	503.659	255.638	222.268	385.421	309.189	186.739	575.054	542.91	459.94	509.367	503.587	487.255	591.418	475.927	406.568	221.8	576.211	558.99	416.461	474.072	488.948	472.212	559.777	531.41	380.37	128.652	437.107	451.951	345.329	439.502	438.859	380.656	410.104	486.301	367.273	58.5035	154.619	155.076	85.6881	215.708	246.313	190.13	109.724	225.777
Akr1a1	313.29	321.412	313.308	354.392	306.748	302.162	200.859	196.217	170.5	236.377	398.937	334.915	344.188	336.383	288.829	360.796	360.331	387.371	344.553	346.102	364.615	375.904	364.573	314.922	284.401	353.43	411.671	372.464	345.807	321.061	373.09	289.954	370.963	312.818	302.082	345.058	394.079	348.915	345.384	309.289	339.77	329.142	296.8	232.245	319.024	300.001	381.226	258.703	302.89
Cnbp	374.511	423.223	367.937	462.149	451.356	220.415	467.238	480.565	478.836	494.914	186.876	220.106	195.212	219.391	218.92	220.392	234.208	240.286	214.991	219.777	194.544	229.119	237.027	322.029	256.325	207.977	233.87	299.424	239.591	210.554	265.2	249.57	280.274	385.204	272.96	214.859	229.608	303.559	223.692	198.17	340.592	300.378	388.485	401.766	337.262	248.03	311.276	245.703	347.17
Hspe1	233.921	233.843	247.22	276.813	258.233	354.735	124.597	99.217	96.0286	97.611	228.329	330.736	250.647	327.499	359.313	425.23	347.047	366.641	296.516	287.711	284.351	372.968	336.463	321.047	401.506	490.756	380.473	427.967	305.96	330.83	252.397	318.125	344.897	393.688	386.456	499.373	410.466	402.051	269.463	353.777	186.553	310.528	286.221	223.773	428.239	425.083	365.654	184.384	253.189
Fmo5	315.517	224.29	281.223	204.737	227.738	285.43	641.602	677.336	726.42	641.594	451.225	604.666	440.205	234.2	306.275	526.539	588.696	396.723	425.66	434.871	443.869	552.246	391.835	207.372	246.736	491.443	489.61	353.916	433.583	388.275	322.598	525.053	314.068	181.972	249.174	402.044	443.659	297.242	387.937	344.905	129.007	191.606	102.136	39.7068	118.278	209.468	258.859	55.6679	152.972
Serpinf2	389.936	326.885	257.12	272.153	298.114	343.294	355.889	302.085	346.226	325.018	258.188	316.686	378.261	531.822	597.787	344.627	389.824	364.855	392.884	385.922	261.013	291.795	344.763	476.642	596.858	362.586	314.467	396.832	387.343	387.213	227.029	333.369	263.549	332.858	617.969	314.439	338.332	398.431	371.406	374.611	191.236	171.646	149.16	227.895	410.842	297.675	208.173	267.804	97.516
Atp5f1	266.619	306.61	289.97	349.153	309.347	355.8	297.529	249.428	275.021	315.521	321.282	348.469	296.594	335.014	341.392	383.182	364.707	337.549	372.233	352.247	301.247	352.953	357.422	357.094	334.479	367.41	396.475	368.27	405.601	336.902	294.007	327.598	362.234	330.679	330.623	372.802	350.567	342.712	383.936	338.142	212.977	295.377	265.867	219.613	298.424	192.154	353.564	189.583	182.893
Nnmt	304.109	289.1	251.016	345.634	338.001	382.441	148.585	137.463	206.429	144.042	300.708	294.169	229.399	249.026	310.174	401.986	448.147	602.012	390.428	410.725	365.808	317.191	280.24	242.746	326.8	388.389	509.432	720.454	415.418	417.864	341.441	295.588	246.582	205.947	342.343	407.828	439.124	594.439	414.915	410.834	209.457	245.668	169.335	83.9543	323.39	276.103	363.144	325.515	284.764
Cyp2c50	204.369	287.198	212.645	284.112	24.3312	301.268	491.227	126.931	47.0344	413.659	404.9	334.203	248.698	417.994	341.712	504.29	561.72	434.033	425.633	374.252	452.307	331.977	238.529	514.412	237.883	464.062	623.525	397.838	404.34	371.231	350.585	334.852	252.497	434.187	229.449	417.75	526.082	355.898	355.946	351.395	342.967	383.443	167.542	261.774	130.914	323.752	486.353	205.198	165.387
Slc25a47	180.089	223.851	211.105	306.175	215.823	325.866	251.7	249.428	254.77	356.148	368.822	389.87	452.764	362.412	428.974	382.554	332.948	370.756	450.886	541.525	431.78	353.448	463.526	497.288	484.651	339.586	358.676	482.79	475.597	569.993	402.736	308.278	368.51	439.214	460.578	373.628	346.301	425.783	496.706	538.441	223.649	176.74	84.0029	117.99	189.154	144.87	150.232	130.38	430.131
Gjb1	504.568	449.277	434.006	395.728	473.228	341.671	381.668	441.211	382.808	497.024	343.992	355.171	358.088	470.314	509.439	394.327	404.43	414.063	351.195	457.582	308.382	332.686	310.132	447.882	486.998	403.302	360.08	362.947	364.63	443.343	347.089	356.235	295.345	359.952	453.733	342.351	350.702	371.154	316.543	383.452	148.493	126.169	114.638	141.913	246.65	137.891	121.934	124.361	117.949
Tmed2	273.453	285.787	247.697	332.811	317.143	255.224	300.393	299.868	290.699	310.245	281.475	276.676	317.294	229.86	235.3	313.315	341.724	218.163	294.254	296.458	291.19	311.912	313.104	254.989	239.591	313.082	334.086	232.161	289.63	290.984	282.82	270.759	287.558	257.885	244.76	289.816	322.178	225.737	278.117	265.961	327.581	352.547	291.553	386.143	245.671	350.576	343.735	214.413	294.424
Tbca	248.459	229.526	272.047	267.39	289.328	312.567	69.1012	77.0456	60.0995	72.2849	206.313	229.936	201.594	220.79	246.021	277.82	274.591	292.985	280.679	240.851	267.687	322.124	223.482	265.047	226.48	250.459	301.171	232.134	278.743	246.803	233.194	296.401	255.727	256.991	192.827	261.898	305.605	297.212	311.061	243.941	423.274	419.93	455.207	483.481	439.292	387.727	385.716	209.114	193.824
Atp5l	261.017	319.716	215.062	266.407	286.469	271.381	84.1387	63.1885	76.4309	89.1689	252.329	295.756	294.68	363.412	361.072	255.354	362.877	349.299	364.938	246.508	230.253	345.875	400.263	348.918	269.079	310.697	327.632	415.595	392.051	244.288	271.625	256.089	326.574	416.033	346.322	303.779	349.616	448.979	398.861	283.593	215.49	384.898	402.179	289.277	384.911	257.426	405.432	255.754	303.429
Herpud1	119.875	122.922	162.73	379.137	201.32	378.458	117.078	143.56	275.021	246.929	334.633	437.343	632.343	224.946	496.966	778.711	703.009	164.864	378.924	585.27	483.773	382.098	543.298	136.176	427.523	723.558	589.088	138.023	474.406	579.193	331.933	432.236	412.309	130.785	384.886	605.88	647.708	136.898	367.91	506.202	101.39	164.837	115.557	68.9421	172.105	333.809	190.096	77.4814	145.363
Ddx5	538.587	501.352	375.385	457.281	581.657	185.479	717.864	721.125	874.056	760.31	269.094	205.124	229.473	211.982	193.017	239.177	256.496	333.504	243.106	199.983	329.819	209.825	230.405	254.39	182.225	239.277	223.849	312.728	218.414	197.226	357.085	286.339	250.217	291.867	205.964	207.66	246.407	370.873	208.021	184.558	257.553	251.364	211.227	275.667	222.034	189.149	229.251	181.004	159.956
Cth	278.807	257.434	312.942	322.807	316.887	248.562	354.457	268.828	224.067	310.772	444.385	352.384	318.41	508.215	568.036	345.189	414.784	364.656	293.715	390.703	448.81	289.967	343.9	578.661	554.252	327.468	429.419	378.388	303.977	376.219	390.884	289.601	328.391	496.559	543.004	334.028	357.577	342.355	270.793	330.697	193.891	168.963	159.185	156.685	285.295	135.184	243.453	182.759	64.8752
Saa4	360.606	239.775	289.009	395.875	251.95	314.061	209.81	134.137	270.448	175.172	303.027	421.259	261.632	274.544	461.35	440.319	505.168	511.046	435.482	341.371	353.04	447.034	261.768	225.774	454.212	421.825	461.952	489.514	424.168	334.894	269.274	415.63	274.846	216.613	476.176	333.475	457.504	430.004	425.584	317.385	202.271	217.234	148.711	116.766	319.273	326.932	334.452	239.141	152.537
C8g	266.323	234.26	318.988	305.388	256.267	394.227	169.352	166.286	172.46	224.241	286.439	376.89	315.828	325.335	376.28	312.451	315.179	338.157	306.952	292.966	353.817	369.738	293.986	344.648	413.041	349.85	390.493	293.689	331.151	353.927	302.326	362.034	311.745	335.122	391.778	351.023	286.576	309.764	351.259	359.731	310.436	415.81	285.744	229.679	349.021	360.123	331.385	263.419	189.026
Cox5b	278.472	304.354	326.166	316.437	293.381	440.832	103.115	118.063	85.5765	128.213	273.319	374.208	343.218	337.148	389.297	364.333	434.637	271.807	266.193	375.052	298.769	351.001	279.338	287.287	338.135	424.629	360.487	239.914	283.793	409.333	304.027	318.419	274.252	278.555	387.262	404.782	430.465	184.514	315.21	381.084	276.573	272.828	213.017	164.35	306.907	366.895	399.058	184.686	102.71
Rps13	302.928	384.146	182.218	328.006	326.052	148.473	83.0646	93.1199	88.8428	96.0281	193.628	337.966	214.623	228.815	201.292	199.352	208.534	183.432	225.207	159.236	193.677	275.438	293.692	263.014	121.459	184.044	338.154	236.759	244.834	159.115	188.553	285.309	306.417	390.626	100.688	285.438	205.013	239.166	302.099	163.611	330.916	405.609	423.784	543.901	181.763	347.892	450.629	383.454	604.488
Steap4	724.946	597.918	633.809	602.433	635.691	178.113	911.92	1116.88	1029.53	1238.34	449.712	157.088	156.573	406.612	179.48	137.576	137.932	563.143	272.553	197.987	302.937	178.456	167.61	484.009	160.504	128.14	143.813	587.515	175.622	176.092	399.457	217.407	216.208	397.527	177.848	167.082	230.744	443.186	201.435	182.66	211.43	111.785	75.6998	108.79	129.409	123.43	177.869	91.5332	129.575
Adh5	256.638	301.444	300.629	307.33	290.938	374.205	307.912	231.691	236.479	272.255	300.127	313.65	351.239	370.852	320.271	405.819	409.591	375.823	387.32	404.066	325.608	216.595	277.828	369.237	334.544	367.304	374.968	445.299	371.509	400.918	283.5	354.846	308.324	326.731	326.182	360.736	413.634	417.023	391.178	350.052	212.984	257.086	214.293	224.073	204.85	185.416	253.81	262.373	115.347
Gclc	489.384	817.622	559.517	511.469	705.689	97.3576	843.893	1155.68	994.909	877.971	434.283	126.614	187.253	174.781	199.449	126.033	129.64	163.161	168.653	156.469	329.204	127.296	150.723	175.189	156.588	106.322	99.7119	166.184	124.599	134.975	428.866	307.584	306.087	217.713	184.711	113.395	167.366	186.653	120.23	130.083	304.573	289.861	206.736	160.031	218.692	123.571	162.832	79.0282	102.077
Acaa1b	303.532	388.692	262.877	283.349	182.088	201.345	259.219	190.674	158.088	415.242	524.658	438.03	339.387	367.25	288.121	501.988	446.752	268.402	279.672	443.3	492.536	374.168	363.882	309.114	266.319	461.978	436.776	351.516	246.581	336.186	493.586	363.305	333.549	271.576	298.301	468.129	463.463	352.026	264.262	370.47	351.313	332.867	180.051	133.553	161.909	346.118	276.786	258.193	46.6955
Got2	362.115	325.485	298.334	219.244	288.399	312.707	451.843	436.222	374.316	460.618	259.641	290.414	336.866	342.194	341.012	335.239	329.606	340.421	345.805	364.36	275.971	289.215	271.58	320.284	333.612	327.358	304.871	273.021	357.826	343.749	286.193	321.527	210.438	257.626	336.438	293.836	323.531	317.844	333.075	334.369	252.981	255.297	204.723	267.969	256.415	236.74	218.555	268.876	82.8421
Glyat	235.946	311.956	234.377	423.926	291.891	427.843	137.844	121.943	174.419	168.841	425.451	383.594	460.073	409.814	359.58	480.02	455.108	306.2	379.169	370.483	390.605	410.622	504.421	402.935	381.746	416.745	437.491	383.042	422.961	379.972	346.746	351.546	423.207	320.06	278.983	456.648	394.616	317.884	378.401	338.263	173.826	221.647	191.093	110.475	163.085	217.258	237.849	148.039	118.673
AI182371	255.064	257.632	246.273	311.873	256.555	387.329	225.205	186.24	248.89	262.231	263.188	410.323	388.849	437.839	528.155	420.635	382.132	318.266	340.432	343.968	275.185	418.04	381.731	395.49	534.261	380.361	439.803	283.876	425.961	380.736	185.57	343.837	398.599	345.222	498.145	397.411	333.539	225.795	358.523	355.246	103.894	202.68	194.287	117.215	324.804	238.474	242.743	104.481	362.641
Idh1	298.871	303.674	286.603	322.104	217.119	332.284	332.974	302.085	284.166	330.294	347.455	417.873	346.925	366.406	384.833	412.946	475.288	312.202	393.728	438.656	371.802	435.475	399.356	399.628	332.47	375.485	537.521	291.323	424.083	406.372	319.049	341.272	368.921	348.589	327.894	393.269	496.663	247.909	385.592	377.087	105.379	168.639	135.443	81.8507	180.566	162.216	284.02	42.2606	262.908
Comt	291.98	310.391	195.281	366.975	258.01	352.047	331.542	246.657	350.145	405.217	228.253	316.238	406.698	572.277	499.477	359.883	239.075	411.748	234.507	231.953	204.262	311.429	439.161	531.084	595.393	345.537	213.195	456.594	226.848	220.819	199.601	320.601	366.699	394.61	563.48	364.228	251.637	430.721	221.562	217.419	163.61	218.914	184.885	208.889	332.233	219.452	165.918	234.743	113.168
Cyp2c44	288.485	258.578	298.577	222.164	261.717	352.892	365.198	317.605	310.296	376.726	359.427	438.373	409.905	274.358	229.887	375.042	408.681	189.227	341.113	368.241	349.523	381.156	388.306	252.779	268.71	359.042	376.868	185.857	337.72	415.931	303.902	450.653	316.224	172.633	204.22	394.982	398.166	172.152	355.079	391.829	367.296	373.723	183.614	133.665	165.98	356.862	372.981	153.406	159.134
Scarna6	391.447	262.323	303.475	323.647	264.645	222.61	37.5939	35.4742	29.3965	36.9339	208.401	219.215	245.342	295.977	269.22	277.797	190.917	184.037	289.229	416.151	326.852	249.32	355.834	369.954	294.135	248.476	324.234	229.495	265.922	373.952	273.692	304.654	342.184	505.025	314.848	298.684	231.128	276.354	320.824	389.487	361.513	302.289	370.596	295.133	291.41	335.701	405.205	274.599	156.629
Gm2083	768.081	562.827	110.401	1032.38	1119.37	194.167	56.9279	136.354	491.902	73.8678	1313.55	81.2961	79.1984	325.633	105.572	58.6915	92.2121	132.945	26.8621	19.2814	221.48	17.3	169.064	123.465	196.081	57.6119	1067.83	37.8756	99.1869	183.881	80.441	42.8431	172.228	101.056	317.156	156.212	34.1181	76.3705	109.88	113.209	49.3989	43.133	906.828	135.904	1541.44	53.9729	89.4708	171.958	1293.51
C1s1	333.82	328.143	296.543	302.323	295.394	318.837	449.695	386.891	424.616	398.358	329.932	374.226	343.255	323.481	392.285	351.377	335.787	340.512	341.787	330.583	317.963	327.208	339.499	319.495	378.775	339.682	300.305	347.345	329.122	331.877	286.283	315.66	324.703	339.585	356.457	311.959	267.517	294.72	312.159	292.112	185.985	202.131	189.869	186.819	200.288	165.018	251.931	143.319	195.193
Esd	286.196	362.02	310.083	455.136	479.63	150.515	295.381	323.702	311.603	375.143	162.485	140.395	125.675	152.598	117.062	158.465	132.704	134.956	120.17	143.761	157.768	136.401	165.118	155.987	145.879	155.865	142.315	180.098	159.615	134.931	176.309	158.49	146.343	193.197	139.798	157.191	161.443	194.506	163.234	141.92	291.076	383.751	239.984	572.802	373.338	271.552	256.734	348.32	751.031
Atp5g3	342.152	367.019	288.232	266.669	384.285	261.913	142.499	151.874	166.58	154.595	234.665	267.163	338.818	284.985	367.572	375.887	356.393	336.618	341.221	385.996	279.69	252.594	373.294	289.3	404.18	428.351	298.402	275.365	326.452	296.763	269.736	271.872	243.17	277.264	406.977	319.549	351.317	355.58	326.096	350.433	198.229	219.417	134.385	226.916	354.932	192.207	234.041	162.061	188.325
Fau	246.445	251.837	234.012	215.6	246.842	232.669	113.856	126.377	103.868	140.349	172.783	292.493	195.772	256.465	264.905	253.82	242.458	265.104	271.219	252.513	222.623	285.716	212.086	297.993	200.731	293.075	236.511	290.725	275.127	271.927	232.304	251.696	243.171	237.186	242.165	219.622	261.321	288.463	287.089	230.791	338.779	286.592	349.06	476.184	326.771	306.726	332.258	544.684	286.219
Rpl27	255.398	297.105	198.082	345.789	367.387	253.44	101.683	88.6856	115.626	139.293	207.909	247.582	214.467	250.002	212.84	270.845	192.839	188.751	250.149	247.293	259.746	282.06	252.795	267.189	249.148	267.874	177.67	182.561	235.849	268.138	261.475	252.718	276.207	335.829	240.475	271.794	257.46	223.871	200.594	188.523	398.086	442.726	383.673	504.747	309.671	445.491	331.914	281.505	159.207
Rps3	250.145	272.25	268.688	336.139	309.972	216.003	260.293	279.36	250.85	330.822	217.04	201.889	176.843	255.903	174.06	196.091	188.792	227.197	195.434	226.514	203.979	234.303	213.663	234.558	190.556	234.986	231.457	262.572	212.699	215.838	199.611	221.897	226.31	243.629	173.303	216.869	203.555	243.772	220.064	206.372	314.802	398.423	371.462	457.339	347.983	247.44	323.31	456.394	485.917
Ctsd	340.351	307.147	283.186	402.999	378.966	243.84	246.688	241.668	209.695	347.178	224.956	228.012	195.663	209.639	190.231	220.308	229.641	223.606	216.029	221.149	225.651	216.803	228.856	202.762	196.449	199.655	222.143	212.456	229.438	248.121	221.076	192.554	197.25	178.018	201.949	210.243	216.316	205.464	210.851	186.744	226.898	440.228	250.131	348.025	363.34	245.131	267.468	257.516	1153.66
Gabarap	260.563	253.162	247.732	319.016	301.379	269.555	147.153	124.714	131.958	162.509	222.537	252.534	287.279	275.376	256.217	295.597	323.11	308.791	219.444	289.966	263.9	253.006	261.203	239.825	232.255	281.467	287.417	241.02	246.232	325.986	246.824	286.249	272.007	244.006	265.269	353.508	281.197	257.541	268.174	279.807	294.901	374.857	327.504	407.524	289.716	475.902	336.445	348.448	207.624
Sult1a1	225.613	197.302	193.523	283.435	306.185	445.023	216.254	128.04	155.475	167.785	234.989	440.766	281.879	354.302	334.007	365.749	398.851	395.702	337.239	304.557	239.08	457.94	272.495	313.158	342.519	368.414	469.331	297.75	388.353	337.258	210.588	415.017	238.312	286.533	341.369	386.62	453.27	300.026	356.027	294.332	177.64	257.997	185.308	122.884	218.436	314.315	397.815	211.809	312.223
Pgam1	199.781	253.078	240.422	185.907	175.233	216.186	351.592	278.805	216.228	156.178	195.55	172.081	191.611	213.481	193.079	190.745	192.746	202.969	180.491	186.426	142.932	169.583	189.22	215.739	211.23	178.249	151.985	187.854	165.919	146.102	178.238	197.781	193.556	239.794	219.922	172.387	180.963	253.24	164.461	162.537	170.967	206.204	238.321	643.753	365.118	181.44	237.056	516.602	370.365
Glul	631.267	579.409	490.845	494.606	397.486	287.32	453.633	337.005	447.48	386.223	473.898	154.703	188.724	321.036	260.631	237.055	361.3	424.734	262.191	339.713	393.178	161.411	197.451	343.958	237.847	246.69	322.038	440.69	242.515	319.65	440.521	213.454	186.736	245.652	267.384	275.526	413.641	422.632	232.537	305.252	315.839	190.965	73.2541	122.736	163.587	199.892	211.719	136.646	297.063
Chchd10	251.89	253.234	239.072	240.272	222.747	296.242	129.251	174.6	114.973	210.523	299.908	364.634	412.128	267.234	335.955	323.38	426.022	277.209	279.807	386.968	307.878	225.559	225.254	268.746	313.546	378.266	371.815	181.884	315.153	378.487	365.105	357.336	255.433	217.354	371.411	319.304	417.527	191.289	273.469	419.427	422.02	311.276	202.913	193.056	311.925	409.907	290.106	274.503	20.4911
Serpina10	400.152	443.05	398.123	510.981	530.277	359.526	326.172	246.657	308.99	316.048	365.489	278.093	275.04	434.592	331.658	313.415	234.64	464.926	328.763	308.092	346.833	227.104	316.397	446.009	314.541	293.581	247.178	581.828	277.01	283.907	368.258	251.285	277.929	402.654	290.079	379.781	288.631	529.238	270.957	273.773	169.149	152.412	97.2272	141.753	191.736	189.547	167.993	184.322	180.894
Csde1	261.099	266.313	233.712	285.042	262.194	207.978	567.847	574.239	608.834	588.304	243.498	232.801	206.395	168.451	167.611	242.486	263.881	198.64	213.134	189.493	269.98	250.144	233.497	234.661	169.261	237.002	232.931	213.388	221.323	203.964	270.894	245.558	243.77	281.065	167.086	241.488	241.475	210.903	227.635	192.843	282.159	316.552	295.97	322.972	205.804	208.238	337.239	188.846	309.979
Rps10	253.159	267.049	249.261	382.374	361.053	253.437	89.5093	95.337	91.4558	104.998	226.963	241.013	211.617	199.759	174.415	209.925	207.137	184.177	193.967	263.562	191.573	263.242	221.682	197.211	275.249	247.974	238.895	292.677	197.614	242.461	197.409	224.243	271.823	242.619	227.818	245.359	222.059	247.34	180.102	236.616	302.855	354.7	361.749	402.539	392.378	438.721	320.06	506.096	341.157
Gcdh	250.643	256.744	238.071	282	233.974	315.338	303.257	236.125	231.906	339.264	335.352	334.5	298.801	350.829	355.024	375.618	368.057	379.461	348.049	352.268	306.313	334.429	318.076	365.812	318.026	337.96	367.002	410.383	364.785	359.992	296.755	307.48	280.798	272.882	328.61	355.201	369.715	321.443	336.056	321.784	220.396	280.221	208.175	123.804	197.875	245.641	296.541	140.511	151.82
Aldh6a1	223.637	225.85	222.318	211.545	196.327	230.123	427.854	342.548	400.446	402.052	390.627	379.288	331.833	314.99	279.997	385.079	397.995	257.443	365.161	291.731	356.941	385.733	371.387	314.755	250.015	348.065	382.01	279.679	351.455	270.844	327.711	373.395	310.95	294.339	242.171	325.259	364.605	265.653	341.64	287.437	263.944	306.222	210.174	128.442	195.46	273.822	319.618	135.747	133.565
F12	315.902	317.979	285.95	247.638	294.622	296.539	320.085	339.777	246.277	359.314	312.715	286.561	296.03	299.903	311.041	298.383	279.608	286.268	322.297	366.86	321.775	280.542	279.608	283.231	335.49	315.892	263.219	287.135	308.483	321.604	354.497	301.424	241.769	209.69	311.169	340.897	297.709	298.062	339.802	341.769	285.174	257.225	194.893	226.159	250.772	254.22	177.031	258.603	187.802
H3f3a	304.888	280.164	302.834	419.346	373.934	314.54	139.634	166.84	169.846	205.774	264.098	310.272	324.479	244.93	306.975	312.2	299.625	275.053	277.964	311.259	253.316	304.756	316.491	251.238	293.678	306.036	319.118	291.979	334.288	287.208	288.429	303.373	298.365	277.314	285.259	313.622	273.566	272.065	271.299	289.372	206.639	260.628	245.099	185.386	192.276	206.264	230.844	165.477	523.288
Aass	233.36	227.028	200.351	231.526	299.158	212.079	818.115	1523.18	850.539	1073.19	323.538	271.723	259.736	275.549	271.27	278.009	297.146	425.338	384.996	273.311	285.429	242.703	248.539	311.297	259.054	271.005	248.993	463.379	295.267	237.179	279.996	263.221	234.141	287.25	215.44	235.894	245.436	402.836	294.606	231.556	124.691	122.819	76.0667	80.7175	77.4114	103.357	124.73	155.136	84.1713
Txn1	388.583	429.807	345.028	501.563	507.723	246.655	164.339	164.068	156.781	207.357	224.185	202.13	246.801	266.769	254.292	259.716	238.173	239.606	207.589	222.995	206.287	162.652	226.78	224.148	243.098	236.832	225.911	303.163	224.397	249.168	177.995	207.552	204.383	253	244.464	239.804	242.236	263.996	211.656	229.619	206.85	275.166	230.124	465.443	347.193	151.937	185.059	267.686	147.944
Ptms	318.814	253.068	199.187	165.281	174.179	288.87	114.214	116.954	109.094	151.957	256.132	260.081	338.303	344.715	486.313	342.167	356.672	423.055	244.398	357.528	293.573	236.889	218.598	242.561	487.853	351.261	257.065	266.46	279.697	324.387	255.374	321.155	153.475	190.584	485.975	278.603	311.454	296.78	296.231	381.854	383.754	296.358	193.098	218.844	452.354	378.54	196.059	493.006	134.564
Rpl21	244.092	211.792	246.068	247.788	202.179	236.023	202.291	240.56	175.726	244.291	222.595	211.149	225.365	229.866	214.746	227.837	220.272	252.355	197.653	246.609	244.38	235.27	184.926	241.77	163.629	228.002	265.617	237.132	248.529	220.997	237.221	245.923	231.566	247.655	188.095	240.409	217.702	249.222	198.716	224.634	354.576	262.989	405	464.407	244.054	351.095	302.011	499.177	345.048
Hnf4a	141.593	104.496	105.581	139.377	91.0155	289.162	815.25	1013.23	874.056	1013.57	292.024	332.379	356.796	250.549	312.542	357.489	343.579	393.605	310.665	269.867	309.912	319.035	282.998	237.262	278.486	314.388	249.68	335.563	301.462	243.722	293.369	303.165	247.557	215.572	277.988	254.998	282.382	317.977	265.112	228.484	186.015	151.228	125.537	212.367	182.85	224.078	155.819	220.791	53.3863
Ech1	222.581	229.473	227.715	278.312	171.766	267.874	127.819	131.92	133.264	184.669	380.283	385.158	282.583	335.007	263.015	372.427	282.384	238.525	338.331	344.874	366.966	352.548	272.293	311.247	283.869	359.101	362.002	249.808	331.394	358.008	357.62	364.991	304.121	296.619	283.951	369.995	310.595	205.746	330.978	328.383	351.658	288.259	256.975	184.645	226.238	398.174	310.062	158.804	205.783
Igf1	209.98	178.521	163.894	183.435	154.779	233.983	923.378	940.622	1132.75	989.828	255.183	360.136	333.138	220.935	240.992	334.35	342.525	185.913	309.881	210.047	260.837	346.096	346.278	226.278	230.462	311.722	315.057	165.441	306.187	212.577	212.963	355.232	318.252	227.609	234.729	285.779	279.835	160.557	280.612	215.914	133.004	230.033	209.423	139.435	164.613	211.427	245.708	71.4711	131.252
Atp5c1	223.17	258.595	240.895	280.805	248.102	344.713	235.23	200.651	210.348	245.874	236.447	308.254	258.648	292.794	281.002	314.487	290.286	225.123	298.277	320.692	277.992	303.217	316.254	286.146	275.844	343.493	325.889	245.54	321.075	332.008	292.845	284.608	296.267	287.869	278.346	339.141	318.494	247.176	356.443	312.598	229.278	362.63	276.525	207.989	259.546	328.122	347.157	177.799	205.323
Mif	312.196	241.475	316.472	156.629	167.402	197.138	95.5959	110.857	71.8581	89.6966	166.082	257.371	162.772	218.641	167.102	233.811	177.626	133.782	196.187	243.951	213.12	189.431	169.803	205.12	224.64	224.797	249.421	120.769	222.635	223.511	231.3	229.185	189.485	207.348	210.512	206.577	241.281	121.63	203.124	244.674	221.271	332.216	249.194	592.204	397.834	401.298	271.467	299.85	175.532
Aldoa	253.88	254.69	308.996	148.664	179.912	138.176	350.16	307.074	189.444	164.62	143.539	81.7746	88.242	98.8208	58.3088	72.6038	90.2996	127.397	80.8819	87.2242	104.443	86.3568	79.7546	116.057	67.5296	77.5519	77.4392	134.58	67.6625	85.3059	103.915	94.4608	78.1545	151.111	71.9752	63.3635	94.034	173.874	66.6893	66.4191	159.121	162.741	252.447	1127.75	512.507	278.224	201.405	983.237	96.0246
Haao	262.552	276.232	294.865	230.401	210.987	381.424	165.055	151.32	147.636	230.045	263.83	338.758	328.455	455.463	377.81	290.677	345.198	346.104	339.141	392.087	235.777	332.732	313.724	434.788	404.506	318.956	359.162	351.889	373.161	361.547	222.741	340.56	262.783	381.24	420.182	314.268	349.146	349.117	340.506	368.731	127.304	230.143	177.333	154.408	274.891	193.521	264.542	131.796	270.875
Klf6	380.505	346.566	374.183	332.316	496.346	68.5887	719.654	596.965	1467.21	745.537	87.5635	31.2124	40.8504	63.3002	19.831	19.9429	20.9079	123.644	38.153	40.3508	220.894	76.3066	97.1311	161.246	30.9764	48.2058	54.6808	211.962	37.8299	59.9938	256.21	187.441	174.654	226.077	66.0141	78.3002	103.393	147.881	52.1619	69.4367	209.095	249.546	245.036	486.134	371.983	141.051	163.945	230.756	192.839
Ugp2	170.617	262.175	237.262	229.527	228.745	294.62	448.62	378.022	346.226	352.982	267.55	291.31	250.716	199.667	196.504	276.076	318.857	196.476	290.914	305.371	254.702	273.021	307.781	260.01	219.95	235.893	311.434	236.165	320.828	284.181	257.594	273.845	298.025	278.903	179.216	270.902	303.548	267.782	299.643	262.286	177.889	231.967	193.714	291.899	164.17	174.48	275.94	187.481	150.29
Atp5o	221.146	263.49	238.184	303.479	292.01	332.687	104.905	104.76	90.8026	130.324	265.413	278.061	267.747	305.535	231.799	302.031	270.994	248.926	274.011	328.678	316.598	279.702	302.668	295.48	272.597	335.495	303.722	280.285	295.459	280.791	265.106	253.263	276.207	271.259	299.801	345.798	292.369	263.628	359.883	308.829	278.341	341.607	232.666	221.212	188.179	261.942	316.294	225.064	151.715
Trp53inp1	175.7	212.955	193.415	244.097	297.443	57.4662	905.118	696.736	1023.65	860.032	274.64	105.274	152.588	159.053	66.631	106.089	137.275	227.823	179.855	163.53	237.564	135.064	190.929	269.061	69.4398	108.4	145.254	268.491	123.923	163.529	342.989	261.633	426.759	402.498	98.1583	150.755	204.987	239.98	148.782	149.708	135.476	207.78	234.975	419.279	232.791	128.644	220.374	84.9529	128.363
Cox7a2	214.586	319.605	288.107	325.109	300.873	310.386	99.1763	105.868	113.013	111.857	274.534	238.931	252.094	270.459	202.334	295.002	295.396	237.523	285.758	297.298	236.815	242.154	304.941	330.246	278.049	331.79	295.296	239.885	306.519	309.319	255.631	259.481	275.102	343.524	261.861	355.524	293.002	275.52	288.654	295.809	277.039	370.919	275.742	283.492	314.087	165.836	327.02	285.217	232.124
Sdhb	269.343	285.217	280.566	281.02	234.03	298.642	158.252	161.851	156.128	182.031	190.649	372.837	311.817	353.858	302.588	287.954	346.708	318.39	336.279	331.124	249.468	290.098	248.468	305.95	298.135	301.76	334.213	313.954	340.113	313.299	228.93	324.859	248.197	249.581	301.985	263.234	302.534	273.27	342.886	285.743	249.919	264.603	176.676	198.827	162.819	214.108	230.295	217.187	145.304
Uqcr11	266.166	269	231.466	358.235	212.708	324.814	70.8913	52.6571	56.18	87.586	224.552	348.35	221.125	306.76	279.583	384.847	297.952	252.523	293.069	359.735	291.539	308.55	314.294	363.76	388.394	399.451	363.061	284.593	312.307	398.522	278.977	275.661	285.137	285.394	337.894	416.216	296.198	252.229	358.474	341.581	218.118	261.438	207.488	166.351	272.016	223.413	274.325	116.478	223.368
Eif1	351.985	195.968	177.264	145.098	287.477	101.087	135.338	145.223	173.766	82.8374	210.867	112.15	251.034	156.967	182.231	171.705	230.729	207.645	134.73	136.258	176.338	97.7179	131.542	146.434	182.805	186.751	172.021	160.63	137.646	100.847	195.57	218.563	137.303	196.072	273.01	117.006	137.358	242.663	166.502	99.7662	355.672	245.446	261.222	717.561	441.834	366.388	192.267	364.54	384.629
Slc39a14	149.551	140.574	118.73	79.9746	128.761	63.1421	1761.54	1644.56	1774.9	1499.52	304.906	84.8545	158.147	262.966	71.8646	99.9848	122.263	423.473	166.977	130.716	192.382	69.504	91.4873	237.416	81.5628	103.084	60.1296	345.781	104.474	119.887	414.412	257.85	112.269	210.007	106.543	107.908	125.673	479.497	144.49	95.9751	290.163	166.875	90.0418	205.601	143.564	148.942	123.404	240.988	48.3963
Lpin2	206.892	253.274	202.881	161.183	198.894	84.8784	972.071	666.251	887.121	693.302	255.796	109.362	154.427	136.479	79.0272	170.281	142.584	198.773	175.716	157.948	222.426	85.8647	128.336	213.655	77.0836	131.876	103.488	235.203	136.29	171.687	351.403	242.159	178.989	268.572	84.0855	148.887	132.279	281.562	141.397	138.343	399.707	299.268	282.957	502.265	258.516	187.903	224.972	296.547	59.5494
Mug2	323.655	354.696	298.697	292.169	477.897	286.042	688.147	559.828	516.725	626.293	249.886	322.799	269.062	355.097	269.24	278.885	299.147	174.926	316.458	261.809	246.434	243.985	271.216	276.255	258.099	259.606	228.924	164.524	297.767	270.908	221.449	292.724	208.579	200.118	244.383	260.852	251.833	156.064	310.725	251.676	175.565	231.028	104.137	173.412	206.797	243.661	195.381	96.0398	334.62
Pygl	293.103	297.849	251.936	223.006	237.713	336.521	403.866	307.628	367.783	363.007	268.514	291.806	350.054	379.738	423.678	312.461	317.018	390.809	316.463	312.492	225.342	277.617	331.667	330.528	350.639	296.799	245.678	325.267	309.674	285.026	225.127	318.368	276.897	274.283	369.404	262.259	287.574	309.937	282.62	293.227	141.004	211.104	133.747	166.378	207.915	202.288	162.954	175.093	165.743
Atf4	376.252	413.89	395.719	426.585	499.25	129.803	316.505	349.2	360.597	323.435	53.0193	114.28	84.2635	86.5016	74.0902	92.4897	81.9638	173.679	64.8083	73.7547	191.35	130.017	112.247	225.702	79.5078	127.363	104.829	243.221	72.1923	75.916	245.916	171.885	161.307	249.912	101.568	125.177	131.396	206.008	70.9975	76.592	189.03	213.505	209.191	475.648	339.306	180.153	193.715	399.012	605.189
4930470H14Rik	48.2633	17.9663	40.9374	230.192	155.514	137.735	20.7661	43.2342	72.5114	83.365	616.578	30.5531	112.092	97.0149	224.713	197.503	97.7177	69.5952	44.0112	32.9072	155.271	31.9766	50.8041	109.115	153.982	39.3462	27.4325	92.5997	41.3169	19.4525	50.6069	48.4965	17.7219	51.8885	130.285	74.3231	11.7531	46.2714	18.8889	22.6975	192.563	94.6718	43.1133	55.6817	1062.84	1609.64	36.8733	219.15	1475.93
Ndufa6	241.103	202.891	241.302	247.921	221.661	310.756	61.5824	69.2856	52.2605	79.144	266.977	296.26	219.768	266.198	284.687	281.574	325.867	260.271	285.204	298.105	229.271	275.464	283.35	265.51	270.529	332.562	275.136	193.213	261.857	316.23	282.529	302.805	243.975	255.347	300.534	278.146	275.186	197.191	252.27	277.287	302.126	291.881	377.373	222.801	317.189	334.948	313.958	143.627	382.011
Ssr3	203.444	232.485	185.279	303.779	231.945	201.344	340.493	327.028	356.678	355.093	180.719	222.923	242.398	202.358	219.645	268.396	281.444	188.978	206.276	207.555	218.141	234.122	278.269	203.314	209.284	300.669	273.269	189.407	199.557	216.048	175.085	237.257	252.614	214.136	192.679	289.098	242.757	185.946	206.222	210.422	183.047	263.018	238.967	285.661	234.021	254.321	278.779	88.7681	261.945
Mbl1	216.4	267.042	182.539	371.345	200.955	224.949	94.8798	77.0456	73.1646	97.611	286.596	313.17	327.422	441.927	462.484	317.285	344.074	437.627	254.965	355.723	382.156	301.305	358.26	407.332	436.741	362.237	324.186	442.084	294.617	276.891	290.94	265.7	285.233	340.344	390.546	319.163	233.418	386.654	270.535	258.784	166.481	174.476	140.338	153.147	174.636	180.65	174.92	286.066	273.929
Glo1	241.7	237.695	238.181	274.101	194.26	286.578	172.932	174.6	211.002	262.231	306.241	307.459	326.667	389.388	428.691	310.781	306.555	231.985	264.54	327.646	343.995	287.265	328.059	348.949	423.177	293.259	283.366	247.35	316.81	328.56	287.233	308.299	304.785	328.693	416.634	272.069	268.635	240.447	273.864	294.551	170.564	229.268	173.635	142.768	302.971	171.585	213.937	94.469	90.0634
Rps19	228.846	231.62	201.235	327.638	308.493	209.885	92.3736	78.7085	77.0842	131.379	257.054	219.349	140.07	239.65	131.369	206.79	201.371	179.454	162.952	222.103	195.558	217.8	182.035	185.274	151.168	202.4	219.009	220.216	176.75	226.413	247.261	208.251	144.975	235.781	181.952	248.679	204.609	279.89	229.479	212.195	336.271	405.938	269.371	462.472	215.315	310.555	254.217	460.604	434.688
Atp5g1	237.825	231.182	261.107	334.894	271.22	309.719	119.226	124.714	145.023	160.926	248.528	297.276	279.474	299.475	244.992	275.846	267.027	224.929	288.642	274.862	236.423	279.386	284.724	241.028	313.354	259.899	296.729	237.033	269.742	272.136	220.875	295.662	224.678	206.684	279.503	327.291	290.884	235.129	301.029	262.384	222.856	327.933	170.889	199.109	371.53	272.231	268.907	261.978	67.2432
Cyb5r3	346.676	312.646	285.925	212.552	320.341	277.142	310.776	261.068	289.392	310.245	241.847	275.436	287.713	350.861	323.81	261.782	323.864	286.788	276.14	289.762	206.169	257.07	271.554	291.966	304.078	270.417	248.89	275.873	267.993	283.29	240.061	312.695	199.164	247.921	307.685	231.426	300.515	279.58	239.993	289.03	248.831	217.39	138.327	206.013	265.364	225.544	220.839	239.969	114.799
Nme2	238.837	261.235	231.385	289.737	249.198	221.947	161.117	168.503	162.007	193.639	209.009	216.159	164.656	240.817	178.863	226.364	180.55	188.035	181.048	266.509	205.728	211.804	229.969	264.662	234.837	214.925	211.685	278.316	210.958	229.027	181.052	178.491	190.234	216.521	234.604	228.366	221.902	253.445	245.153	234.092	221.477	288.903	330.865	310.42	301.012	261.422	248.717	342.443	232.855
Vmp1	325.137	333.404	304.41	391.149	374.061	173.554	409.594	405.737	563.76	538.707	207.152	220.391	169.442	180.5	187.118	192.221	196.898	218.481	142.65	157.221	339.719	254.42	265.618	243.431	212.944	192.784	214.86	276.123	172.474	199.945	350.812	275.677	262.902	275.723	182.843	206.51	207.334	244.755	141.73	127.286	197.778	220.269	243.741	222.223	268.992	150.16	200.768	138.576	259.223
Sc5d	357.726	512.531	338.828	328.917	348.29	309.512	347.296	246.657	313.563	313.938	197.618	296.003	292.326	378.723	367.162	312.779	358.199	186.778	302.994	335.945	189.782	240.583	299.573	374.696	383.285	289.046	304.152	189.724	316.089	346.037	192.198	295.382	253.795	310.292	354.351	293.671	349.353	164.334	273.165	309.278	105.649	191.676	107.316	133.87	226.09	160.193	162.304	58.1519	155.232
Tmem205	207.576	230.318	262.317	297.247	205.861	322.366	155.388	125.268	127.385	194.694	216.37	356.085	241.956	310.684	304.642	305.085	313.885	274.384	281.055	323.627	263.6	269.267	253.281	301.41	285.759	340.767	310.043	281.58	278.242	355.724	236.395	283.844	239.447	247.614	276.355	321.846	315.095	282.269	308.309	326.327	231.671	262.373	171.522	164.548	247.543	289.748	266.689	307.558	158.699
Got1	201.796	154.124	170.883	165.572	188.665	204.792	446.472	348.091	415.471	315.521	209.453	214.026	195.291	269.483	224.788	254.356	311.932	301.743	400.69	349.787	226.487	195.196	198.888	270.646	206.277	268.619	243.316	326.925	370.239	319.55	228.897	270.293	179.238	227.127	201.447	257.821	282.953	346.024	390.522	293.669	238.964	233.447	144.848	200.008	207.679	205.811	197.091	222.486	56.6708
Atp5k	290.426	320.071	237.243	334.312	312.719	394.573	42.9644	34.3657	45.0746	48.5417	208.522	264.106	206.207	346.798	266.416	296.597	237.883	38.3928	212.151	274.544	208.967	239.196	393.777	267.189	327.006	309.968	370.768	256.727	318.62	335.633	150.073	279.302	241.681	279.308	315.793	343.99	309.555	271.486	368.76	311.316	149.061	405.609	164.805	198.878	352.167	71.9776	240.59	138.889	0
Uqcr10	212.542	228.551	310.294	354.173	258.827	321.131	60.5083	63.1885	64.0191	87.586	234.511	331.843	160.126	187.639	182.546	255.185	243.211	246.273	237.675	271.968	244.087	285.312	271.249	197.197	269.692	274.523	225.219	303.16	275.035	254.439	232.248	202.935	247.265	265.559	255.211	285.688	279.68	274.225	292.165	242.994	281.634	293.526	278.018	227.336	283.203	188.88	285.608	186.194	176.252
Eif4a2	181.829	210.011	216.161	224.764	192.627	142.06	466.164	363.057	303.111	377.253	150.465	118.196	120.283	133.007	130.002	157.504	142.684	186.569	132.973	111.852	172.962	123.647	151.556	240.925	128.86	156.449	145.784	284.195	138.163	119.336	221.017	132.983	167.082	254.538	137.872	155.067	150.297	284.072	140.018	117.734	288.362	283.807	342.872	556.954	213.375	226.41	313.943	428.481	201.115
Retsat	234.461	234.156	228.714	156.791	144.372	172.868	179.019	265.503	268.488	280.17	430.593	363.464	375.05	253.942	286.833	329.36	243.456	217.519	308.45	301.742	400.881	353.341	339.066	277.178	256.366	313.444	226.388	194.931	268.813	289.232	416.592	335.915	319.66	222.75	258.691	236.395	262.302	184.293	286.312	292.223	369.115	282.625	205.071	157.706	159.68	233.199	175.312	118.29	60.2605
Serpine1	69.0482	208.907	239.141	55.2736	27.3836	170.771	1726.81	778.77	180.952	104.998	401.482	25.2447	85.2778	169.504	24.3338	10.6895	25.396	394.708	175.956	119.666	142.743	22.1709	42.6581	209.105	28.578	14.4439	21.986	283.021	52.2553	68.441	97.8389	45.3568	48.1277	445.738	33.2476	32.8805	40.2308	520.858	40.3998	34.3187	76.37	65.1503	157.53	975.554	108.588	123.841	135.062	816.75	115.561
Ak3	275.413	244.142	235.341	220.795	217.829	282.699	359.111	327.582	361.25	371.977	322.839	305.632	308.073	262.479	258.305	331.468	327.255	215.201	283.778	283.047	319.124	275.575	284.277	235.128	285.15	293.804	312.168	219.293	265.224	281.348	272.012	294.507	274.296	217.793	257.762	269.814	329.218	216.036	261.803	281.94	225.123	253.048	174.699	124.834	187.059	279.313	243.119	103.866	63.3986
Sdha	265.009	270.814	220.767	180.586	213.094	205.694	349.802	311.508	342.306	339.264	220.211	319.125	343.056	308.466	327.343	331.371	336.001	327.014	344.4	274.683	271.483	268.648	254.211	295.092	247.413	301.336	296.197	303.017	286.992	246.477	220.944	308.385	303.303	259.888	310.521	209.748	315.674	265.322	251.345	252.435	188.987	161.333	173.447	136.705	236.983	189.511	201.483	116.798	61.214
Mcl1	320.962	289.048	296.528	401.885	430.449	120.808	677.406	660.708	1130.13	1041.54	136.256	71.4163	86.2726	112.897	56.2807	72.3475	80.4448	201.705	87.9557	88.7367	178.638	100.362	118.269	207.064	74.5297	93.2039	93.0821	245.703	78.1831	93.0986	289.781	180.237	207.631	289.778	90.0419	113.742	128.169	249	79.2558	94.2971	217.852	259.591	251.059	378.867	265.759	148.748	221.294	168.222	216.533
Rpl37	235.525	214.539	242.665	272.728	240.266	210.409	117.078	121.943	106.481	125.048	172.313	212.127	132.013	206.411	225.234	210.941	168.052	170.832	169.918	213.476	200.704	214.075	155.503	182.512	218.257	200.42	215.386	218.946	199.228	223.185	217.023	203.456	198.754	228.298	207.718	247.911	198.454	167.538	193.113	217.643	316.376	312.583	361.419	375.088	382.904	232.197	277.828	209.582	291.387
Cxcl10	1142.22	497.291	838.142	950.552	470.838	789.924	46.9029	43.2342	241.051	102.36	273.971	137.624	270.928	526.108	163.35	66.4388	106.347	266.788	191.258	294.344	223.662	168.564	251.787	491.472	138.713	135.413	101.036	187.392	125.147	263.28	276.046	258.06	410.53	345.7	242.933	245.211	299.685	128.524	140.133	289.006	86.1726	129.658	80.4261	96.6017	161.199	201.748	206.722	39.6699	176.493
Sar1b	254.695	251.557	276.437	316.827	232.293	285.433	147.153	141.897	176.379	180.448	291.481	234.869	233.449	243.782	338.002	322.547	292.773	292.845	273.85	303.964	325.145	279.789	235.887	264.401	321.772	298.226	292.012	288.127	278.303	310.887	282.838	278.362	258.695	238.588	298.316	281.667	310.052	254.989	238.658	321.97	183.295	226.165	185.023	119.1	246.825	227.371	270.106	82.3505	155.246
Por	326.32	302.768	264.663	154.522	197.051	173.351	571.785	565.371	439.641	554.008	211.832	111.412	160.247	90.6239	67.9037	249.281	286.66	244.148	195.785	302.609	193.494	89.7863	73.0158	85.7112	58.9381	243.53	169.707	156.715	194.262	252.645	285.994	222.865	90.749	100.284	64.0411	144.805	308.952	292.106	163.974	260.631	538.886	208.147	145.818	410.587	166.779	297.198	151.551	638.581	100.146
Msrb1	231.734	188.22	184.37	215.462	173.919	257.371	90.5834	63.7428	99.2949	99.1938	253.188	351.199	315.035	371.662	344.496	354.453	367.613	347.235	372.369	293.479	264.915	351.871	310.016	305.706	274.882	287.521	374.836	308.655	306.99	287.707	213.847	289.621	291.569	296.414	315.684	295.482	279.615	271.178	338.462	321.651	130.592	148.997	115.446	107.371	241.389	235.296	260.916	116.468	329.347
Fetub	304.606	277.864	217.647	188.477	231.132	237.476	253.49	205.085	230.599	253.788	232.001	274.544	317.507	265.683	334.288	322.667	360.41	396.603	272.73	272.175	246.436	249.916	225.751	212.02	222.085	311.819	280.739	253.169	249.779	272.691	226.016	288.962	232.481	185.215	238.37	255.911	322.066	287.721	264.184	288.324	240.89	187.257	170.946	195.568	199.069	276.394	255.907	236.13	119.876
C6	182.243	268.337	223.37	273.359	202.391	269.096	243.465	248.32	401.099	269.09	373.536	224.525	320.48	292.681	304.195	296.423	258.892	373.137	267.524	281.569	350.209	200.994	341.562	283.457	319.085	280.848	210.692	472.85	266.697	318.849	338.941	208.503	251.373	209.639	297.212	279.803	224.229	445.69	246.385	291.199	233.416	161.139	119.41	124.722	209.623	176.11	156.119	219.777	191.724
Gdf15	224.405	173.282	134.125	180.109	185.587	353.184	149.659	96.4456	103.214	134.017	314.517	231.149	311.399	505.317	401.84	125.538	217.914	394.005	270.183	448.69	286.247	185.215	236.703	442.27	503.591	146.447	211.998	328.003	245.498	378.522	346.193	410.086	356.108	216.568	571.335	289.294	440.888	313.137	298.993	404.643	207.903	170.291	119.067	89.0289	202.594	223.516	126.045	253.958	107.266
Prdx6	199.947	269.105	224.721	219.633	169.104	249.772	310.776	228.92	226.68	308.662	287.931	210.279	295.31	274.937	225.922	340.071	334.326	221.667	265.757	316.848	260.704	183.279	202.867	251.317	264.42	315.486	251.26	285.863	235.743	297.018	266.01	260.909	184.212	197.196	238.881	214.351	330.074	278.406	217.479	286.501	208.165	223.105	97.6256	166.716	188.425	236.543	225.904	218.529	186.97
Zfp488	24.1278	4.8999	19.0895	112.98	62.034	147.892	6.44467	42.1257	105.827	35.351	682.504	6.29753	103.466	108.979	364.096	125.407	78.233	50.2973	62.3163	32.7384	198.72	16.5099	40.4494	161.936	165.554	28.8121	8.7395	61.7243	59.3169	8.16115	29.3878	31.1852	14.2633	65.0834	116.51	56.3859	2.00102	24.9717	14.0623	10.1995	189.733	52.6645	58.7521	37.3456	1175.06	1533.38	24.0486	252.435	1246.38
Igfbp2	182.471	272.744	219.773	137.319	158.053	189.927	235.946	142.451	138.49	207.357	216.155	346.903	183.218	186.009	219.093	439.256	273.716	264.658	274.964	381.299	238.542	334.51	182.155	189.941	229.826	365.214	269.038	226.028	300.801	347.996	227.844	332.115	180.38	126.89	251.065	412.648	300.874	233.582	313.069	350.224	276.463	325.875	161.441	109.545	180.527	475.281	249.397	245.818	87.7262
Eif5	285.011	320.214	249.285	339.673	396.448	139.202	607.947	637.428	619.286	630.514	193.108	121.29	119.544	100.258	101.769	154.765	151.441	156.601	115.776	105.785	198.611	131.989	140.302	160.253	95.6137	165.943	142.531	188.656	115.793	119.336	238.518	186.594	140.199	207.569	108.674	144.202	157.831	184.09	118.389	119.17	191.956	248.227	203.639	443.792	203.553	192.232	178.578	220.36	225.04
Acsm1	240.05	274.975	248.257	257.845	185.706	317.724	252.058	215.617	212.961	282.28	251.747	282.449	310.49	351.879	302.729	333.114	389.869	342.687	355.17	350.765	244.644	274.105	249.587	340.131	284.117	327.26	368.2	357.944	319.586	354.467	232.936	282.324	303.664	276.749	286.825	291.367	413.45	353.235	323.626	334.343	140.126	133.412	109.823	103.436	124.592	201.623	208.328	131.596	57.3995
Psap	291.925	271.23	206.536	287.336	308.014	148.428	298.603	295.988	331.201	374.087	184.193	160.378	222.146	186.833	199.562	234.504	208.601	217.95	177.481	221.753	184.766	165.189	170.439	144.707	180.74	220.959	153.201	186.861	162.824	184.472	188.852	184.002	134.495	122.287	181.438	172.228	179.03	219.256	178.303	194.382	289.463	329.327	158.471	286.509	297.431	269.578	182.97	321.966	420.049
Gpt2	203.248	195.436	159.348	153.83	183.704	231.955	615.108	604.725	504.313	465.367	264.11	256.472	255.316	214.61	264.513	301.242	376.354	264.979	341.744	336.66	201.504	229.489	215.962	194.912	262.397	269.631	289.11	224.407	326.376	290.482	198.826	291.771	172.938	170.447	219.559	252.013	319.229	243.091	302.935	271.346	124.093	181.113	102.162	183.785	148.799	136.886	188.115	136.84	113.342
Hao1	182.583	267.343	211.599	328.23	248.931	301.667	249.91	206.194	303.111	221.076	270.266	271.745	273.462	278.178	285.161	367.923	276.917	269.3	331.16	289.514	306.501	271.141	374.098	326.021	288.918	323.005	275.92	337.39	296.802	278.116	257.727	267.484	300.534	278.617	262.836	356.697	274.738	298.141	303.575	272.011	152.941	196.642	138.396	88.0284	153.793	153.856	209.52	110.148	191.426
Pdia3	145.288	156.066	51.1465	113.31	93.9667	41.7921	117.078	136.908	171.806	104.47	230.606	327.08	401.999	359.542	176.408	304.141	408.153	240.199	301.77	72.4822	253.484	314.44	372.059	307.791	111.562	314.519	342.985	303.111	253.513	84.7018	201.496	327.024	332.835	319.721	125.843	355.184	142.783	283.48	263.51	99.0753	253.43	204.76	232.122	315.245	158.049	515.151	283.223	229.547	242.807
Kmo	194.76	188.172	195.837	218.842	186.201	268.571	253.132	186.794	276.327	235.322	213.069	252.335	258.213	335.482	333.733	294.954	312.11	343.881	294.907	282.138	234.693	275.339	269.856	297.803	388.502	293.015	334.084	376.519	284.758	311.725	183.44	240.357	243.28	289.221	361.506	299.242	291.964	324.64	291.507	264.888	140.39	214.86	150.876	109.396	217.413	180.886	260.454	138.682	155.809
Cd302	275.242	321.038	191.955	286.028	220.887	228.475	174.722	154.091	161.354	186.252	295.761	279.133	250.694	279.634	227.088	306.321	331.007	293.431	305.638	277.094	276.317	333.943	329.085	267.487	237.246	309.691	340.606	356.972	296.82	259.449	239.127	225.244	290.387	290.584	209.875	341.899	281.626	330.585	310.609	270.25	135.433	216.842	199.279	102.668	211.787	118.249	212.767	150.103	230.281
Rpl18a	249.791	183.824	251.738	194.919	195.616	270.524	147.511	187.903	152.862	199.971	171.228	191.474	158.332	166.54	177.666	194.913	175.735	187.247	183.467	226.877	224.859	177.749	129.34	187.926	169.482	228.21	206.815	194.841	160.737	223.268	221.473	218.588	195.879	146.859	227.54	192.592	205.543	199.287	175.332	234.603	348.511	262.207	337.445	326.618	269.677	338.508	255.717	293.461	180.5
Cyp1a2	217.036	286.217	225.565	131.856	39.968	253.734	231.65	70.9485	36.5823	177.283	253.355	207.228	180.673	292.786	208.949	338.01	475.318	374.111	336.602	488.255	281.892	171.654	116.316	249.4	227.683	316.118	347.23	411.852	296.182	460.378	286.317	249.616	106.82	195.435	186.701	281.233	437.276	437.176	300.341	457.243	262.36	228.718	56.6544	173.106	121.497	227.274	224.636	405.951	153.928
Cyp4a12a	200.871	234.934	158.196	260.64	226.801	204.652	242.033	192.337	334.467	264.341	249.188	272.282	351.527	301.637	282.29	230.676	290.921	192.187	250.795	309.713	257.638	255.095	383.124	334.264	315.973	231.048	277.332	197.711	249.296	320.87	199.113	223.233	355.516	304.754	277.291	251.893	269.981	182.557	230.507	375.559	205.207	190.386	234.224	153.041	256.581	143.358	270.625	136.388	192.634
Rpl31	195.919	177.699	193.847	242.381	183.33	188.692	107.053	143.006	100.601	134.017	180.88	195.082	184.37	197.854	152.896	195.081	175.954	140.661	191.912	221.57	170.409	184.685	154.358	217.559	149.728	192.086	208.192	136.154	233.554	216.697	169.473	199.441	183.106	201.612	176.238	217.705	185.96	151.533	204.073	190.727	244.723	237.192	352.871	443.991	243.613	287.68	269.457	364.813	402.67
Acadvl	249.383	297.75	238.046	273.642	231.493	257.804	267.454	282.131	231.906	301.275	332.404	301.486	290.699	260.267	243.805	306.806	265.939	279.375	298.734	295.778	316.187	293.198	302.961	262.876	238.299	291.839	266.788	336.492	293.163	300.542	300.06	292.036	290.476	203.801	226.775	285.357	263.684	315.708	279.977	274.999	190.886	177.754	161.069	122.089	119.219	149.798	183.138	194.128	35.6893
Acsl5	330.044	490.273	349.59	346.291	345.941	200.725	450.411	377.468	353.411	465.367	140.747	210.127	177.015	326.44	246.305	207.655	199.617	236.369	201.577	183.205	152.932	204.817	199.947	314.325	247.667	200.424	206.969	273.579	193.555	186.956	205.424	205.661	202.057	320.047	227.475	208.158	191.197	266.144	187.2	161.258	184.945	194.748	182.57	215.224	201.805	143.541	204.221	218.433	136.005
S100a1	199.583	214.544	190.518	289.241	197.198	310.285	50.8413	58.1999	64.6723	66.481	186.91	290.701	229.724	349.952	239.6	313.472	295.128	234.873	225.783	326.869	256.636	324.045	316.566	316.305	325.357	247.974	331.187	237.598	288.83	300.68	220.921	274.179	269.437	281.927	307.985	316.867	302.847	243.349	264.305	305.835	151.516	251.876	235.436	143.221	304.721	203.231	271.366	150.611	94.8217
Gng5	202.313	212.372	274.958	231.123	248.02	204.139	69.4592	62.6342	56.18	56.4561	123.635	193.864	218.705	174.192	205.12	184.253	240.833	117.776	217.329	193.213	157.271	202.082	209.62	250.866	194.729	174.095	243.461	103.463	208.799	185.734	168.734	180.466	255.44	284.877	190.776	202.069	213.149	82.8164	196.558	153.77	174.301	276.17	299.516	389.872	172.197	142.873	303.904	153.645	727.204
Lcat	281.829	237.48	246.15	192.721	204.275	277.57	179.019	161.297	165.927	194.167	301.579	283.318	285.122	230.84	264.058	332.526	284.771	235.566	255.795	321.29	337.739	214.757	270.417	199.505	275.826	314.357	262.49	242.944	295.618	293.588	334.266	304.897	215.099	191.722	243.983	279.026	305.086	227.44	272.315	298.747	255.805	260.217	151.262	169.598	195.436	254.788	208.451	182.121	85.5913
Gadd45g	130.182	80.5989	87.9004	122.526	83.229	267.814	32.2233	17.1828	103.868	43.793	191.357	505.613	395.361	275.599	530.851	455.496	392.778	145.008	345.945	526.88	244.189	347.275	333.759	149.735	730.215	464.606	312.419	153.463	440.769	507.733	167.882	296.619	140.927	87.7605	608.821	434.892	440.44	184.547	429.731	614.91	100.542	71.6301	18.9049	33.8745	127.707	282.559	105.282	113.14	125.841
Cox7b	189.505	225.18	215.307	221.049	222.356	297.342	104.189	111.966	124.772	128.741	200.582	255.772	199.165	261.028	254.563	230.114	248.736	201.889	237.353	270.165	222.092	262.51	224.429	280.709	272.315	254.932	282.348	167.927	291.325	249.673	216.538	214.067	222.515	230.124	281.316	258.729	242.133	144.254	288.141	260.991	196.151	237.719	278.559	169.566	331.108	263.101	306.369	118.498	232.589
Gdi2	185.212	212.238	211.18	218.468	220.324	194.729	291.442	276.588	285.473	318.687	196.004	236.111	193.828	190.508	206.268	215.556	241.264	194.638	198.208	205.223	178.123	202.889	213.436	188.233	184.425	221.923	214.777	187.074	210.911	204.614	200.062	227.734	207.621	207.4	183.151	220.259	220.551	204.987	196.434	188	191.656	244.916	226.018	317.23	223.018	175.981	229.855	213.646	239.079
Rpl15	189.106	216.503	234.136	326.398	244.901	162.977	228.428	251.091	225.373	262.231	133.88	174.045	139.87	158.065	131.801	172.277	151.601	138.44	175.513	182.93	159.811	165.343	163.599	217.3	175.041	170.693	178.69	173.07	178.251	180.466	201.496	170.445	182.685	213.234	154.985	192.197	182.205	159.104	168.548	194.873	256.129	295.006	271.296	398.721	211.942	199.359	240.085	220.586	358.02
Eef1g	221.744	259.369	192.909	248.119	243.419	141.872	167.919	170.72	138.49	215.272	161.837	150.89	162.898	159.582	132.677	185.509	171.083	197.519	122.108	180.002	165.194	136.931	158.017	173.2	142.759	158.592	146.241	170.645	119.886	145.966	172.47	177.437	138.015	166.437	132.233	174.864	146.349	209.507	139.747	131.731	267.24	270.286	242.007	489.446	250.378	213.294	222.09	494.338	410.508
Afm	237.849	187.607	244.054	239.246	230.035	273.034	266.022	212.845	237.785	262.758	216.581	337.875	288.655	262.163	258.265	312.579	258.456	184.255	275.394	266.32	255.249	330.76	310.784	252.811	302.999	283.558	293.609	183.38	262.777	263.288	233.573	293.484	270.84	246.289	272.55	291.444	269.64	167.58	262.139	237.713	159.141	261.618	222.977	109.83	161.386	185.915	255.369	93.5855	260.228
Ddx3x	324.917	274.424	292.442	363.529	315.571	177.49	513.783	511.051	664.361	646.87	228.577	189.954	170.86	154.428	167.361	200.178	202.606	201.794	190.517	154.873	245.611	176.711	132.193	189.567	148.011	190.391	203.865	215.574	166.502	146.379	210.257	202.084	209.43	232.188	155.427	135.386	191.301	209.163	143.333	141.983	127.45	139.098	169.365	283.56	173.142	118.351	146.114	129.079	80.7046
Btf3	246.099	249.157	264.377	317.038	294.456	205.165	140.351	169.611	129.998	176.755	150.244	151.535	164.045	167.791	171.569	187.043	190.15	125.811	154.852	185.174	186.914	160.794	130.441	176.659	164.131	176.872	192.812	137.53	150.522	197.654	213.159	207.184	194.058	199.319	176.059	158.605	204.736	171.298	177.502	185.902	284.414	295.977	318.498	404.164	282.599	221.509	267.37	292.694	51.6749
Pcbd1	256.564	238.545	220.575	258.628	197.875	310.99	89.5093	73.7199	81.657	102.36	202.768	288.414	284.477	365.041	360.606	318.412	325.225	208.767	288.433	272.584	249.429	299.859	285.368	358.648	351.974	356.046	314.261	162.698	307.017	297.611	161.221	263.288	236.025	313.542	331.94	309.22	326.963	150.204	292.622	311.221	188.932	238.501	107.759	126.249	291.977	211.181	208.405	95.6734	141.885
Proc	251.229	223.444	200.558	216.931	238.631	190.201	202.649	226.148	182.258	256.427	291.191	363.463	279.635	312.112	288.024	290.945	312.642	282.737	362.94	297.38	273.011	326.215	272.562	290.149	222.517	308.691	286.896	346.211	333.724	270.139	246.563	283.052	295.553	229.181	224.207	263.016	252.7	325.062	326.008	263.473	107.135	130.422	122.72	128.719	136.724	158.613	141.769	171.968	273.247
Lactb2	221.75	243.274	220.27	223.024	186.76	213.065	212.674	171.274	220.147	243.764	216.001	287.326	277.211	227.841	284.782	305.39	319.457	177.097	278.498	260.759	223.303	302.026	301.617	264.773	256.914	274.223	312.917	168.675	287.722	275.362	226.361	248.899	280.761	293.312	261.515	297.678	271.632	157.445	256.816	255.512	150.71	183.204	154.185	180.49	189.691	183.773	231.669	71.2303	123.47
Ghr	191.161	199.562	145.949	173.814	141.162	195.777	392.051	361.948	343.613	348.761	290.099	318.507	334.138	264.902	235.416	338.192	366.958	219.806	328.006	250.282	290.315	312.782	291.806	265.558	228.464	306.899	330.083	191.112	273.803	249.056	238.128	286.84	275.533	235.749	217.097	259.68	269.937	186.231	273.101	230.69	169.241	182.58	166.691	111.73	130.724	228.539	256.589	79.1391	133.108
Pdhb	269.006	293.704	285.658	341.831	176.786	218.211	261.725	172.937	182.258	201.553	277.248	183.546	194.74	250.611	168.772	190.824	266.019	243.215	299.523	206.919	308.5	236.351	192.857	331.767	178.778	208.803	261.423	236.154	237.06	214.077	265.223	216.967	219.093	324.054	225.193	198.638	233.285	230.126	247.022	225.839	183.943	209.014	187.327	163.564	133.088	168.647	238.61	104.937	65.5716
2010107E04Rik	186.484	273.629	217.912	303.109	257.994	292.642	46.5448	34.3657	41.1551	32.7129	277.259	182.13	224.94	233.886	231.435	217.225	256.326	156.549	257.782	232.169	199.239	268.892	272.263	239.804	253.427	241.105	279.359	236.672	219.406	255.862	190.333	268.346	220.353	203.451	266.539	318.222	257.79	199.398	224.037	319.064	176	353.612	122.087	204.337	344.394	76.5635	228.499	110.803	53.5835
Psmd8	178.477	180.471	180.32	197.862	198.976	149.921	186.537	223.931	182.912	185.197	112.035	109.573	91.7443	127.854	120.011	123.668	137.657	124.815	111.726	130.206	130.607	129.604	102.915	145.304	108.99	120.035	137.212	139.648	115.449	122.189	189.12	131.521	131.501	168.755	108.528	132.266	132.416	147.512	128.563	119.503	376.276	247.893	334.3	629.264	291.111	114.705	214.71	386.858	205.51
Uqcrfs1	224.359	230.99	228.63	231.305	235.805	277.874	167.561	174.6	157.435	196.805	248.672	270.426	220.026	223.841	213.295	280.92	253.825	205.23	223.705	240.041	234.007	233.275	273.211	227.447	248.349	273.226	255.663	263.816	264.505	255.057	243.455	226.295	236.388	200.97	205.104	287.8	253.52	271.22	281.039	247.101	187.306	202.091	165.505	146.955	187.171	200.286	208.894	157.862	250.833
Gpd1	117.795	134.893	96.1193	119.955	110.659	148.242	569.637	388	506.926	557.702	259.507	161.555	206.436	215.426	183.584	171.448	138.092	196.429	163.492	172.545	240.503	180.037	187.175	239.864	196.214	171.18	138.498	193.77	144.349	171.204	300.104	237.024	208.871	237.191	178.467	163.573	178.823	192.396	177.392	187.354	507.055	313.972	266.753	215.942	190.861	233.895	301.001	349.454	55.7252
Psmb7	204.975	283.679	248.013	297.748	254.73	247.711	131.758	101.434	120.199	150.901	264.845	199.885	198.005	193.933	227.105	272.488	237.944	178.98	232.797	250.947	245.917	208.536	254.705	270.247	236.599	249.652	266.469	183.796	234.193	230.228	223.721	180.908	221.598	252.328	207.109	233.597	226.229	246.666	217.625	240.394	128.655	170.429	220.491	254.66	241.721	172.567	194.561	202.687	80.5146
Dmgdh	211.633	245.142	202.974	171.127	205.468	233.667	448.262	268.828	302.457	356.676	259.625	221.465	223.746	331.523	306.715	301.521	322.506	252.928	245.229	236.166	219.461	206.076	253.889	311.24	284.699	277.936	262.945	268.389	249.386	236.094	204.216	223.313	204.429	273.844	271.359	256.457	293.494	233.723	240.424	232.578	189.511	191.433	137.304	172.219	198.756	195.892	207.867	190.171	45.6987
Aldh2	244.385	303.663	168.168	167.071	129.801	188.328	540.636	461.165	375.622	516.547	216.102	211.649	266.275	231.439	270.455	310.695	326.082	325.384	225.353	280.043	225.743	201.344	205.35	205.81	229.322	293.923	286.684	230.075	268.882	269.673	231.706	246.618	135.436	149.736	238.669	256.23	273.014	275.662	242.204	274.134	223.873	178.52	135.054	135.559	152.45	211.867	160.914	179.707	70.0518
Mpc1	183.309	239.425	221.591	217.649	155.735	251.412	120.3	73.7199	82.3102	118.716	269.188	236.995	229.513	221.213	156.722	293.091	314.318	214.966	253.996	293.334	284.47	280.88	287.811	291.6	214.548	317.589	386.507	184.684	329.462	228.364	287.182	258.619	279.877	281.446	185.379	304.623	379.326	158.055	267.791	239.89	146.427	294.736	215.881	134.548	166.667	175.998	326.42	55.8525	128.529
Atp5e	221.013	234.604	194.187	267.234	296.385	226.117	58.36	45.4514	38.5421	69.6467	250.487	185.067	176.933	243.012	236.468	211.241	194.835	275.008	219.56	269.334	214.287	203.166	223.045	231.109	196.408	187.338	228.535	327.811	235.018	259.578	161.785	172.566	171.369	198.556	253.356	256.43	195.984	342.731	244.487	256.364	309.177	216.829	119.608	217.486	191.051	319.434	232.813	562.784	47.0648
Etfb	281.431	314.212	229.895	242.368	273.046	313.316	111.708	106.977	97.3351	138.238	280.241	200.988	299.623	267.163	389.24	364.896	310.123	459.687	212.493	374.212	217.401	206.893	152.6	231.633	415.006	345.452	169.557	284.515	243.094	311.762	250.524	237.906	190.085	229.786	369.888	165.483	288.256	304.742	202.871	328.68	208.433	150.2	156.677	108.237	211.315	238.536	104.105	255.64	64.6224
Atp1a1	268.864	287.359	243.267	205.094	329.139	152.37	521.302	604.725	555.267	500.718	276.723	193.432	208.203	162.049	133.012	201.732	240.877	242.775	226.12	215.994	236.598	196.327	178.019	159.159	130.188	187.75	172.803	228.884	217.129	165.429	252.733	227.108	146.174	163.828	133.278	160.71	192.798	241.536	215.616	176.286	188.102	137.155	123.944	255.702	133.395	129.595	137.817	268.504	141.962
Pdia6	150.18	204.385	184.733	242.963	201.428	186.943	196.92	191.783	216.228	207.885	208.522	225.853	237.578	283.256	307.589	327.538	192.525	206.507	189.156	221.632	205.723	209.05	230.449	276.108	286.661	342.902	192.406	244.279	191.172	219.009	200.971	210.501	236.188	249.5	293.325	301.906	219.207	203.908	196.887	212.88	165.051	191.59	195.84	191.482	246.31	343.53	203.616	156.456	183.178
Uqcrc2	207.517	224.932	203.133	194.8	182.707	218.733	217.687	188.457	183.565	224.241	223.512	239.481	229.032	250.802	251.926	262.374	287.691	232.165	275.255	235.344	222.38	250.325	270.669	240.728	198.064	245.519	267.291	208.46	294.741	226.534	215.95	244.016	284.783	240.9	196.867	227.937	265.842	213.269	277.709	221.418	177.418	223.708	189.659	169.106	185.656	151.662	275.549	143.376	186.395
Rps29	286.115	347.717	298.24	411.613	398.767	335.429	78.4101	69.2856	67.2853	104.47	140.4	133.25	165.983	127.711	158.61	130.263	91.9634	142.857	167.596	288.08	128.96	151.036	214.899	217.48	215.542	216.257	127.741	137.982	139.772	288.627	123.136	129.629	173.432	165.683	183.92	250.546	165.702	157.139	175.21	260.425	159.738	230.276	297.853	320.672	371.981	142.839	210.306	179.755	399.868
Sdhd	181.488	234.597	189.02	308.937	246.495	259.646	135.338	120.834	132.611	165.147	241.101	256.631	245.047	226.672	212.966	256.89	252.824	175.51	261.231	275.29	256.676	276.219	274.445	257.177	234.21	265.687	285.577	200.09	312.172	281.711	221.473	242.398	228.34	227.519	240.776	285.49	263.12	187.47	278.054	246.247	174.265	221.866	157.472	171.398	171.122	167.217	194.898	127.618	302.008
Slc25a15	162.775	176.096	117.333	133.738	144.537	124.706	804.151	684.542	664.361	548.204	243.84	187.696	192.625	268.765	223.517	209.968	260.369	312.843	238.27	223.814	192.849	187.381	201.183	323.603	243.092	195.798	220.797	379.312	208.144	195.617	215.667	207.454	177.836	298.552	217.898	200.515	214.787	396.476	197.365	190.943	147.913	134.818	111.6	102.942	144.23	138.277	179.585	125.088	89.7616
Crot	236.864	233.075	171.171	219.795	212.261	172.552	238.811	170.72	250.85	232.683	238.225	208.771	253.278	530.917	594.476	249.897	213.411	222.775	209.937	215.771	268.274	195.261	309.14	545.699	589.366	234.396	232.179	259.879	210.873	227.274	197.77	189.758	267.479	510.694	562.26	227.058	192.35	220.364	193.896	188.696	87.5549	108.537	83.996	145.21	354.781	84.3573	120.449	49.3326	62.5108
Upp2	126.126	85.4694	112.86	152.358	72.4156	237.398	238.095	217.834	258.036	388.333	235.23	305.718	223.06	176.191	185.751	439.167	489.054	169.668	612.094	568.816	245.923	283.697	229.052	163.731	154.711	371.757	475.181	156.169	590.714	533.023	176.829	199.637	204.477	153.623	155.198	351.405	404.894	118.474	496.909	447.039	46.7679	66.2603	45.701	38.1989	64.8048	142.569	171.557	24.4004	276.718
Ube2d3	278.216	306.127	247.855	319.723	344.302	168.637	354.457	392.434	361.904	355.093	157.718	151.089	153.181	151.828	145.626	174.303	166.295	127.515	169.206	158.077	173.715	175.493	182.064	207.683	167.981	184.627	188.579	126.8	168.324	176.056	224.956	173.252	171.056	215.212	150.942	192.944	185.4	131.903	166.768	175.454	167.707	211.245	186.978	266.897	209.261	158.786	197.98	92.5849	274.115
Hibadh	212.359	238.318	170.162	136.364	144.818	213.177	187.969	161.851	136.53	167.785	225.332	243.498	281.581	297.088	281.543	283.148	356.208	264.078	277.205	233.633	250.881	223.146	203.14	214.556	265.026	278.648	277.252	182.773	243.999	219.451	206.107	260.082	233.32	250.587	266.52	205.778	300.852	235.489	198.793	236.222	242.754	207.226	191.513	181.008	191.452	240.203	241.506	140.057	100.865
42431	195.555	213.134	199.845	200.457	203.826	275.98	215.18	166.286	163.967	211.578	277.584	215.897	207.493	243.276	215.52	272.597	276.177	304.685	250.163	263.141	232.51	216.547	249.497	257.143	220.286	257.1	296.35	345.698	273.549	244.782	245.288	214.043	205.056	225.078	229.172	279.361	278.196	350.15	281.9	257.938	168.513	213.88	126.57	133.762	193.687	243.227	249.884	159.536	134.116
Baat	178.329	221.301	190.739	276.459	237.553	248.543	162.191	115.846	187.484	185.725	378.45	383.041	371.96	392.886	343.295	375.68	394.475	304.928	295.26	352.593	336.354	336.993	402.456	356.619	342.238	341.316	379.295	326.58	343.196	318.188	251.092	257.432	285.878	275.543	303.392	321.822	300.411	233.581	261.237	278.695	31.8325	50.2301	34.0424	39.7719	80.867	64.046	82.12	42.0902	119.528
Eif5a	201.373	190.797	150.527	136.59	159.16	130.31	171.142	255.525	211.002	173.062	153.964	190.23	251.944	222.256	208.245	216.401	272.335	254.166	185.093	153.723	158.787	185.235	170.545	205.586	163.647	206.378	171.029	202.719	187.791	123.143	190.598	236.715	199.926	224.327	151.127	157.091	180.889	235.1	172.267	146.157	297.041	198.112	256.89	348.257	176.146	275.567	218.214	325.978	96.4288
Atp5g2	144.871	195.436	166.555	231.348	158.776	231.87	72.6815	78.7085	65.9788	76.5059	173.722	222.898	201.998	198.877	175.287	211.576	220.358	141.611	190.341	215.53	182.911	214.606	192.84	209.756	255.667	219.005	229.468	135.641	233.206	223.058	181.252	204.783	229.742	217.908	195.045	270.869	220.48	137.253	215.052	240.575	248.751	285.126	250.838	320.368	198.751	290.601	325.498	249.221	241.042
Cers2	286.016	356.61	236.603	232.311	282.951	243.364	319.011	263.285	280.247	285.446	191.029	171.593	267.653	255.62	202.295	261.776	246.609	135.963	186.968	270.395	171.958	134.243	171.959	215.776	232.058	239.754	130.12	151.118	193.57	252.355	211.038	260.861	104.92	144.128	252.974	191.241	246.774	168.282	181.634	234.243	260.231	255.745	103.939	282.932	220.182	251.455	151.872	166.457	135
Abcd3	216.669	225.903	176.635	158.279	152.795	211.149	328.32	225.04	341.653	305.496	284.618	311.224	333.513	319.331	348.992	388.242	376.086	202.335	324.932	309.623	266.963	251.048	290.014	293.465	297.693	340.12	315.123	202.705	336.184	267.446	217.969	275.161	193.901	212.027	302.583	271.598	336.581	194.838	285.543	251.426	60.5288	112.723	41.6754	85.0866	102.727	100.291	140.086	34.5147	148.973
Pfn1	223.17	227.491	274.269	281.761	296.836	183.473	131.042	152.983	124.119	163.037	171.518	127.878	123.016	128.263	153.397	184.126	162.145	150.206	101.914	155.037	147.294	104.738	114.454	126.198	184.662	141.577	150.531	132.657	129.235	146.176	184.066	146.65	107.998	118.329	162.671	141.01	174.988	156.745	134.744	178.142	293.13	218.076	211.159	479.459	354.722	255.035	164.913	461.361	200.799
Chp1	230.999	243.023	207.712	237.504	205.162	217.454	318.295	246.657	312.91	318.687	256.458	263.619	197.704	189.854	150.931	274.436	260.355	199.933	248.896	224.033	264.408	262.253	246.221	184.048	174.22	263.119	248.42	261.351	222.905	205.644	263.027	271.818	222.289	169.441	129.924	268.065	250.602	232.672	204.315	204.403	250.243	271.394	149.397	141.899	123.939	205.666	224.475	126.384	119.636
F9	192.162	207.043	175.115	220.5	221.19	258.024	277.121	248.874	320.749	284.391	226.513	194.774	194.665	220.508	235.72	225.942	223.823	177.505	211.645	198.904	238.992	219.317	270.316	215.162	245.201	211.147	247.632	201.842	219.254	200.338	214.574	195.38	236.402	218.455	230.074	245.8	212.5	207.757	238.163	213.348	166.24	218.599	186.484	135.569	203.959	187.506	241.989	86.0955	461.069
Xbp1	352.582	385.76	336.085	351.415	330.185	248.898	320.085	405.182	339.693	340.319	215.564	214.482	207.584	241.572	195.451	189.25	162.313	293.169	184.477	188.326	175.463	183.427	165.239	177.51	174.626	161.759	108.926	302.667	160.269	170.86	196.238	186.721	160.402	207.474	176.961	163.119	161.848	282.038	151.583	146.827	146.29	117.098	100.559	271.73	182.412	80.1321	109.395	252.88	94.9063
Acadm	185.073	227.96	247.2	193.576	166.758	238.053	245.255	182.914	192.057	215.272	272.023	250.921	224.662	216.984	197.954	258.89	240.448	204.362	268.242	225.25	303.597	247.449	220.823	222.875	189.012	239.507	229.092	207.185	228.052	230.872	294.086	216.023	253.033	239.417	178.746	248.315	255.973	220.065	213.203	189.629	227.841	215.008	187.705	175.26	146.829	185.386	231.235	145.069	94.3592
Lgals9	258.91	246.691	242.662	229.788	179.022	223.99	168.277	140.788	160.048	151.957	170.676	208.727	253.941	506.662	402.719	194.712	230.486	266.775	193.37	219.384	188.259	193.511	261.018	422.922	452.737	197.671	208.415	198.731	233.048	223.215	190.686	210.88	186.769	361.955	434.343	196.064	234.362	227.728	205.922	204.02	151.548	136.868	138.84	174.668	340.677	140.391	145.947	139.13	122.817
Tmem59	237.768	194.057	197.194	209.344	189.437	184.999	166.129	158.526	160.701	160.926	266.238	214.026	253.287	169.6	223.123	252.533	227.07	257.552	192.16	258.93	263.757	184.833	219.039	189.433	213.722	222.305	201.476	218.752	213.182	206.041	243.146	235.38	212.55	182.157	233.412	214.079	218.42	248.458	205.832	226.243	248.187	257.164	236.171	190.403	230.044	206.936	241.306	209.466	75.561
Fh1	202.384	227.948	230.581	255.213	260.528	223.559	212.316	191.783	205.122	246.929	290.91	271.033	222.671	205.045	198.679	301.303	292.925	323.427	253.253	304.673	259.727	237.453	244.132	212.005	195.754	310.274	291.372	284.14	251.307	335.936	246.652	255.428	183.4	209.874	182.03	283.949	287.357	249.44	261.402	283.243	151.392	160.373	121.23	111.288	157.334	127.802	159.348	124.377	107.332
Sdhc	212.948	209.836	208.19	171.116	209.358	262.631	122.091	116.954	101.255	141.404	209.665	216.514	236.612	256.32	267.461	263.83	266.241	237.754	254.832	244.014	217.739	250.041	233.648	253.18	233.982	257.805	255.397	250.73	279.977	246.607	203.128	230.797	244.418	209.706	231.481	267.749	297.347	241.762	234.01	251.066	162.496	222.787	158.964	134.651	172.931	176.723	196.903	166.055	214.379
Serinc3	197.554	148.084	158.825	251.344	241.788	156.274	404.94	430.679	516.072	514.964	176.987	137.178	151.992	118.786	120.336	181.693	155.778	151.403	152.328	159.039	160.971	128.062	138.014	122.716	154.114	178.105	113.257	136.252	144.469	159.18	171.769	177.965	119.66	130.378	146.693	154.77	172.37	151.429	150.35	155.084	199.499	350.105	182.673	282.917	292.183	193.191	201.817	136.902	399.054
Bhlhe40	361.315	531.873	468.696	278.742	342.373	252.523	636.948	392.434	421.35	303.385	233.71	137.298	226.956	292.203	211.213	108.133	191.519	379.876	188.422	210.138	190.331	78.9205	87.5736	188.012	187.438	101.966	86.5283	208.818	119.342	169.328	246.748	246.846	120.507	160.917	179.393	87.8272	180.915	305.678	118.809	166.77	165.199	79.0455	98.7193	301.563	207.379	144.511	64.0513	369.313	43.5667
Adipor2	153.454	152.598	108.336	235.378	150.491	280.431	254.922	188.457	364.517	335.043	162.69	335.419	278.559	288.984	353.515	320.783	307.53	263.731	260.013	232.108	194.849	330.944	298.693	249.286	335.754	301.049	287.739	252.793	271.582	233.905	153.275	278.835	248.062	200.147	306.61	283.001	261.403	195.027	235.065	202.373	89.8754	156.206	111.009	128.145	161.312	118.804	160.179	80.0308	97.8186
Rps28	249.104	327.844	298.16	384.771	248.705	282.607	54.0636	50.9942	55.5267	68.0639	203.634	79.8262	165.101	121.137	147.807	225.439	93.6574	159.752	165.881	261.931	172.69	61.398	105.332	137.731	166.613	210.74	113.258	150.062	158.495	252.712	226.449	184.77	110.312	122.716	163.231	159.884	184.008	176.748	154.284	230.98	350.88	272.175	215.172	260.618	354.523	406.462	98.7474	339.211	59.8874
Sult1d1	136.568	141.997	148.614	148.608	131.712	233.615	276.763	169.057	197.283	241.653	226.525	194.514	133.085	95.3716	156.5	261.167	303.543	276.505	318.321	254.173	204.861	206.916	157.643	137.57	207.505	265.642	319.488	321.242	316.172	266.48	227.126	188.14	154.542	146.581	181.196	299.481	306.455	294.925	301.646	260.845	154.734	234.699	120.066	100.022	150.835	237.472	329.123	140.676	121.607
42628	177.471	227.097	186.465	311.955	205.177	211.559	150.376	150.766	143.716	143.514	173.029	185.15	184.538	232.771	207.464	244.871	208.83	170.725	173.749	208.186	212.762	186.684	226.841	206.254	203.956	192.906	246.521	229.415	233.774	211.853	214.424	159.3	233.601	236.417	186.671	248.766	237.106	212.073	194.459	207.125	180.396	231.408	251.34	150.601	224.062	147.018	272.767	87.8816	192.922
Ndufb4	179.42	211.915	199.683	215.02	213.703	232.63	51.5573	46.5599	48.3409	55.4008	234.612	194.38	257.985	292.234	207.934	282.549	260.413	171.618	241.772	333.106	201.791	270.777	259.841	266.597	250.584	252.373	252.111	123.866	301.985	247.669	196.581	232.056	268.245	255.909	233.808	250.045	241.026	64.6682	297.071	226.371	171.338	170.896	300.689	178.954	217.633	183.854	226.797	46.274	85.7811
Lamp2	198.393	188.976	171.827	234.844	202.658	169.758	427.138	399.085	535.016	528.154	275.725	216.695	217.395	226.89	300.437	269.752	264.581	206.261	246.397	236.69	277.531	245.908	244.359	249.468	265.563	269.085	277.568	188.507	243.058	227.521	216.117	217.476	206.048	253.195	291.749	229.94	196.631	170.768	226.273	187.743	67.3139	103.715	85.579	114.428	178.777	108.073	100.381	35.8087	145.527
Cd164	212.129	205.273	120.581	143.343	159.316	103.901	547.797	523.245	527.177	388.861	208.606	110.02	167.807	206.371	170.868	180.495	192.82	184.894	142.464	111.155	185.562	74.2907	152.603	197.128	177.703	161.614	107.484	161.163	145.025	115.11	218.585	206.739	111.207	222.098	193.7	149.281	152.032	246.766	145.222	112.396	234.106	249.47	122.453	390.893	221.283	156.597	135.922	161.35	191.792
Ttc39c	224.573	270.082	201.171	216.476	224.935	243.555	215.538	196.217	180.952	218.965	151.972	274.586	292.391	302.256	299.159	363.813	305.838	293.281	336.59	288.129	178.917	293.628	261.477	278.909	263.292	275.324	275.639	272.34	332.023	305.915	151.441	262.29	234.153	235.521	229.596	265.815	279.039	243.138	304.244	284.577	73.873	151.868	113.676	89.3087	151.789	171.945	147.975	73.3501	48.9506
Fam134b	165.686	207.523	214.754	186.069	166.748	120.669	677.048	411.279	569.639	416.825	259.435	103.551	132.95	215.462	124.101	93.9132	104.54	196.405	272.688	218.277	203.753	119.652	141.502	284.101	134.645	80.6384	108.201	251.134	182.79	200.269	289.228	189.31	196.439	317.892	143.219	128.761	159.781	275.025	227.436	182.707	227.649	236.975	153.783	215.661	153.934	181.413	240.724	159.13	70.3953
Atox1	211.451	267.772	263.604	232.78	185.677	153.445	60.5083	77.5999	54.8735	71.7572	125.196	130.702	178.727	206.408	184.65	171.008	137.357	147.202	142.948	220.445	148.816	161.134	141.542	193.928	220.1	226.262	134.41	181.72	153.568	191.378	176.193	187.337	143.195	244.443	200.447	199.129	165.777	183.016	144.942	206.587	324.445	280.259	234.351	481.906	316.62	159.213	215.407	392.707	44.5706
Dgat2	298.419	311.805	265.959	246.71	324.528	216.999	292.158	161.851	307.683	300.22	252.442	246.573	215.597	213.921	179.4	292.801	311.788	260.174	264.438	286.946	252.606	203.355	187.075	201.017	181.746	262.678	215.992	237.704	274.747	263.359	263.84	244.481	166.611	169.959	172.18	237.286	281.017	227.688	234.193	250.34	172.254	161.609	126.965	106.012	122.526	150.951	140.238	122.507	60.368
Ghitm	219.909	229.963	197.151	241.582	252.003	127.42	326.53	293.217	318.136	269.617	195.617	166.293	177.653	157.636	160.509	191.119	164.907	169.679	175.751	152.471	218.984	167.954	187.782	211.488	150.755	187.192	172.622	197.22	183.116	138.305	220.924	163.69	195.144	223.668	171.738	174.396	169.398	209.003	163.389	139.842	173.397	202.021	215.343	193.354	202.486	171.058	232.865	127.461	126.017
Spp1	1804.34	1555.14	1492.3	1377.73	2680.6	222.949	199.427	180.143	145.676	181.504	38.1066	5.46599	16.8842	28.6885	43.3753	8.48168	9.70044	54.3219	9.67891	13.4096	18.6706	3.79321	9.15872	41.5106	43.1896	9.46238	4.192	77.1268	2.92526	16.0464	109.413	13.6211	23.087	96.0324	44.7081	8.29863	19.8943	130.046	22.7616	25.7655	162.254	32.8241	42.096	116.692	63.4136	33.482	39.3038	164.327	46.8652
Keg1	186.198	146.297	82.1366	273.442	145.59	331.377	132.474	83.697	190.097	152.484	141.264	422.483	502.319	285.33	353.338	412.506	336.067	418.898	315.974	259.593	134.407	401.158	396.814	245.54	270.7	404.004	326.395	329.6	276.975	257.938	79.4453	295.433	407.821	189.619	243.768	317.448	252.984	229.525	261.816	206.584	22.7579	105.193	122.54	30.3218	106.43	149.852	111.972	56.5741	116.528
Psma4	176.133	210.678	224.736	211.785	212.195	220.102	98.4602	112.52	85.5765	121.354	178.898	219.412	229.687	214.08	210.192	199.678	213.637	161.624	221.378	219.676	194.455	192.045	186.926	227.86	190.608	219.687	240.129	161.735	232.817	229.231	172.3	183.013	182.19	217.717	200.078	215.245	179.861	136.439	199.163	184.834	170.613	190.558	160.625	242.705	162.534	152.563	185.162	140.794	249.136
Cox5a	195.112	238.339	184.15	175.551	224.739	204.652	93.0896	80.3713	88.8428	92.8623	224.782	212.051	234.636	190.346	163.805	242.56	200.743	282.553	221.658	186.45	168.794	202.068	228.356	231.019	186.045	229.024	215.876	271.45	274.17	174.053	259.716	216.549	150.768	186.665	234.072	243.922	252.71	301.689	248.532	187.665	204.962	229.637	150.514	214.747	285.742	271.566	208.121	159.484	84.47
Kdelr2	122.442	140.166	120.197	130.159	120.312	97.959	501.61	627.451	461.199	567.199	182.899	119.486	151.745	148.451	79.4771	119.161	162.517	176.461	126.861	134.995	158.322	121.631	123.448	170.089	102.819	135.479	114.68	169.648	116.748	120.694	296.128	173.456	119.016	205.359	102.161	138.81	148.354	192.384	138.593	113.508	360.19	246.078	157.11	295.392	166.69	172.278	172.279	362.908	104.844
Hist1h2bc	312.841	280.567	246.408	283.075	486.654	209.33	79.8423	80.9256	114.973	51.7074	240.78	173.674	144.434	238.744	260.618	190.459	132.54	141.636	93.7558	180.26	254.785	171.708	133.435	211.813	212.615	174.899	131.914	152.174	113.859	128.92	235.427	147.891	173.882	185.744	228.788	196.587	131.69	163.977	118.52	122.92	427.072	210.593	327.17	211.337	190.71	223.765	121.097	148.682	100.226
Nudt4	180.622	207.872	186.349	116.153	160.739	124.436	685.283	441.211	474.264	289.139	179.066	98.7076	152.532	131.182	131.077	120.239	122.457	195.368	118.3	110.784	176.544	71.8276	103.412	152.81	106.764	113.11	88.267	140.571	87.7294	108.09	201.996	160.869	172.608	171.655	135.241	93.4355	142.298	226.595	93.6979	106.707	211.321	170.227	276.918	440.91	298.169	147.793	134.327	145.017	53.9655
Ubb	248.073	158.875	145.355	141.517	230.245	78.2937	71.9654	58.7542	112.36	79.144	179.502	73.1615	110.465	113.325	123.151	125.223	153.774	107.751	126.895	83.6239	195.631	145.391	109.702	177.82	141.134	138.166	169.178	200.613	93.0209	104.047	162.947	215.676	202.346	140.338	105.402	125.964	131.796	228.367	105.367	92.2862	308.591	150.147	343.983	454.436	270.066	338.66	233.586	533.852	316.018
Tiparp	93.7484	82.4963	93.266	74.6778	99.2634	65.5841	760.471	666.251	608.181	634.207	257.155	113.131	143.756	312.524	132.36	65.155	91.1625	223.322	218.909	130.765	212.678	99.6459	136.702	382.909	146.93	72.9038	95.8203	261.43	132.5	131.016	301.904	159.726	180.986	371.551	139.499	104.935	142.342	287.83	154.211	111.23	182.565	195.972	174.908	220.096	164.06	134.932	181.097	92.6586	139.901
Slc25a39	257.04	218.764	226.766	193.898	168.612	203.027	193.34	203.977	188.138	199.443	198.712	189.289	219.696	199.09	214.292	215.76	255.903	215.278	158.464	215.946	188.915	140.64	165.03	177.992	204.858	223.177	155.924	199.549	170.423	208.099	229.681	205.39	122.666	128.203	192.736	194.228	221.143	217.095	181.159	205.231	272.882	208.839	125.983	224.43	177.92	225.457	185.411	329.962	116.88
Cfhr1	184.901	165.587	171.346	244.235	163.932	218.967	176.512	132.474	143.063	170.951	255.156	209.886	250.684	193.883	215.355	268.545	261.872	162.291	228.735	245.544	274.693	247.94	311.006	218.736	236.964	234.685	295.01	178.013	274.219	271.721	220.875	198.444	264.525	198.579	221.464	233.256	236.513	145.967	247.071	241.909	159.183	204.435	181.692	89.4983	157.332	188.159	236.409	43.3271	168.108
Tram1	186.164	203.93	179.593	195.334	180.832	198.192	312.208	257.188	286.126	294.416	206.774	216.331	219.498	181.913	163.993	267.934	220.616	142.467	186.909	187.964	185.736	194.371	241.746	197.658	199.148	229.114	229.643	171.758	211.172	180.714	184.075	188.504	210.264	200.398	173.977	255.214	200.31	156.828	194.484	200.664	139.39	199.618	170.554	195.943	172.96	179.109	196.561	86.6006	131.948
Btg2	270.366	245.194	222.758	182.242	360.051	159.217	641.244	391.325	356.678	370.394	328.577	236.833	221.47	408.726	237.414	177.711	184.533	427.866	258.414	223.784	273.944	213.767	216.865	475.321	246.722	151.392	156.923	458.358	180.581	168.488	224.451	190.898	222.956	322.384	218.185	130.33	138.588	313.593	118.525	114.491	80.8153	69.1846	69.8741	147.314	78.5813	44.8546	62.1137	77.3323	62.7836
F10	214.634	197.343	196.901	154.663	191.262	218.373	269.96	255.525	266.528	284.391	197.113	268.502	209.976	267.008	312.552	265.039	235.033	287.917	263.366	242.45	193.601	220.886	208.802	245.487	260.658	246.958	217.34	275.78	244.719	216.886	161.445	235.892	219.504	188.075	257.823	221.073	215.03	246.69	240.152	198.235	136.914	140.44	123.788	140.327	160.905	146.744	156.535	164.582	122.519
Clic4	643.864	670.527	598.084	530.584	748.499	107.79	718.222	911.799	891.694	845.258	64.8337	45.7476	61.2267	77.39	47.0594	42.4446	47.3595	100.514	43.0849	52.2189	64.7481	47.5842	38.1939	85.0357	60.6722	51.697	40.2015	105.474	46.6537	45.6994	131.633	67.7797	53.9073	96.2407	57.1671	46.2294	57.0435	138.696	41.6726	45.8014	113.407	101.494	77.6972	301.111	152.38	78.3276	47.9724	162.427	100.103
Cd81	194.796	175.047	157.19	181.49	175.763	225.327	145.721	164.068	146.329	149.846	234.839	197.221	226.345	212.753	206.64	223.496	198.572	214.796	189.866	249.25	244.968	192.855	224.688	185.528	259.278	226.133	186.611	197.492	202.78	219.073	197.426	210.793	197.552	157.5	240.923	235.214	180.231	220.271	221.819	224.505	138.739	214.538	138.081	219.544	212.338	109.825	176.994	168.154	128.103
Hmgb1	188.873	154.697	152.908	192.515	134.649	198.988	232.724	238.343	211.655	258.537	152.602	216.45	169.836	147.861	154.602	212.023	203.812	188.683	201.456	177.347	186.587	189.734	182.043	186.221	161.681	200.908	210.182	190.679	210.366	178.616	179.336	175.614	179.385	181.067	156.112	194.782	194.406	165.567	182.528	164.392	185.501	180.25	211.065	251.878	197.298	179.866	205.177	170.518	268.545
Anxa5	305.676	332.372	292.859	260.619	325.436	118.414	259.577	272.154	203.163	209.995	103.686	47.4966	73.0029	95.1389	50.8527	43.4019	55.1538	132.915	52.2218	63.3475	88.4152	54.935	67.9784	139.22	65.3029	54.8154	56.6631	159.501	54.7921	53.1778	156.837	100.151	109.029	182.029	72.4565	66.5638	68.5996	228.257	61.1514	56.2593	325.361	378.891	311.271	362.865	197.07	173.757	241.193	360.03	169.681
Ctage5	184.647	206.327	188.421	171.039	168.51	155.374	277.121	301.531	284.82	279.115	214.293	257.754	235.973	172.847	165.15	241.941	271.64	165.632	238.689	206.21	222.389	224.054	236.266	167.999	137.357	215.436	225.178	201.887	217.775	189.313	228.101	229.537	212.578	148.015	130.256	187.265	235.429	181.532	201.83	189.952	207.905	166.692	128.688	239.108	128.472	198.975	202.981	149.67	82.2864
Ndufa3	153.469	217.912	169.089	155.395	130.822	223.526	36.1617	32.7028	24.1705	29.5471	215.516	179.366	263.476	283.532	247.11	259.771	263.055	146.004	239.766	258.979	208.479	133.118	197.231	299.716	202.784	268.459	140.426	97.6305	263.179	257.351	163.825	223.129	242.582	155.441	175.746	241.334	233.477	172.672	213.116	259.881	238.913	191.987	240.758	188.659	132.766	320.457	188.089	131.065	168.205
St13	192.625	215.23	171.366	187.24	164.493	204.22	145.005	141.897	143.716	155.65	198.938	218.602	216.05	191.864	219.222	240.056	210.555	253.345	188.582	202.829	198.754	197.084	211.906	184.46	180.5	221.791	202.656	221.965	186.585	185.453	205.814	208.444	172.93	149.889	221.046	223.878	207.409	220.465	181.148	170.725	197.316	198.22	132.663	206.447	178.828	206.008	178.98	186.875	144.176
Apon	253.79	228.221	204.562	237.31	235.446	249.23	184.031	154.091	190.097	156.705	253.058	255.286	272.248	387.4	433.651	298.089	284.652	329.19	286.186	280.851	262.508	231.876	255.565	357.878	442.083	275.519	261.862	312.139	263.596	254.771	189.962	235.503	178.953	230.131	370.305	236.09	234.707	303.358	200.192	202.894	43.5672	61.1083	28.3222	42.962	129.574	72.6903	66.6983	43.0478	119.701
Elovl2	200.079	201.787	135.074	121.554	175.512	148.261	351.95	304.302	347.532	286.501	326.378	253.866	345.966	209.214	230.667	296.961	316.953	167.809	232.236	213.108	289.049	224.891	271.253	201.596	217.147	289.973	229.039	135.169	205.848	193.356	230.386	283.719	195.199	197.904	199.659	236.438	224.051	152.177	203.329	194.675	191.944	142.161	120.86	132.589	153.804	171.438	186.419	71.7635	146.504
Fam107b	283.924	422.631	337.426	256.348	498.558	74.3428	651.627	544.862	714.009	655.84	195.56	45.5154	45.8737	133.948	42.8435	49.8844	53.7696	163.34	84.0134	83.7465	140.997	40.1704	48.9967	219.513	42.7925	47.9149	62.2663	214.265	58.0659	68.5499	285.164	127.099	134.941	251.775	66.6592	59.3336	96.2619	253.229	61.3228	69.7325	252.881	207.991	134.791	352.488	189.395	129.67	149.374	174.798	67.6781
Plscr1	486.783	590.17	585.611	593.749	726.386	80.7207	432.867	989.953	454.013	793.023	63.0428	19.35	50.0259	108.666	36.7884	9.8522	8.34658	153.859	49.8214	40.0536	77.7996	22.5203	54.9663	183.849	49.8529	14.1318	22.26	260.098	26.7305	38.6219	171.016	58.4197	96.7761	332.462	59.9695	40.5356	53.554	271.85	51.3464	46.9653	193.304	158.726	197.978	284.121	210.239	48.6153	132.064	213.72	27.219
Fads2	218.286	288.617	178.649	181.255	180.713	283.327	147.511	114.183	166.58	200.498	212.186	274.04	320.011	186.524	215.412	487.68	459.742	278.399	255.733	329.805	240.392	247.685	256.482	147.079	174.47	500.507	331.774	192.202	252.457	301.531	191.866	272.894	182.784	98.1895	185.907	352.953	399.381	190.393	237.001	277.789	74.6103	89.3551	61.1881	62.6509	83.1058	272.514	145.567	109.277	12.9302
Pipox	181.781	159.6	201.518	145.517	164.876	277.376	175.08	128.594	152.209	176.227	260.712	259.153	225.104	236.719	225.926	218.85	291.712	204.53	297.008	248.489	236.886	258.282	217.269	206.292	230.835	235.056	264.254	237.247	308.483	270.837	229.051	267.415	219.12	200.022	172.412	244.086	259.497	189.043	309.939	239.765	180.859	192.303	146.861	93.3681	103.747	136.945	206.142	130.976	109.534
Ppa1	247.007	221.979	226.389	243.46	269.454	208.077	143.215	147.44	143.063	149.318	229.939	207.318	227.071	234.71	268.87	220.816	204.204	242.645	155.565	158.631	171.881	221.627	216.9	249.669	235.261	221.261	218.428	239.211	189.263	187.808	211.956	189.057	227.046	253.911	207.849	223.785	222.218	218.473	190.046	152.755	152.817	178.621	144.239	175.463	140.473	124.064	163.989	145.267	45.3012
F13b	180.187	189.961	169.035	206.167	174.598	248.814	228.07	167.948	180.299	234.794	232.066	265.358	220.781	194.096	237.094	262.783	298.964	214.454	275.721	257.324	242.576	260.721	222.885	224.107	250.769	269.303	296.28	209.722	254.749	265.707	192.511	229.212	221.339	211.875	233.424	255.686	260.458	178.346	234.794	250.88	105.963	198.508	147.59	74.4589	125.836	128.501	207.324	58.8041	196.216
Abcb11	203.109	214.142	173.146	175.495	193.833	190.996	450.411	350.308	459.239	526.572	216.815	230.45	242.547	349.499	438.965	242.547	218.277	249.904	176.913	179.842	208.402	205.236	250.878	313.496	405.526	206.348	192.583	284.251	170.48	177.57	175.786	191.576	209.411	252.947	404.067	173.02	184.944	235.236	147.208	164.183	77.2681	98.7278	83.59	97.7135	195.619	59.6289	91.2957	60.3889	39.7445
Sardh	235.508	245.052	164.557	145.636	156.201	197.745	446.114	350.308	376.275	409.966	186.573	203.736	248.702	232.396	269.082	289.201	313.186	275.121	212.363	279.363	191.531	198.999	200.178	190.542	265.699	286.042	214.218	209.501	238.234	254.875	189.305	240.398	118.896	131.818	239.679	232.296	258.208	254.124	230.84	253.729	123.765	124.224	50.813	91.2399	133.408	170.576	101.572	151.412	93.7976
Picalm	209.856	189.886	161.05	171.508	203.728	76.4836	570.711	579.782	505.62	528.154	137.719	118.893	112.065	102.149	57.068	102.841	120.618	93.1855	110.002	81.2963	159.051	112.092	99.6722	123.043	65.4395	102.372	109.989	99.3031	94.8944	71.7223	211.078	152.036	150.241	194.254	79.3458	95.1655	112.23	141.351	100.126	76.7432	247.261	240.682	229.8	388.257	141.017	118.131	225.106	160.806	121.101
Hagh	148.43	178.524	170.648	169.743	150.716	208.479	104.905	89.2399	110.4	120.299	223.1	245.851	252.14	233.683	212.293	220.698	240.491	218.799	214.813	228.67	277.61	251.688	233.101	225.5	221.582	239.181	214.26	212.988	239.007	255.035	265.486	237.193	242.905	222.321	213.969	245.833	219.389	200.49	238.839	235.683	224.628	244.842	223.079	132.671	141.801	223.25	202.808	152.122	15.2432
Pdia4	131.329	189.83	152.021	214.221	169.075	156.732	181.167	137.463	201.856	166.202	241.879	228.518	261.919	271.689	233.23	405.76	235.489	182.471	150.262	183.032	254.842	203.6	236.362	269.568	222.69	374.822	226.472	197.485	157.143	177.628	215.277	187.269	194.832	185.887	214.437	367.659	230.085	181.817	151.421	164.472	143.852	131.101	107.018	152.072	166.831	341.158	151.779	118.241	140.909
Gls2	189.636	129.583	142.255	134.22	154.2	231.931	191.908	210.628	224.067	196.805	263.868	257.734	265.353	280.023	300.163	226.115	271.497	234.676	234.333	254.07	250.089	274.564	242.481	244.266	291.838	223.99	241.276	186.514	257.996	228.337	187.47	261.826	204.221	193.908	316.321	219.23	253.821	192.867	247.298	241.014	134.123	146.21	122.11	110.279	172.127	117.448	168.248	137.244	125.252
Echs1	178.117	174.53	157.168	161.498	162.678	224.577	129.251	125.823	107.787	153.539	136.912	225.152	197.776	249.259	248.343	239.84	246.585	219.535	263.68	257.52	175.193	237.891	212.21	252.145	224.989	224.23	264.679	237.096	291.144	252.03	186.075	215.214	205.06	198.887	263.974	217.466	254.702	242.274	252.851	236.977	128.528	196.518	139.451	125.23	198.555	177.056	232.131	173.561	104.349
Mup8	172.017	90.1414	80.6673	90.2046	99.8458	86.4213	40.8162	14.9657	23.5172	6.33152	49.6582	55.3076	82.9452	78.8816	125.398	131.593	55.4387	107.923	111.378	121.147	85.463	61.837	70.4696	98.2514	147.045	1024.7	40.3969	81.3973	270.34	144.812	84.9	83.0481	219.216	61.9223	118.48	48.444	43.1357	110.924	147.701	114.311	43.8505	41.8239	57.1394	838.579	103.6	28.2323	77.5169	28.423	98.7928
Hsd17b6	195.79	161.401	270.232	179.909	286.53	213.051	122.449	210.628	207.082	162.509	244.051	331.836	285.272	58.8179	126.735	264.067	188.604	76.0986	236.13	278.618	262.66	334.752	292.04	52.9597	113.891	314.875	217.748	59.3669	237.326	278.423	192.967	303.591	263.471	45.7336	110.673	245.892	199.68	70.8944	251.324	279.704	222.182	289.26	219.329	23.2935	92.3203	252.046	218	35.9077	146.442
Apcs	247.21	358.505	200.774	478.395	408.895	107.331	156.82	170.72	116.28	171.479	78.628	94.5234	122.186	365.941	260.447	79.8557	105.102	390.34	133.054	128.829	91.181	112.667	124.148	400.376	256.201	96.5888	123.841	359.731	143.61	110.829	139.939	108.337	156.949	462.998	233.552	100.885	89.1934	336.81	104.822	92.6352	54.2085	83.3922	103.572	579.733	236.552	91.4746	76.1601	207.208	196.982
Fabp4	94.0028	67.1845	69.3804	179.366	180.295	18.7233	100.608	111.411	122.159	193.639	143.66	74.8825	58.9823	118	32.1205	35.173	30.729	127.293	25.0862	33.5142	80.6519	55.7112	72.6973	169.877	57.0262	43.7945	57.4292	118.65	30.3272	33.7213	132.222	146.645	130.082	166.544	70.3534	64.5261	72.4334	133.46	38.4746	33.9037	188.702	412.14	444.408	369.203	549.571	173.56	212.371	313.972	637.702
Lrg1	258.962	242.446	202.276	118.647	179.27	196.922	141.783	178.48	129.345	140.349	201.091	153.634	185.701	205.781	268.822	186.572	174.524	453.779	125.24	272.146	159.716	122.841	123.117	175.324	377.428	197.407	126.608	391	159.438	263.405	202.615	207.431	58.2672	74.2112	337.572	195.027	220.544	469.424	151.174	272.241	161.423	148.864	25.0945	89.9307	297.871	199.47	37.4483	525.215	157.498
Msmo1	249.598	336.071	268.203	161.747	223.717	127.649	357.679	302.085	235.172	211.051	88.0885	107.078	96.6659	210.125	241.035	129.403	229.043	140.562	187.688	163.096	101.733	114.252	135.158	241.396	233.853	121.532	261.046	175.783	178.52	176.444	168.246	109.425	129.899	312.292	206.632	140.871	194.863	187.391	157.277	147.232	168.129	188.128	206.064	234.859	183.563	68.4144	226.865	110.011	127.681
Amy1	148.821	188.587	169.923	201.215	126.077	185.755	174.006	129.148	122.812	203.664	222.775	199.433	192.847	211.622	199.709	202.699	237.429	198.879	274.727	219.732	225.451	205.87	221.908	229.842	187.315	226.876	280.773	269.606	255.089	235.771	241.239	195.925	213.336	197.736	158.025	226.507	256.214	227.988	229.286	220.92	185.001	197.609	138.608	120.346	131.954	145.069	253.389	97.0454	138.932
Slc25a25	98.7359	71.3481	59.9359	76.7807	60.9362	97.9838	306.122	219.497	501.047	514.964	210.503	313.068	262.478	246.877	139.23	233.332	215.013	278.863	310.365	230.001	218.529	290.031	245.158	219.411	128.012	209.443	185.34	230.805	282.346	206.077	234.761	316.7	252.411	217.433	142.572	218.518	227.854	305.203	238.606	196.411	188.179	182.709	127.988	120.367	102.218	143.921	158.533	196.347	59.5189
Kng2	197.773	188.561	192.956	201.276	221.768	221.283	271.392	259.405	246.277	332.933	184.499	224.364	187.277	194.78	184.019	211.917	180.359	203.049	196.908	202.474	203.432	213.658	194.583	175.732	177.886	205.757	212.627	211.679	218.496	209.016	203.462	211.153	201.958	174.569	177.95	209.862	212.716	202.645	204.968	181.66	136.773	208.147	164.72	108.522	157.659	159.606	209.368	102.505	130.96
Ctsz	164.213	199.306	168.225	232.037	203.826	189.544	126.387	148.548	145.023	145.097	197.934	161.73	156.414	167.776	173.334	146.393	130.222	186.898	145.031	176.722	174.62	149.002	153.309	143.034	201.761	142.402	99.798	181.245	153.907	179.133	176.581	156.524	135.017	114.311	160.604	142.854	147.16	200.881	152.551	170.807	261.23	210.12	182.102	284.063	224.092	189.311	166.523	322.247	139.464
Creg1	162.783	189.293	199.625	190.899	136.3	162.092	160.759	150.211	144.37	215.799	280.445	199.366	235.427	186.903	224.287	235.698	231.141	137.28	197.66	198.324	287.206	244.579	196.499	187.07	202.349	226.228	240.536	113.875	182.164	192.761	296.259	204.714	225.81	170.941	213.778	218.636	230.813	106.788	196.436	194.389	237.216	168.066	171.831	150.162	154.255	156.376	188.752	70.5163	182.401
Odc1	391.664	321.976	349.553	467.59	408.932	199.32	307.196	338.114	324.015	316.576	201.93	105.78	118.569	130.384	65.243	86.1739	83.5343	152.662	101.972	101.994	170.237	81.9366	132.346	125.69	57.8494	88.9187	97.1162	180.833	84.2086	116.935	201.099	116.69	128.134	126.928	83.7131	100.196	111.675	198.768	97.9688	105.847	240.474	245.607	198.602	222.521	181.979	136.289	196.974	198.954	91.5675
Ndufb10	166.938	171.713	204.721	119.568	161.777	249.482	61.9404	62.0799	55.5267	74.3954	154.09	271.732	222.806	257.825	205.364	233.018	234.069	153.814	229.412	235.577	211.689	223.31	203.691	224.845	219.613	288.256	200.563	218.726	237.271	217.869	182.656	194.645	185.159	155.194	290.356	314.007	215.648	179.966	239.516	226.1	144.233	209.938	131.635	126.53	212.586	142.358	203.933	66.1476	214.589
Tm4sf4	448.574	629.862	491.247	474.828	865.459	102.16	249.552	160.188	240.398	193.639	127.282	89.7716	96.5764	68.7431	96.6977	79.4155	76.0084	126.12	76.2521	94.2241	153.846	89.1659	112.621	139.828	111.07	84.1119	83.7532	218.208	78.3555	108.456	239.466	121.079	146.332	234.333	111.655	96.8432	95.4386	263.273	74.4809	98.66	198.469	162.53	127.774	274.118	150.317	74.4062	120.801	228.471	55.5452
Mettl7a1	213.925	165.447	148.067	185.48	159.878	253.034	153.24	123.606	159.394	178.338	234.13	229.601	210.697	208.014	280.098	266.516	254.483	216.845	244.868	318.209	227.866	206.977	245.184	186.649	265.36	265.178	255.983	227.983	246.487	305.287	203.853	194.967	164.755	136.352	266.982	264.462	282.298	172.207	265.8	295.735	152.456	140.852	83.8105	57.2095	200.027	146.94	163.134	74.8908	71.9859
Cml1	330.008	246.517	207.256	248.902	225.801	245.73	92.7316	103.097	98.6416	116.078	130.374	277.26	258.254	272.469	302.484	228.993	208.107	293.444	207.749	223.336	133.839	284.475	215.426	219.259	269.346	242.199	260.652	303.696	227.839	223.533	128.506	203.162	252.939	235.703	290.006	168.169	203.841	280.442	197.556	198.474	95.3046	101.451	122.641	81.7086	165.371	130.116	117.723	120.653	230.053
Hsd17b2	208.35	241.956	264.592	220.321	169.43	214.716	189.044	205.64	131.304	138.766	89.717	215.371	159.698	251.966	215.306	154.86	187.719	211.988	165.881	150.696	92.1013	170.277	163.811	269.704	213.153	150.535	165.173	229.383	153.79	145.45	125.165	170.952	193.67	256.02	230.537	164.495	157.634	224.368	165.952	141.668	111.785	151.125	208.734	261.37	207.852	157.165	165.623	244.16	106.2
Fam162a	161.666	189.028	145.459	78.5734	80.8884	73.7106	71.9654	63.1885	34.6226	26.3813	113.481	83.8999	117.351	111.139	127.203	82.2414	120.045	120.907	93.9993	112.955	95.5277	77.8682	121.508	122.144	87.5576	88.5623	103.579	155.177	104.258	87.5131	102.027	78.2562	127.581	159.142	96.2416	90.3365	88.1341	185.177	101.145	84.1429	95.3992	118.517	244.853	698.398	171.377	87.7442	137.917	488.613	61.4083
Tspan31	146.803	199.527	156.86	185.579	152.572	207.675	160.401	102.543	140.45	132.962	189.78	237.373	225.523	235.812	222.978	291.545	230.975	183.846	212.829	233.039	264.54	211.198	257.018	227.641	226.713	272.982	218.713	216.472	233.782	232.461	214.868	190.207	208.638	213.137	233.26	255.767	206.575	210.749	211.544	205.658	161.999	186.479	130.141	112.925	187.322	107.896	187.481	117.677	100.683
Cyc1	197.189	167.294	132.513	139.897	117.106	109.562	95.9539	127.486	101.255	73.8678	204.783	247.629	264.453	249.827	225.522	206.451	287.087	245.3	247.075	189.845	178.073	203.125	175.956	195.496	167.75	205.879	229.062	152.955	216.458	159.852	175.524	249.207	201.745	211.161	172.118	158.045	219.391	171.995	193.396	180.289	201.086	155.227	195.648	196.669	190.186	197.923	179.755	199.26	162.962
Dpyd	191.885	179.663	124.133	95.8271	118.979	102.245	299.677	260.514	346.879	234.794	242.306	284.768	300.114	247.969	282.374	272.832	302.965	249.666	255.336	178.057	254.399	262.242	288.615	227.177	177.7	228.536	246.17	231.159	221.239	139.505	178.763	229.069	262.065	216.839	226.052	170.004	210.303	223.81	214.138	132.846	123.323	131.778	110.218	89.6536	108.959	120.539	170.682	94.5608	52.588
Lap3	153.078	185.924	165.994	144.493	140.979	182.115	186.537	151.32	175.726	194.167	156.054	176.163	227.988	254.448	294.263	236.08	229.344	266.535	192.252	226.963	168.668	165.317	195.386	255.513	270.989	216.345	208.797	228.89	191.556	222.365	167.168	169.227	190.061	223.437	261.981	188.902	192.907	237.589	177.234	208.76	149.32	156.012	137.626	159.783	214.826	150.214	156.144	154.315	42.9096
Mttp	188.758	200.294	166.977	179.546	148.502	173.084	365.556	303.194	366.476	370.394	256.718	227.643	239.14	184.632	233.091	253.967	230.089	231.494	221.024	204.833	237.119	207.612	225.016	173.134	220.401	231.364	182.019	210.763	209.074	200.824	204.526	204.952	215.981	156.45	202.113	207.231	189.406	211.512	175.525	177.59	100.159	107.011	81.4932	99.853	108.089	111.779	129.305	93.5144	123.404
Ndufs2	181.343	206.534	173.606	158.038	170.574	226.431	152.882	157.971	165.927	185.197	193.88	199.085	197.814	190.679	208.718	238.222	212.243	206.69	213.608	233.285	182.446	233.914	198.149	224.922	206.919	229.762	207.301	211.441	209.799	226.087	217.75	199.267	192.461	197.594	194.445	240.16	219.932	181.137	221.031	226.365	195.11	167.828	140.463	131.836	154.037	138.804	166.392	118.999	48.5716
Hnrnpf	196.3	180.192	172.194	241.599	244.796	107.573	342.283	347.537	346.226	366.173	91.0437	105.417	115.756	116.976	98.8524	111.688	107.044	109.929	100.174	93.5364	107.729	101.089	114.016	139.415	94.2319	106.577	96.4194	117.282	94.1968	87.1025	139.271	108.697	118.573	139.865	99.3869	87.5917	102.21	137.043	98.8327	74.1294	168.036	136.813	156.789	329.508	175.429	125.044	137.48	203.404	220.403
Gpt	255.689	234.568	204.771	189.66	242.961	266.093	204.797	184.577	148.942	216.855	174.314	227.592	165.873	192.434	237.277	208.559	228.192	238.79	235.133	275.081	176.414	187.266	174.992	188.753	214.304	211.113	231.401	237.623	271.058	272.16	190.546	221.332	128.177	125.363	192.522	192.725	256.781	241.936	241.936	248.38	144.169	177.284	81.8812	90.3263	176.851	99.3366	142.935	126.009	88.9874
Etfa	117.377	153.34	79.4492	71.1249	85.7629	90.176	92.3736	88.1313	96.6819	65.9534	273.762	237.062	277.122	236.852	232.508	258.462	305.773	230.145	267.367	143.217	206.229	207.028	213.486	215.297	157.519	249.768	257.392	214.434	223.519	109.474	193.864	266.272	232.836	264.956	205.158	177.832	183.121	251.293	248.684	127.103	234.162	180.808	148.266	170.937	135.196	247.46	221.938	98.2153	106.576
Serpina4-ps1	192.985	322.358	295.828	301.427	201.416	231.517	302.899	381.902	393.26	389.389	180.191	507.459	268.632	202.27	99.8517	476.464	120.04	337.879	333.074	80.2996	103.371	417.816	252.905	193.41	64.8264	345.767	87.9508	353.822	260.634	83.8625	299.033	362.26	241.4	236.791	57.6482	319.537	110.725	255.3	267.672	69.374	49.6444	104.448	69.1123	24.446	41.2303	81.9553	44.0263	43.8328	28.6785
Insig1	244.408	367.482	176.669	265.429	235.462	253.81	177.586	130.811	257.383	149.318	150.398	481.923	215.985	229.464	199.343	288.754	322.167	175.244	218.016	234.245	187.718	473.11	246.368	191.521	207.689	266.833	285.429	172.2	218.182	237.588	142.564	388.452	188.109	164.527	191.505	243.643	264.525	157.072	178.658	186.949	42.2312	151.276	55.1577	50.566	103.983	86.2751	126.505	34.2167	80.507
Vapa	161.638	169.537	172.299	174.284	243.152	103.727	234.872	185.131	222.76	186.78	104.816	96.8667	104.393	127.686	68.7441	104.361	95.1164	129.086	97.0426	105.296	104.911	80.9763	103.917	173.338	83.8305	104.976	90.5968	148.045	107.39	93.1652	198.357	147.943	127.558	232.164	88.5706	111.38	128.508	196.359	106.797	104.743	253.854	265.575	201.925	364.733	295.796	198.389	196.184	178.481	330.862
Angptl4	503.685	225.82	304.707	504.995	675.529	83.8788	165.413	355.297	509.539	652.147	54.2987	55.7563	78.626	40.1874	151.081	113.74	93.855	74.5176	72.8792	136.786	80.5158	79.2733	87.7276	57.7078	171.013	144.783	105.859	95.3247	100.362	154.079	127.423	125.452	130.237	119.286	159.895	145.637	134.464	111.278	80.1433	164.992	156.684	124.493	196.693	165.694	125.969	87.4665	95.7141	189.873	10.2023
Eif4g2	180.75	180.304	122.556	157.946	181.29	65.5758	581.452	631.885	759.083	599.384	150.415	131.952	127.965	105.788	77.7833	122.515	162.702	115.585	117.955	71.4255	151.946	127.469	127.751	116.692	74.4159	120.702	119.213	111.901	105.854	71.25	148.375	152.688	129.144	151.262	80.5709	104.875	97.4259	137.613	113.916	74.4263	200.834	166.682	162.547	288.791	136.992	150.02	145.404	178.003	157.489
Psmb1	136.788	164.506	175.012	205.205	176.282	189.987	80.9164	87.0227	60.0995	98.1386	177.692	175.23	187.094	146.953	173.817	214.807	203.864	211.123	174.309	185.773	169.588	186.459	170.662	171.598	193.319	186.342	212.141	185.043	216.629	194.645	150.633	155.353	185.032	196.942	207.312	181.112	220.944	173.51	169.734	200.146	143.377	178.888	194.2	204.741	228.704	93.9203	201.816	141.832	150.242
Fn1	262.108	275.809	78.0635	65.9161	123.288	57.4083	511.993	414.605	627.126	341.375	344.028	149.398	328.202	271.825	144.276	271.742	355.728	230.201	216.067	90.2133	236.498	67.6411	107.827	108.052	113.361	204.293	90.7412	100.301	138.45	106.561	250.77	297.499	50.8308	75.5499	120.499	132.197	94.2661	229.286	156.096	73.8095	237.115	106.789	34.5946	272.706	90.9794	155.861	38.7222	262.354	131.589
Etnppl	149.026	103.495	167.085	165.212	180.579	168.234	233.798	195.663	267.182	217.382	250.649	331.834	286.413	182.02	202.413	261.008	286.601	93.5966	275.671	263.173	243.196	277.154	306.517	195.649	219.423	253.385	267.289	103.298	307.209	246.793	200.006	295.243	244.848	145.726	202.783	235.808	259.136	83.3047	267.078	233.557	99.0684	164.787	87.139	42.3646	96.7971	178.879	198.492	16.0792	85.8445
Cct5	158.325	197.345	162.444	219.506	227.446	151.292	166.129	158.526	162.007	175.172	169.176	120.999	136.504	155.212	108.627	147.361	125.516	163.53	133.674	121.437	150.293	134.775	157.511	155.252	116.326	157.417	135.54	195.334	130.768	123.002	156.967	159.408	140.46	147.881	122.962	156.47	137.457	176.137	130.581	118.381	192.426	176.053	199.598	300.137	158.19	137.568	180.804	215.66	143.042
Dusp1	190.188	217.039	221.519	235.697	302.695	66.7442	251.7	178.48	386.727	348.234	157.89	108.431	78.1727	172.143	122.293	118.5	149.209	161.02	111.557	109.75	153.755	102.33	93.1411	171.233	90.2485	122.068	119.38	154.725	93.203	106.774	183.561	132.552	144.945	144.372	97.9387	120.185	133.567	159.137	67.4464	91.1765	173.668	170.265	209.049	219.421	253.231	135.487	167.417	175.887	399.249
Chmp2a	139.631	159.139	184.519	135.728	130.827	130.762	69.1012	87.577	71.8581	78.0888	142.831	142.777	107.908	154.282	114.782	149.003	163.265	174.748	157.176	147.664	140.252	151.862	120.057	164.491	113.942	175.682	153.514	166.803	161.511	135.273	161.241	155.895	152.948	165.82	130.235	120.154	150.293	166.42	161.437	136.431	225.602	149.064	182.213	356.178	163.41	180.061	161.215	407.874	273.037
Aes	217.238	171.689	165.935	151.347	127.984	224.881	142.857	160.188	120.199	203.136	188.994	158.352	216.831	172.528	200.328	204.721	206.103	237.84	131.147	263.387	214.594	144.929	166.554	138.856	233.513	262.956	165.006	167.815	151.53	226.563	224.161	194.004	139.394	94.1672	248.132	180.11	200.468	170.255	135.248	231.546	317.53	200.982	169.74	105.437	222.776	249.087	151.247	248.447	64.5648
Pomp	173.306	203.48	175.943	227.571	159.395	176.59	66.2369	61.5256	54.2202	68.5915	145.343	143.44	201.443	210.742	194.396	173.117	177.216	210.949	167.856	152.055	161.304	156.278	160.973	198.19	147.846	205.396	224.09	204.253	153.911	167.202	172.019	131.879	186.667	220.991	161.14	178.067	230.958	203.721	142.516	148.329	200.496	196.854	200.25	185.964	215.719	189.831	261.363	198.28	132.855
Acad11	180.309	161.471	147.65	182.072	130.831	213.649	244.539	222.823	295.925	265.924	278.411	270.39	244	192.753	213.133	295.802	252.38	191.964	260.419	233.785	299.042	264.078	248.477	188.229	187.175	259.524	253.12	191.558	242.061	243.334	241.093	234.427	231.058	164.992	193.674	260.631	217.832	145.998	216.755	202.351	120.224	130.995	98.3056	39.3758	69.7998	103.814	136.819	50.6898	69.7487
Proz	195.902	167.361	160.493	130.267	137.442	223.716	187.969	166.84	188.791	239.015	159.14	256.76	221.099	222.305	255.403	257.215	254.266	188.655	230.082	235.552	192.849	249.368	208.784	188.15	216.164	228.313	234.561	184.929	242.895	218.1	175.276	212.796	209.755	149.262	214.535	223.573	242.791	152.149	210.901	220.43	129.328	162.754	102.843	78.0685	169.747	141.666	198.8	114.244	137.591
Serinc1	164.004	179.882	160.767	217.836	184.421	148.456	291.8	253.863	290.046	257.482	161.477	145.141	166.02	99.7726	133.124	178.152	184.214	133.605	169.061	164.531	176	164.805	149.221	123.211	129.897	179.693	177.134	139.737	148.811	151.739	170.348	157.672	203.04	157.662	152.989	142.899	171.181	140.589	162.876	162.87	143.647	181.755	179.026	177.257	157.372	134.873	200.877	62.4365	161.815
Slc25a3	230.254	235.737	161.207	169.298	218.924	160.339	158.61	172.383	169.193	148.791	180.635	138.863	195.014	198.54	209.732	206.697	204.689	204.217	183.749	199.249	195.195	124.225	121.275	195.062	176.226	189.196	162.375	168.784	157.99	136.633	172.424	162.751	139.94	137.974	169.143	137.347	203.308	231.052	160.238	174.054	171.262	179.361	110.454	230.229	182.73	165.395	128.705	173.45	38.5844
Sec61g	127.485	132.914	133.941	161.515	161.177	140.198	60.5083	62.0799	62.0593	55.4008	147.599	148.049	129.8	188.662	167.206	186.108	136.619	153.769	162.528	161.198	107.959	173.736	212.182	220.302	154.504	192.94	178.606	149.465	145.823	193.093	101.528	150.666	177.485	186.529	193.887	189.027	131.18	145.727	166.551	166.356	108.57	236.195	229.664	236.274	215.302	267.478	211.453	166.059	124.798
Slc2a2	187.132	154.378	212.647	162.065	168.216	227.423	243.107	159.634	242.358	249.04	193.331	317.89	180.449	148.475	139.257	232.02	304.926	134.907	276.598	249.349	177.819	261.451	211.615	136.257	135.118	214.107	272.389	134.192	273.659	267.772	150.709	278.172	193.96	110.248	131.861	226.106	290.016	101.362	247.733	230.424	63.7486	160.477	69.5542	56.6346	88.2182	135.011	160.313	29.903	211.654
Tnfrsf12a	359.615	365.563	326.146	298.983	547.056	33.5796	198.711	206.748	222.76	227.407	35.7094	8.04908	6.30588	31.0722	5.32277	8.74293	4.62927	53.694	13.694	15.6327	77.8991	22.8086	19.6684	121.361	8.39998	11.6117	19.5479	103.439	16.082	12.6663	193.738	82.8035	98.2963	186.82	41.1475	32.9009	59.4054	157.556	31.4536	29.2832	393.112	342.111	301.632	479.52	265.552	150.996	222.028	459.666	20.1286
Gsto1	177.805	157.844	165.746	145.742	170.821	194.341	90.5834	95.337	107.134	119.244	245.12	183.054	182.586	155.119	181.578	215.808	210.303	180.828	160.328	175.937	232.571	222.308	189.013	149.904	157.254	166.175	202.879	164.305	163.078	146.303	206.294	200.695	204.465	147.366	187.158	185.236	190.261	141.3	156.316	181.885	184.356	177.254	174.65	138.252	155.797	95.7209	189.496	146.057	184.225
Eif4ebp1	164.932	177.465	167.388	114.989	187.62	64.8405	135.696	154.646	108.44	131.379	99.418	72.5007	44.6131	96.8603	52.3025	63.0004	48.2173	82.9096	60.5517	80.0389	67.5398	62.9674	35.754	116.793	41.2698	43.3575	48.5258	105.841	57.2837	58.5698	197.169	91.9769	93.1987	169.268	61.9961	64.6581	74.3653	123.093	63.4844	58.8866	293.221	252.431	169.86	651.317	294.39	233.155	187.805	380.546	158.23
Tmprss6	194.364	184.003	181.392	134.562	166.279	164.684	276.405	299.868	269.795	331.35	200.019	192.932	189.397	198.861	195.54	223.24	188.377	202.439	175.619	214.985	180.824	182.182	167.634	177.284	192.866	202.153	151.079	195.158	169.508	191.75	196.576	187.212	142.019	155.735	183.968	202.882	192.182	206.064	188.922	215.674	208.832	127.485	107.348	147.099	128.849	126.267	131.676	185.748	140.171
C1ra	206.444	213.313	153.895	147.658	180.802	213.352	269.602	215.063	229.946	212.106	226.616	193.543	191.645	188.641	189.658	250.44	205.376	167.918	188.955	234.821	181.949	176.048	207.839	171.327	206.871	208.493	154.543	149.314	205.403	234.247	187.323	204.365	158.435	140.693	195.007	222.968	216.616	157.898	206.389	206.491	156.675	165.036	94.2769	108.203	153.419	190.894	120.339	121.379	147.661
Ifitm2	234.915	185.595	226.429	259.487	288.997	187.585	59.4342	82.5885	64.6723	76.5059	160.145	208.334	246.276	184.516	193.695	147.874	177.949	204.434	225.598	191.03	201.978	210.423	205.646	246.241	191.585	169.615	205.652	152.475	194.73	202.776	202.141	210.353	180.308	197.721	248.856	210.785	190.191	153.894	205.216	174.868	153.86	115.611	127.474	140.242	214.626	143.725	183.014	108.522	154.749
Cyp3a13	183.52	155.659	169.313	157.101	175.753	180.329	266.022	302.64	305.724	347.706	202.184	223.484	175.084	158.195	178.504	168.972	199.905	215.48	195.539	178.993	237.493	230.962	173.787	149.987	175.606	169.165	203.321	244.335	185.502	183.993	240.706	240.195	217.154	171.978	159.497	183.774	173.579	213.666	177.162	180.184	158.177	185.431	142.894	97.3434	116.769	89.2503	186.173	113.499	78.8999
Uqcrc1	186.648	183.146	153.387	120.517	168.009	152.194	150.734	150.211	131.958	145.625	134.023	231.474	228.677	178.609	196.139	233.53	226.363	253.49	193.949	217.042	141.158	179.149	170.261	181.487	185.883	190.848	199.187	221.507	219.287	181.292	167.28	239.529	166.935	156.813	190.935	169.347	208.003	225.479	198.891	203.941	131.689	129.737	118.649	141.029	133.419	134.58	146.601	200.058	153.054
Sec14l2	154.93	159.479	138.707	123.568	134.89	176.131	152.882	113.628	190.097	205.247	143.214	237.24	276.503	310.21	343.588	262.144	261.69	208.017	193.154	209.928	172.106	249.326	259.179	240.853	344.37	251.917	243.249	165.872	205.777	194.087	137.427	208.327	210.778	177.002	321.141	234.578	235.605	139.843	176.637	190.403	68.2506	128.278	103.756	93.8196	228.866	173.021	129.393	53.2246	107.635
Sdc1	288.09	319.619	288.814	218.635	291.333	160.231	455.781	366.937	315.523	396.248	166.841	166.484	193.458	191.692	177.157	173.492	175.849	236.372	138.026	153.68	144.333	166.264	166.339	195.072	170.655	148.492	144.532	245.838	121.571	143.86	196.873	168.678	162.954	178.444	172.376	152.683	172.248	234.507	119.154	134.493	149.149	86.0483	88.896	129.421	138.333	135.887	101.657	176.706	76.0811
Hnrnpk	191.372	205.196	172.629	243.976	263.992	127.062	311.492	309.845	391.3	329.767	136.629	125.754	108.17	155.782	152.743	130.09	131.956	136.553	138.785	135.367	113.962	113.588	123.856	173.132	154.002	123.658	124.655	149.641	155.112	119.732	153.696	140.33	117.118	170.191	139.069	131.828	126.62	154.62	139.32	125.07	148.701	144.642	122.608	238.697	174.768	105.459	145.599	138.484	121.941
Oat	80.776	147.541	132.157	267.766	43.0352	145.356	142.141	37.6914	26.1302	161.454	390.63	107.583	76.8441	235.695	184.417	292.469	477.02	298.98	182.74	305.954	418.119	126.03	118.519	241.031	167.469	258.552	558.658	350.824	155.358	303.764	377.676	96.3729	89.2361	212.508	122.284	283.504	527.919	285.824	100.928	262.998	144.099	74.6711	30.8206	59.8784	33.5563	41.8779	211.252	71.3489	81.1621
Uqcrq	158.768	102.829	63.4151	47.8205	22.8743	33.6718	23.6304	34.3657	25.477	16.8841	115.08	202.328	224.352	244.468	408.254	160.601	202.296	511.698	228.851	82.7279	159.486	338.121	193.957	234.664	70.3829	130.224	254.638	241.333	233.221	79.2372	66.8951	134.004	356.79	307.285	188.299	97.5465	99.1312	214.754	239.988	64.5227	127.839	60.5775	382.002	237.475	85.5788	152.934	265.555	188.96	272.445
Cct6a	123.869	163.757	127.243	179.86	143.27	121.066	162.191	197.325	173.113	172.006	117.941	158.312	140.968	119.285	116.937	162.225	179.351	154.283	131.982	132.636	154.405	148.004	162.912	133.718	112.844	164.952	175.934	176.639	130.699	125.087	131.467	141.484	137.08	127.493	126.434	164.584	156.19	157.867	129.848	134.043	104.241	134.491	135.108	247.32	140.997	76.8473	145.252	181.327	215.128
Fos	180.646	72.6375	64.1231	199.941	160.121	252.756	128.535	73.1656	224.067	150.901	188.824	342.346	314.886	235.493	535.993	375.877	343.127	177.525	223.529	341.622	228.256	186.779	236.945	163.957	636.65	343.308	219.977	137.576	243.098	344.304	149.531	226.787	65.021	77.5344	454.079	303.571	223.385	177.255	179.806	244.869	32.8648	34.5727	10.5439	20.7615	76.7059	82.6537	27.3645	45.7666	101.809
Calm2	204.633	174.817	170.205	181.965	259.308	125.346	142.499	169.611	140.45	137.183	101.627	133.181	116.191	144.664	163.46	127.302	122.8	116.765	142.164	145.068	118.885	100.063	148.399	174.887	180.128	131.877	142.996	132.395	168.438	157.997	128.225	118.661	136.277	189.805	150.328	127.168	120.214	127.185	155.287	139.543	120.629	180.145	133.089	232.378	213.61	85.6593	159.068	99.1735	335.716
Bzw1	177.638	194.059	173.283	231.25	247.786	135.987	290.726	276.588	309.643	285.974	125.702	121.562	111.275	106.215	112.422	136.012	126.476	123.249	127.954	110.713	155.06	120.989	143.385	137.667	115.415	128.954	139.142	143.57	128.402	121.832	133.176	140.732	131.592	166.544	117.278	146.078	145.263	132.203	127.421	122.955	155.222	192.531	140.009	232.878	164.689	129.82	169.596	120.833	102.855
Bcap31	153.498	187.181	166.259	189.413	143.383	202.663	109.917	94.7827	91.4558	94.4452	225.269	171.037	183.909	166.489	125.83	178.814	179.277	172.163	178.49	176.364	211.781	154.92	212.365	191.419	178.494	194.308	186.921	226.839	194.626	183.457	177.353	185.753	188.948	170.134	171.592	236.828	187.403	206.332	191.704	182.333	186.527	188.731	202.404	136.003	154.635	160.428	204.282	93.7342	48.1185
Ncoa4	122.682	153.843	160.117	154.175	153.805	136.818	340.851	239.451	380.848	335.043	151.16	148.006	123.779	92.8449	74.6296	155.406	146.411	119.008	164.572	158.289	168.518	139.801	159.583	101.226	105.225	143.322	152.528	135.578	154.095	156.527	160.363	163.43	165.09	122.966	100.252	177.965	162.729	133.132	148.109	153.711	121.16	138.258	128.524	226.246	81.3827	130.562	151.784	174.287	124.917
Tkfc	274.016	298.523	200.922	135.582	184.672	151.616	381.309	340.885	418.084	318.159	122.615	155.463	293.389	152.68	202.567	187.002	211.806	261.187	185.144	186.46	126.529	213.042	214.001	144.454	147.219	160.979	146.165	175.753	138.051	141.988	123.741	207.059	229.823	162.453	175.432	114.854	152.285	233.915	164.556	142.639	98.1687	65.6196	79.495	129.07	71.6013	67.8949	83.0162	193.409	95.0335
Psma3	173.664	202.615	158.401	267.345	195.931	127.623	128.177	114.737	111.707	113.44	184.695	125.351	135.048	170.272	144.005	166.966	178.707	178.748	149.438	148.71	146.891	138.527	175.062	205.654	150.868	154.434	177.533	195.324	154.246	164.648	176.97	149.169	169.958	195.266	135.645	167.551	167.064	206.113	152.489	134.698	145.028	176.07	145.572	209.413	215.949	142.218	174.07	113.556	137.286
Ndufb11	133.431	113.864	130.342	142.417	81.9605	126.629	60.5083	58.1999	62.0593	70.702	185.041	212.338	172.53	214.413	200.596	197.693	225.053	187.899	189.104	152.556	205.501	202.613	185.678	198.034	175.693	202.172	226.822	189.434	212.503	138.991	192.962	148.566	190.095	208.473	198.489	176.068	168.368	213.904	208.561	159.376	191.921	192.685	199.428	148.042	215.55	243.877	194.09	225.064	273.087
Gabarapl1	171.185	146.254	133.135	176.188	175.431	139.443	147.511	92.5656	154.168	199.443	168.124	96.9264	144.562	196.737	213.976	167.817	155.416	153.484	176.946	211.416	193.337	119.186	143.176	186.912	208.388	170.947	163.761	143.5	163.262	203.593	179.171	161.839	172.844	198.365	248.865	162.647	187.883	174.34	144.547	206.803	165.991	179.042	154.277	156.004	214.541	164.055	150.459	110.109	109.348
Qsox1	232.067	221.642	125.45	132.96	225.84	122.837	341.209	324.811	387.381	330.294	137.479	137.427	178.053	204.765	232.67	158.472	140.011	241.018	143.427	140.241	141.571	124.666	183.708	177.355	206.49	186.259	113.662	235.738	146.806	132.128	135.013	178.721	141.031	135.761	211.745	162.07	121.193	273.304	133.189	134.836	152.285	137.365	87.566	154.702	149.47	152.681	98.5227	189.025	115.519
Paics	126.225	131.778	146.737	194.307	136.198	180.175	172.216	109.748	159.394	189.946	242.636	193.189	164.737	186.462	166.979	211.024	193.423	152.469	196.411	201.927	254.041	177.559	173.934	207.582	195.932	208.198	202.834	170.963	216.507	233.937	200.688	194.967	143.059	135.822	183.609	198.418	196.747	144.854	185.873	197.797	157.294	176.906	122.359	125.284	128.439	128.338	174.099	85.892	138.81
Hdlbp	141.788	137.251	83.1582	60.0257	84.9144	48.793	320.085	397.422	400.446	236.377	190.501	206.791	267.24	191.384	192.481	241.143	259.325	242.089	205.952	114.306	194.424	207.943	164.066	157.575	99.4424	200.132	186.842	142.619	163.487	89.6132	162.793	209.385	205.997	166.363	141.224	138.614	160.657	181.344	175.821	103.349	193.317	112.387	131.347	191.624	90.9382	209.227	163.098	180.934	60.0734
Cyp2c54	120.275	119.448	111.008	186.081	11.2725	160.518	191.192	37.6914	14.3716	150.901	206.004	234.731	118.243	269.828	126.695	264.497	426.452	152.613	246.861	185.226	178.175	249.249	129.725	280.299	99.9699	258.875	382.474	157.036	285.448	204.286	184.809	200.657	120.792	250.618	94.9504	305.477	381.924	158.743	217.79	174.469	126.622	226.785	81.728	137.337	68.6639	121.501	336.253	57.2147	131.664
Ctsh	202.819	160.335	165.991	180.442	160.876	180.431	137.128	128.594	136.53	159.871	213.015	215.266	197.108	161.065	158.758	183.407	220.365	157.098	202.469	225.77	217.765	218.342	223.507	170.911	160.345	198.103	217.259	180.521	223.643	212.894	208.438	208.852	205.741	167.888	169.364	175.981	193.203	169.483	211.969	196.211	163.085	175.671	163.095	90.5001	115.76	132.964	165.898	126.306	72.0433
Gpx4	135.298	166.054	162.241	206.466	153.467	191.681	121.017	115.846	101.255	151.957	135.105	193.717	159.849	160.125	175.653	176.419	172.811	152.362	141.862	191.446	144.475	169.167	151.31	153.055	188.921	168.408	193.331	139.616	184.438	194.039	212.338	152.669	181.057	145.343	216.222	174.963	178.062	161.65	169.929	176.064	175.775	180.168	174.63	156.597	188.92	176.827	157.326	167.751	139.619
F5	178.043	174.677	133.816	101.563	130.144	141.281	576.082	411.279	535.67	531.32	265.204	227.976	260.624	165.403	136.258	263.506	280.448	137.816	204.164	190.2	239.955	192.606	199.015	106.796	146.744	219.17	187.786	119.991	174.069	191.376	209.139	237.601	128.409	82.1477	148.57	176.129	169.645	122.634	183.614	170.502	125.868	113.633	42.3326	53.888	74.6388	119.393	107.045	56.5781	88.7801
Eef1b2	164.52	210.465	150.431	182.927	194.125	119.83	186.895	192.891	144.37	212.106	109.818	113.733	126.419	111.142	117.682	155.511	133.9	188.716	114.145	139.919	108.166	85.0395	91.2206	129.158	106.822	136.663	103.13	173.94	130.828	147.142	133.424	114.906	110.511	113.737	132.014	114.854	118.908	212.214	108.954	140.602	196.937	186.86	155.703	263.007	156.202	247.421	143.83	263.532	80.3057
Rcan1	337.134	294.209	305.687	464.363	394.45	37.4458	341.925	470.034	862.298	926.513	101.85	77.0353	66.6667	97.7919	21.5916	39.8985	45.7724	128.837	68.4443	38.1733	109.785	85.5004	78.1633	167.958	31.4121	43.2753	71.6005	162.224	52.7492	35.4183	208.314	90.0191	99.6837	213.6	27.1234	60.8917	62.5133	139.971	51.4025	29.0058	159.011	105.798	116.721	195.408	125.587	51.9538	102.28	126.632	99.5121
Creb3l3	274.197	175.791	188.806	154.883	271.232	172.428	238.811	155.754	248.89	178.865	182.59	161.22	209.203	175.919	226.741	186.833	182.964	197.999	170.532	201.241	191.32	159.024	168.539	183.715	222.159	183.77	148.459	193.172	166.304	196.739	189.829	167.96	149.962	169.404	215.909	190.737	172.867	185.26	133.1	175.21	112.664	100.754	91.0641	162.79	144.066	149.09	102.671	160.818	93.6944
Uroc1	208.101	135.725	123.632	109.046	151.93	131.725	272.108	308.737	292.005	235.849	165.149	249.969	278.156	198.416	310.197	230.036	222.569	249.978	217.419	187.38	178.322	213.313	210.109	165.134	192.027	212.359	164.786	166.911	218.792	159.829	137.617	229.822	209.263	140.232	246.896	157.994	182.99	204.618	211.692	175.067	126.913	104.861	86.2277	67.5153	90.0659	124.055	133.613	108.761	127.337
Abcc2	209.131	266.434	207.741	183.56	160.973	108.235	366.272	304.857	388.034	419.991	263.712	212.018	199.321	161.841	161.053	256.173	290.326	155.721	282.156	198.078	260.034	157.432	162.127	132.647	119.797	212.887	218.34	123.605	218.716	186.589	245.56	198.918	148.493	155.165	124.748	156.604	186.421	146.766	202.978	165.535	162.839	85.426	75.6277	84.0778	54.9667	87.7114	95.4688	47.0737	64.9963
Rnf125	215.809	228.04	184.641	141.477	204.284	88.1677	132.832	177.371	180.952	161.981	178.733	102.903	157.887	372.944	398.019	93.8471	89.1085	247.009	130.948	157.185	141.481	100.604	141.617	369.397	322.166	72.2636	72.9623	207.237	111.285	137.488	171.909	164.13	190.308	382.749	312.65	107.139	118.954	201.395	101.503	118.766	134.478	146.908	109.775	267.93	271.003	88.4544	110.15	55.0026	58.2639
Cst3	163.918	139.542	154.452	181.263	169.214	148.807	51.1993	54.8742	55.5267	72.2849	166.398	184.918	162.364	150.479	191.502	162.961	190.23	167.91	162.813	155.142	186.711	173.725	161.134	170.835	172.954	188.749	207.376	157.857	151.62	152.117	188.954	196.63	154.736	143.557	210.467	152.598	171.434	136.032	150.344	149.663	178.922	172.739	183.506	156.186	243.499	187.005	215.801	157.675	78.5262
Ndfip1	153.623	187.755	132.349	162.062	121.817	137.051	79.1262	78.7085	69.8984	81.7822	181.619	131.834	220.48	165.146	178.031	218.565	292.112	220.851	199.331	177.032	172.225	139.319	153.611	143.661	130.34	181.376	162.834	197.201	166.359	172.645	168.203	214.139	148.064	135.53	156.071	141.809	188.564	181.687	192.584	205.703	195.933	167.225	107.657	212.988	147.915	223.138	136.148	245.238	124.932
Aadat	130.391	175.535	150.389	170.62	165.122	227.896	139.992	145.223	141.757	120.827	132.71	176.562	175.591	196.96	262.466	190.99	178.755	203.719	194.701	231.344	147.036	150.628	216.076	221.146	251.263	176.192	204.793	173.418	206.085	247.992	127.945	152.722	196.487	215.084	259.59	229.037	188.981	180.508	209.437	231.852	111.758	134.263	134.306	103.629	194.416	129.046	192.332	80.7067	98.5244
Jun	180.314	115.29	88.0204	92.5718	111.922	117.493	151.808	143.006	237.785	165.147	114.892	258.567	233.953	169.672	368.734	225.476	241.287	123.782	147.224	187.621	262.152	229.982	212.388	160.012	326.426	222.757	200.163	120.676	171.901	204.737	149.225	241.889	153.968	101.724	311.526	221.305	214.041	132.055	181.543	246.29	109.952	69.9285	64.911	98.6048	164.306	188.687	86.9931	159.393	85.0002
Edf1	148.446	102.722	97.1581	81.0654	98.1046	111.226	45.1127	55.4285	34.6226	47.4864	163.659	215.513	229.986	173.679	225.972	219.328	184.917	194.277	174.125	147.659	126.006	166.625	175.065	199.185	125.624	147.888	244.2	179.399	176.019	103.52	155.219	187.577	139.767	124.657	206.448	150.788	199.042	183.171	166.096	125.172	253.44	125.144	171.045	257.474	187.238	187.315	180.546	330.016	29.132
Ptges3	156.47	182.881	110.298	177.63	170.133	89.6742	152.882	154.091	162.661	153.539	127.85	117.26	175.633	123.285	134.057	158.31	167.799	181.823	93.2264	117.018	146.334	81.5274	121.897	121.1	114.075	151.958	126.511	135.936	109.2	99.7124	127.566	142.23	103.897	112.028	125.984	129.439	129	144.771	100.334	106.944	160.6	144.192	113.241	316.629	171.489	188.192	116.992	139.416	129.223
Dnajc3	138.46	164.366	119.141	166.774	148.176	125.335	401.718	375.805	413.511	378.836	200.479	202.417	197.083	147.749	141.595	256.645	185.407	157.545	152.853	130.254	223.099	173.558	211.17	145.824	134.592	246.538	166.695	158.181	150.541	119.751	189.627	152.675	181.631	150.848	114.041	235.902	160.092	136.739	136	108.316	114.744	112.567	109.67	110.281	75.1907	142.788	132.542	89.677	93.3933
Qdpr	132.877	84.1349	98.1632	57.5785	65.5051	67.1539	74.4717	75.3828	90.1493	55.9284	127.832	225.864	235.058	321.446	366.336	229.181	292.519	303.821	237.879	133.967	154.512	254.357	172.388	336.346	208.551	181.824	250.921	238.106	205.441	94.987	114.259	183.339	221.643	336.209	342.115	126.137	180.426	252.779	207.917	110.883	97.8065	84.2215	114.883	123.261	188.709	89.6736	155.421	110.341	125.517
Morf4l2	157.479	160.719	150.013	198.562	192.155	83.2369	214.106	225.04	194.67	205.774	101.803	90.2227	80.8974	91.6371	79.3212	152.948	108.699	107.848	72.2486	79.9643	115.196	109.781	110.105	118.192	90.3462	126.846	117.19	130.274	76.9768	83.9987	99.5253	102.869	123.019	136.294	78.3817	129.609	96.4889	131.287	82.9502	71.2158	146.572	170.509	196.12	246.798	156.175	156.534	190.426	166.737	140.852
Klkb1	158.112	139.135	165.633	198.171	154.09	213.427	182.957	160.743	192.057	194.694	223.124	268.582	228.733	201.054	230.546	263.133	250.786	155.077	262.645	248.705	258.435	229.39	248.62	202.848	207.745	229.741	232.235	149.002	236.351	247.447	176.556	196.801	196.324	149.536	186.837	211.388	207.968	103.677	225.26	216.811	68.0421	102.325	63.0136	61.3296	89.5453	64.921	140.176	24.1546	118.527
Prdx2	153.992	162.441	148.897	158.899	157.522	124.857	61.9404	79.2628	63.3658	87.586	186.371	206.602	199.409	154.01	145.732	184.017	217.683	192.948	163.695	201.896	174.074	217.451	188.811	182.408	163.862	163.329	192.25	195.727	154.795	170.589	157.473	166.334	213.352	144.48	118.29	174.528	182.141	204.195	181.543	181.091	177.956	187.847	168.427	170.599	125.836	199.323	188.007	157.934	144.664
Ndufb8	144.486	174.394	162.777	179.366	189.199	172.254	58.36	53.2114	49.6474	58.0389	175.361	198.649	165.791	241.227	171.579	231.186	177.669	156.469	159.621	197.672	189.253	208.425	193.174	221.187	171.348	171.945	195.877	165.338	211.106	179.004	165.537	197.195	182.401	214.464	182.377	175.654	179.524	136.597	178.546	200.655	161.999	177.991	197.233	115.984	108.029	173.833	219.622	68.362	91.2435
Hdgf	167.501	153.462	127.62	132.381	151.894	138.459	168.635	202.868	166.58	192.056	173.704	149.13	151.025	129.686	135.552	146.975	167.299	142.117	140.642	139.492	152.752	150.574	137.18	121.363	103.954	137.554	136.892	125.852	128.128	141.348	144.53	151.818	119.167	91.6399	108.909	131.329	152.635	138.575	113.839	140.301	169.494	137.694	116.593	285.66	144.664	178.996	133.121	284.288	129.591
Ctnnb1	249.472	248.355	200.887	307.763	356.794	113.623	398.137	333.125	437.681	378.836	141.877	115.413	113.204	101.882	114.836	111.778	105.053	126.671	118.541	102.342	131.001	107.906	109.751	127.633	95.4605	103.609	102.763	144.131	94.504	92.2804	152.043	121.782	126.314	135.063	95.7151	84.4193	112.493	147.051	84.004	78.722	154.68	179.24	133.901	199.88	147.809	105.333	125.592	150.39	112.588
Lman1	161.939	158.635	141.39	142.518	125.621	183.869	252.058	210.074	263.915	304.441	163.855	232.403	189.988	154.45	129.032	251.302	232.777	132.154	194.604	189.979	159.085	205.086	208.17	146.557	158.175	238.257	212.707	167.858	203.888	199.13	159.046	182.806	147.36	129.814	141.428	220.755	223.62	133.5	195.625	183.598	95.6055	131.169	79.7172	75.9939	101.689	160.607	136.737	66.745	135.928
Leap2	80.826	210.173	147.99	87.2962	152.152	106.252	67.669	26.6057	37.8888	29.0195	214.19	106.998	134.938	435.629	248.511	65.1974	100.862	303.412	218.824	209.676	121.827	90.8541	130.09	474.612	288.688	88.0962	58.0419	590.367	201.397	140.594	181.714	124.313	102.32	483.786	301.507	76.8043	104.482	595.417	196.794	116.581	20.8565	82.8858	72.0604	156.35	105.967	13.9876	73.4712	144.341	156.629
Osgin1	824.51	955.064	565.658	376.117	568.967	162.796	102.757	87.577	325.975	172.006	96.5433	75.1755	169.245	66.3622	316.592	118.186	121.97	165.276	68.2757	207.48	153.919	73.6776	57.5257	41.2059	237.423	124.431	67.7686	65.5539	55.8308	166.277	153.621	157.945	100.028	35.1829	318.23	94.3412	163.607	95.2235	64.7705	229.307	182.698	59.7521	57.2271	44.3904	143.923	134.309	46.694	95.1851	19.7889
Eif4g1	180.333	177.057	139.632	147.572	149.263	96.6483	495.165	483.891	516.072	556.119	151.821	132.83	179.355	136.184	116.699	169.148	164.585	160.218	131.279	131.928	146.08	114.88	107.163	104.978	112.49	144.491	94.738	118.533	116.139	125.429	152.93	150.876	85.6824	91.6514	98.991	113.269	117.464	147.616	112.13	113.916	148.658	99.7999	81.8406	248.823	113.779	99.6982	85.2448	189.162	50.0945
Mpc2	117.595	172.742	116.169	198.134	155.376	164.425	86.645	77.5999	75.7777	97.0833	195.364	186.774	119.914	109.152	132.549	188.03	159.295	101.295	152.79	192.782	235.135	170.887	181.444	158.614	177.485	219.497	217.773	143.211	184.31	193.13	241.487	154.853	177.631	130.449	144.385	253.24	179.619	131.563	140.487	168.043	238.667	219.863	113.808	87.9076	161.853	203.47	202.091	57.3565	136.704
Park7	147.05	160.324	142.068	127.324	135.884	130.25	74.1137	85.3599	65.9788	94.9728	108.517	161.149	131.209	210.3	194.103	156.286	147.96	159.056	159.463	158.843	113.039	185.222	147.666	150.294	136.642	189.302	182.073	194.379	168.174	174.209	165.739	160.245	175.712	162.64	151.522	144.68	197.254	177.297	152.265	153.385	168.652	155.911	187.297	199.524	146.06	215.933	147.3	209.627	86.3555
Myh9	205.91	203.591	149.999	79.945	133.179	23.2445	831.004	1161.23	722.501	651.619	80.0601	37.4867	86.3834	102.633	47.0425	41.4757	59.0837	184.103	61.022	36.5722	68.2912	37.9731	46.1413	98.3801	35.4818	39.6913	30.7552	139.217	38.9295	29.6323	135.044	84.2243	63.878	116.36	57.7579	36.9174	41.7776	245.648	52.813	31.3326	241.994	94.4662	127.697	317.368	87.1698	98.1248	73.6302	480.295	68.0192
Mcfd2	164.802	197.756	166.162	229.804	201.945	160.901	203.007	181.805	196.63	217.382	148.656	144.821	164.98	152.409	152.479	207.89	148.16	154.789	129.611	147.34	158.426	138.402	187.764	135.066	194.401	202.039	135.458	139.695	133.612	154.243	171.849	141.362	123.746	130.961	176.52	174.571	160.541	127.935	117.323	129.447	159.615	189.396	117.987	118.132	181.603	136.979	138.086	91.1702	153.386
Hsd17b12	178.39	240.157	203.232	209.971	202.496	119.429	186.537	195.108	180.952	148.263	173.649	122.008	150.504	163.913	206.137	198.405	178.631	207.002	165.579	161.771	160.598	113.056	127.181	179.563	169.279	159.325	163.884	191	128.402	117.9	177.632	157.089	170.892	195.151	188.917	136.641	162.995	200.284	131.39	124.946	147.483	140.324	172.481	147.645	114.547	102.06	153.424	99.8953	42.3274
Atp6v1e1	137.164	154.489	153.433	225.219	207.381	195.375	88.0771	85.3599	98.6416	117.661	141.192	141.326	140.976	132.694	121.281	166.399	160.824	139.82	160.467	168.062	133.889	143.245	153.425	152.935	120.467	157.811	176.231	180.117	171.36	147.997	166.93	153.445	146.309	151.213	127.949	157.868	174.731	160.458	155.869	143.485	149.445	149.149	143.271	231.664	131.417	121.428	170.268	133.891	194.246
Cxadr	263.752	305.955	236.113	171.647	290.447	93.9271	880.055	669.022	706.823	438.458	102.148	66.4743	87.9797	107.668	68.2712	64.3388	64.8439	118.203	86.1062	65.2548	98.52	74.4151	96.7797	138.02	64.9155	54.4844	56.9617	152.993	55.9269	61.1548	161.693	138.405	153.121	182.183	82.5824	68.1568	89.0954	179.289	67.3041	60.0434	120.942	158.015	144.537	149.243	102.728	87.5799	119.6	66.6295	41.7909
Ndufa12	117.353	120.864	132.632	139.207	142.424	154.031	35.0876	41.0171	30.0498	37.4615	200.232	189.792	165.37	188.557	162.241	160.899	145.362	123.519	177.198	190.219	139.671	209.877	191.728	142.469	147.342	194.328	189.932	109.143	169.947	156.829	119.378	191	165.129	179.999	146.718	236.518	178.31	75.7571	202.403	158.618	194.224	201.074	200.86	183.849	123.351	136.46	290.263	93.6695	69.4565
Hsd3b7	95.4867	162.347	109.31	129.706	108.007	112.577	110.633	64.8513	76.4309	117.661	100.783	114.295	108.785	384.424	318.291	140.341	146.984	146.129	146.486	144.553	115.586	100.583	146.235	355.541	318.569	133.955	123.589	181.405	141.484	152.981	127.544	93.3522	106.315	280.538	289.603	153.794	136.081	146.251	130.459	132.979	136.164	113.399	123.215	263.312	225.203	72.2947	101.142	158.973	85.2142
1810011O10Rik	123.238	152.828	198.551	135.276	103.98	178.536	108.843	83.697	108.44	116.078	221.468	250.084	184.077	226.837	310.244	163.196	202.032	230.01	263.622	260.392	203.073	175.792	196.119	203.405	265.033	141.793	188.079	212.485	249.833	250.337	261.642	189.896	202.483	168.297	233.887	148.976	186.395	141.371	170.76	202.238	58.1003	131.294	80.2959	31.3202	100.858	202.62	86.8296	36.6133	72.7204
Aldh7a1	167.429	133.762	130.199	113.924	131.573	121.929	256.355	221.16	256.73	220.02	172.717	196.684	229.512	196.281	203.277	197.341	228.944	253.134	199.59	162.664	190.236	156.942	158.452	193.269	175.211	183.582	201.537	212.682	192.03	140.32	147.462	204.603	154.047	153.656	204.825	138.91	191.142	227.212	174.747	151.311	132.881	115.541	96.5145	91.4513	122.472	110.853	146.692	140.049	60.8482
Gstt1	168.937	161.697	143.503	223.834	121.077	195.59	81.2744	64.8513	48.9942	108.691	105.3	243.598	163.243	177.598	203.22	210.32	256.06	180.952	185.813	173.921	133.701	229.588	148.353	170.1	172.086	234.639	279.752	156.026	203.106	216.47	150.341	242.216	130.074	143.466	181.365	215.483	289.474	161.749	187.612	197.855	76.5412	165.705	111.695	92.5014	85.5979	180.781	206.753	96.0566	74.9753
Nrn1	176.802	275.676	244.13	155.142	143.382	153.165	132.474	81.4799	79.0439	87.0584	192.533	209.424	129.509	157.725	179.037	168.662	223.673	156.322	197.404	200.236	201.276	209.527	135.426	218.339	154.567	215.044	229.621	167.451	190.917	196.363	194.402	184.847	147.401	214.583	183.181	172.508	182.104	142.199	180.646	161.691	95.4581	96.6995	69.1037	147.408	121.251	132.307	110.731	100.975	59.7394
Pemt	183.118	164.442	158.328	122.758	118.802	147.473	104.905	79.817	77.0842	139.293	149.041	181.621	162.849	202.076	183.28	189.295	239.101	160.074	199.021	179.643	168.541	209.943	183.164	171.345	149.002	169.018	215.778	167.249	191.139	205.242	165.151	199.33	194.335	179.428	115.923	173.366	193.598	165.241	202.906	205.713	208.356	181.427	126.997	137.1	157.193	101.284	213.161	127.461	63.0086
Rps16	355.62	277.119	303.161	215.167	199.518	204.905	85.9289	89.2399	103.214	98.1386	42.1927	31.7015	278.162	42.1995	343.808	259.405	138.567	342.388	46.2292	261.834	43.314	46.1994	9.29572	33.5081	216.146	272.569	43.7627	45.7899	11.0844	204.241	54.503	109.181	85.5789	47.7789	311.156	15.5497	189.74	159.713	17.4103	242.466	126.678	51.33	252.881	149.381	412.99	260.535	18.0302	165.36	0
Tubb4b	287.331	299.51	233.055	242.692	362.046	85.5114	284.997	293.217	201.856	262.231	94.966	52.5048	52.3981	90.9669	66.2367	77.211	71.358	92.3736	30.0374	34.6793	95.6503	37.9313	65.7282	122.043	72.4963	65.0234	40.2671	162.658	21.1825	38.1337	147.208	58.5296	58.1488	114.681	57.811	69.3373	69.0895	157.468	25.5935	33.2143	105.441	103.375	110.46	342.021	157.847	69.2717	76.4927	254.985	72.7204
Prdx4	159.08	174.798	176.313	200.244	178.531	189.564	87.003	79.2628	89.496	92.8623	138.851	146.499	136.474	223.378	172.62	156.235	138.793	114.226	168.966	174.801	150.122	174.68	194.285	155.262	204.311	165.999	161.381	160.401	182.607	173.826	144.253	134.029	157.506	138.5	151.145	166.581	149.459	131.416	187.357	185.246	117.081	169.197	182.122	131.788	98.0171	121.351	147.706	107.797	59.9493
Cideb	141.74	134.357	137.073	105.414	93.6592	157.566	66.2369	57.6456	81.657	83.8927	190.975	209.715	207.533	244.193	245.249	226.594	240.719	216.683	206.831	182.102	212.388	169.791	178.818	203.823	202.731	196.808	200.621	196.238	188.553	190.039	150.863	189.575	159.623	192.637	249.399	207.537	202.874	164.167	189.548	186.584	139.668	95.8888	123.362	90.6468	156.864	141.983	154.43	92.3168	132.491
Vdac1	142.798	143.202	118.166	93.3565	109.069	119.608	142.499	90.9027	112.36	116.606	146.486	165.093	153.137	177.569	124.216	188.092	199.522	174.111	165.85	130.056	138.683	162.179	125.327	138.917	126.346	147.345	150.248	122.972	151.733	127.147	138.134	178.698	141.012	139.339	137.286	129.566	184.27	153.634	152.974	125.525	105.553	148.736	140.859	242.519	113.589	125.848	172.144	160.352	143.123
Eif3e	120.202	158.759	159.839	149.219	201.842	126.169	133.906	126.931	129.998	142.459	121.651	110.526	91.2165	110.514	89.2703	105.391	136.839	128.646	118.114	136.611	103.75	127.055	129.885	153.441	103.898	137.295	131.354	100.002	131.487	119.961	153.034	140.948	120.931	161.748	109.553	138.638	131.022	124.676	141.147	110.502	158.458	221.468	213.001	237.972	111.342	90.4431	193.624	121.785	101.276
Cyp2c67	53.634	99.8995	115.303	161.49	15.054	125.925	105.979	67.6228	27.4367	108.691	166.832	167.891	146.41	202.05	109.518	252.504	333.458	135.381	271.418	203.613	180.78	147.001	142.567	228.142	85.6234	229.49	323.356	168.468	264.675	189.025	154.773	176.861	121.095	183.424	78.4486	229.789	291.708	157.237	231.074	200.923	153.808	184.51	103.886	158.02	63.6226	134.37	291.001	104.532	250.772
Ndufs6	155.471	124.433	95.0275	141.56	103.171	160.868	38.31	39.3542	43.1149	50.6522	147.304	139.682	163.608	188.376	239.254	221.366	221.251	220.4	130.23	198.023	132.968	146.461	122.54	162.307	174.448	156.581	193.177	188.236	187.008	223.835	102.359	161.311	169.256	136.666	196.66	179.71	179.187	174.148	159.616	209.236	131.153	111.23	183.665	117.15	197.583	233.192	173.865	117.384	68.7163
Eif1a	140.692	172.181	146.75	192.141	148.675	93.7951	480.844	472.251	426.576	382.002	144.18	71.7215	94.8184	126.023	88.336	83.7469	83.2203	152.503	116.028	90.7256	135.762	82.7463	92.995	178.513	91.6891	81.4798	88.6954	155.107	72.8808	77.9253	223.495	119.696	157.023	242.403	95.3279	82.0861	107.679	170.886	89.1935	76.0029	99.7114	113.477	173.875	200.06	144.475	136.948	128.493	67.7269	107.614
Cyb5b	138.766	146.597	131.255	134.887	109.983	147.295	235.946	180.697	287.433	328.184	178.025	206.499	225.5	228.548	236.141	209.608	219.48	148.379	154.51	187.302	167.355	197.607	214.838	215.296	234.95	194.09	184.879	150.744	165.078	175.79	148.832	192.186	169.434	169.611	212.358	191.422	179.235	126.741	148.379	160.216	67.6625	101.644	66.7936	71.8303	122.051	103.108	112.318	51.0913	85.6911
Nampt	138.407	146.903	167.4	166.503	170.072	135.668	423.558	477.239	349.492	339.264	170.852	156.886	160.049	67.8727	49.6182	138.613	141.033	108.339	177.388	137.359	144.003	154.632	162.303	100.991	46.2703	125.955	147.13	116.274	170.995	126.755	139.506	128.711	156.188	103.576	54.0487	142.893	142.235	111.495	165.874	119.895	51.1067	87.3476	89.6897	216.767	82.9476	79.2135	102.322	75.9144	183.372
Etfdh	118.874	125.331	109.109	166.431	124.476	170.474	143.931	105.314	153.515	123.992	189.136	179.623	179.554	248.791	245.836	234.005	196.152	180.385	214.275	189.653	183.159	190.529	192.93	258.707	232.538	206.153	207.944	185.097	212.094	192.264	153.432	176.191	208.617	218.46	218.52	198.424	194.129	163.069	193.79	178.905	74.9565	112.039	82.2156	84.1812	109.635	100.54	135.298	53.6769	76.7604
Id2	143.867	93.6452	108.251	240.466	139.089	233.994	103.473	58.7542	141.103	84.4203	191.55	170.673	235.904	199.605	435.335	192.007	192.112	174.265	185.925	198.762	153.842	156.277	190.651	169.599	496.175	184.662	158.942	171.556	188.77	215.538	141.476	166.308	157.366	107.486	431.054	172.748	155.914	150.123	160.943	188.237	54.1272	61.685	50.7606	56.7612	87.659	81.6767	73.6694	30.1504	228.648
Mrfap1	130.068	129.853	114.907	134.417	126.922	101.609	131.758	110.303	125.425	117.133	142.284	146.499	163.038	118.273	146.627	134.184	157.946	169.796	113.169	120.934	128.934	157.078	105.652	149.925	130.573	139.828	157.295	169.553	116.884	131.064	127.296	139.729	147.095	147.516	153.022	148.249	143.629	160.09	121.939	113.764	139.231	125.754	152.021	149.792	112.542	203.73	145.925	202.97	190.109
Slc9a3r1	281.574	227.879	247.408	152.371	202.659	211.058	149.301	161.851	188.138	190.473	208.957	172.251	204.95	146.174	169.972	162.251	186.679	260.975	175.635	226.147	202.253	181.406	166.225	122.996	186.08	150.26	176.482	167.649	198.629	192.457	205.335	181.023	151.799	101.004	165.105	182.622	173.06	168.414	171.405	205.282	138.02	89.8811	71.6628	41.6704	81.9643	104.585	110.214	159.753	90.8625
Hnrnpu	129.828	124.085	93.448	68.5668	118.575	53.6311	192.266	239.451	243.011	186.78	120.459	93.798	108.071	93.2221	112.396	111.459	124.603	145.842	93.0737	63.1512	120.85	98.7809	88.406	117.407	101.567	115.678	113.583	108.533	85.3372	54.2496	137.316	115.214	115.137	129.463	111.403	73.5096	81.4976	140.708	84.9121	62.831	214.648	176.887	192.882	337.543	161.976	192.78	199.452	192.18	111.109
Hnrnpa2b1	172.956	126.752	120.091	99.4267	117.71	71.5096	187.253	198.434	218.187	153.012	177.236	135.506	160.381	146.603	174.219	171.816	162.449	176.465	172.411	115.557	176.414	148.173	175.32	184.783	136.906	185.514	151.122	191.62	131.055	110.041	140.153	148.14	154.065	169.891	158.414	149.615	153.918	194.633	136.842	112.363	139.503	127.589	120.675	136.28	117.827	138.892	157.515	99.0459	129.606
Cycs	176.551	162.049	146.782	180.126	168.844	155.366	254.206	235.017	264.569	261.703	123.522	137.947	124.134	129.382	99.8711	144.798	144.7	91.2582	133.186	139.716	129.207	162.234	145.656	137.704	121.949	171.984	163.384	96.5077	142.233	122.07	119.671	136.137	132.048	135.807	125.512	174.505	153.029	94.4211	153.712	134.915	94.4002	164.722	154.759	143.976	146.672	106.271	157.274	73.9813	139.254
Itgb1	180.653	144.412	150.902	170.69	215.004	91.8578	268.886	310.954	339.04	332.933	127.312	114.478	109.653	95.3761	100.802	124.012	119.896	112.624	115.643	95.9499	152.478	111.172	111.064	109.933	89.5214	117.518	110.514	119.945	107.042	91.173	132.096	118.623	110.271	131.704	92.1213	102.921	110.623	122.682	92.879	89.9117	158.649	170.928	172.841	235.756	164.449	107.501	145.838	130.705	83.3378
Tma7	133.131	148.159	126.206	156.654	114.232	152.611	38.31	46.0057	32.0095	46.9588	171.674	181.261	103.393	183.811	158.924	170.34	171.483	122.275	141.073	169.879	120.583	156.647	158.257	148.157	161.533	186.862	181.186	142.761	160.224	131.213	129.556	118.878	128.286	136.287	147.843	179.817	169.256	102.933	153.58	160.251	179.043	161.712	182.1	139.84	196.408	185.573	172.013	85.1707	183.352
Txnip	174.09	88.6514	72.6701	167.287	111.046	108.833	157.178	143.006	403.712	253.788	182.253	78.9302	113.692	136.773	231.981	53.1452	67.2167	83.5761	88.5135	70.2078	302.192	159.573	171.553	190.275	250.967	90.2936	130.979	127.95	94.0676	119.208	161.493	310.3	281.844	104.768	237.379	173.956	230.438	69.5413	116.706	169.879	100.215	181.526	109.853	82.0292	158.14	232.555	207.131	65.3808	62.3318
Col18a1	170.142	154.428	114.309	80.1645	126.146	133.881	426.78	349.754	373.662	389.916	143.285	121.563	211.065	203.497	233.749	191.241	204.016	192.151	122.487	205.1	141.73	131.288	129.725	144.332	251.852	198.211	139.328	134.491	181.489	211.267	138.625	195.619	68.0426	86.8067	238.715	171.071	184.488	170.789	176.806	201.753	120.394	74.3772	25.3622	95.8721	110.993	105.788	48.4099	174.579	70.6709
Arl1	176.256	156.704	163.533	198.381	118.616	122.582	62.2984	67.0685	78.3907	56.9837	116.305	177.341	146.425	129.324	132.571	185.928	175.608	163.123	166.41	139.978	138.71	159.811	151.482	162.519	140.011	153.501	169.122	193.589	117.852	121.62	128.586	126.223	174.447	153.395	124.557	166.409	145.93	163.3	157.33	141.692	162.27	100.837	158.159	174.397	113.493	206.634	174.975	156.022	138.83
Psma2	135.647	157.879	162.732	188.037	185.512	112.911	69.4592	70.3942	70.5516	72.8125	143.291	123.697	120.165	144.9	118.155	131.374	131.849	132.287	126.268	139.087	117.367	109.05	129.972	147.41	106.14	141.568	152.839	138.381	137.989	124.425	124.055	130.017	132.509	170.272	134.901	134.831	128.394	137.604	114.093	126.982	146.455	155.35	160.839	195.216	139.52	139.965	161.81	94.5582	144.355
Vcp	174.698	181.598	103.455	148.547	157.957	70.2356	217.328	233.908	279.593	214.744	163.017	145.806	199.548	168.905	130.801	191.494	205.575	197.808	151.63	121.073	154.442	124.378	131.816	137.807	100.354	154.289	138.204	164.156	118.031	101.389	132.06	155.783	118.087	138.214	129.891	110.889	125.676	200.01	128.313	92.8684	92.6801	83.9857	74.0144	196.828	94.2437	129.9	72.3668	177.182	82.1136
Suclg1	214.031	251.451	192.922	207.269	191.673	200.889	158.61	123.051	154.168	142.987	144.744	146.351	165.63	163.049	226.848	202.506	207.8	176.779	169.919	236.692	122.057	111.697	137.352	134.754	198.453	171.054	122.249	140.188	145.272	215.892	121.801	170.736	122.226	123.071	146.772	116.595	140.8	144.927	163.034	210.577	139.063	117.555	115.215	94.1249	130.113	204.847	79.5258	66.6478	69.9336
Idh3b	130.672	144.073	103.53	102.757	115.457	139.756	105.979	114.183	105.827	114.495	132.746	171.835	176.012	160.459	148.119	173.648	182.315	149.09	177.028	157.299	144.061	190.342	173.596	171.423	137.395	149.475	190.793	148.18	199.205	139.12	164.617	151.995	155.504	169.305	183.554	155.852	175.284	141.967	185.275	154.931	144.617	182.878	166.366	122.578	106.31	109.971	199.109	89.955	115.446
42430	135.444	145.869	133.358	142.798	129.223	178.175	153.24	109.748	152.209	172.006	164.753	169.075	196.416	203.522	237.191	204.638	198.786	197.377	175.231	208.875	188.382	182.842	189.013	189.222	203.542	210.11	173.199	193.164	174.635	184.789	162.471	169.746	176.203	156.169	222.872	152.535	169.594	177.878	184.052	204.763	105.364	102.096	79.3975	65.0366	157.841	126.222	100.969	114.856	63.4217
Ftcd	184.053	162.632	158.741	135.282	172.688	198.403	210.168	201.76	209.042	240.598	127.288	183.624	185.665	197.837	228.311	217.632	185.804	193.217	198.04	228.466	135.026	145.182	125.144	169.917	234.047	172.184	133.858	172.167	198.845	209.546	114.687	167.469	154.905	157.833	234.675	142.687	165.341	170.326	185.449	189.828	59.2353	85.7648	79.8525	70.1733	162.616	82.0161	88.9338	92.8912	93.2742
Tmsb4x	446.339	247.533	292.316	906.578	711.262	134.346	32.2233	61.5256	56.8333	106.053	90.0365	86.9771	83.5855	94.1675	61.3516	90.2759	53.3581	103.148	43.6878	59.2719	59.4188	79.8081	65.1769	108.158	90.7689	78.6306	51.8815	112.082	33.3077	51.5274	43.1993	55.7605	62.1155	90.8874	69.1652	67.9443	78.5552	108.85	42.8681	40.2282	48.9153	178.746	83.8673	97.5823	142.25	93.2364	77.5001	179.91	957.031
Calm1	166.22	156.874	163.311	216.335	231.438	122.986	285.356	292.662	330.547	319.214	96.6367	98.424	105.272	113.405	102.859	121.28	116.925	122.396	101.176	103.908	88.1821	108.687	110.711	114.366	102.715	123.18	121.021	104.464	99.6145	109.867	98.2009	106.953	103.915	112.933	104.919	107.899	113.733	100.343	90.1808	91.2454	103.59	118.469	113.292	183.559	136.766	134.911	112.324	117.538	280.834
Sod2	240.152	205.588	242.887	259.818	188.422	170.734	332.616	346.982	327.281	351.399	161.744	142.118	130.117	136.696	123.672	137.136	153.999	138.331	132.667	131.264	163.737	142.394	165.553	143.564	128.586	145.512	154.559	154.023	131.268	132.366	151.768	134.531	134.74	135.843	117.693	173.309	160.748	137.302	138.19	145.318	106.565	127.082	92.7686	77.2618	98.5207	133.891	134.78	61.0221	40.5208
Pcyt2	158.712	140.314	126.772	122.947	117.408	155.661	126.745	128.04	119.546	158.288	168.035	224.423	218.97	226.176	222.847	225.313	239.415	186.883	186.863	191.919	182.979	211.504	202.922	173.651	214.998	196.092	196.005	201.659	195.2	186.377	144.843	179.067	182.014	126.12	222.939	185.204	190.248	193.216	186.628	194.788	103.729	99.1994	74.4705	72.4384	120.377	106.247	119.587	79.2684	63.7352
Gde1	98.5216	127.045	119.701	104.99	66.2535	97.3315	165.055	128.594	146.983	183.614	170.87	124.433	96.2908	73.0165	32.4667	107.576	131.446	140.362	128.377	120.965	161.918	112.395	90.5972	86.0514	53.8866	97.4476	131.785	141.326	113.526	111.892	216.115	153.905	118.608	104.869	49.3311	138.401	164.315	181.721	108.89	113.443	245.795	213.497	173.632	206.844	77.336	190.554	202.203	227.24	279.422
Akr1c13	127.707	121.973	111.071	163.755	89.1739	180.219	74.1137	61.5256	66.6321	71.7572	166.019	191.851	182.344	172.594	178.453	196.939	246.626	191.87	192.149	209.471	201.636	199.707	197.822	182.86	177.113	195.257	243.338	158.528	206.927	207.838	131.393	181.05	203.259	155.377	153.041	190.448	213.573	157.291	197.723	190.501	99.6894	111.27	126.13	65.9921	120.383	84.7488	176.262	83.8992	189.798
Cyp2c68	84.5244	102.557	102.494	196.207	25.003	177.751	128.177	68.7313	48.9942	123.992	147.861	160.417	145.99	186.627	134.661	210.049	264.396	180.795	226.987	176.557	160.131	165.461	125.651	235.005	133.775	200.352	248.864	173.174	264.531	145.237	129.083	148.415	119.114	197.392	95.8612	201.803	242.164	182.636	229.766	141.672	97.5674	200.485	87.6462	100.59	81.7936	188.451	206.22	123.518	175.851
Hsd17b4	155.013	186.669	164.997	161.587	152.509	150.188	181.525	190.12	189.444	224.769	254.7	204.449	208.603	207.791	234.518	262.594	228.371	246.545	228.551	233.551	227.268	208.675	209.186	202.877	219.935	241.125	191.352	241.425	190.934	194.812	175.751	184.624	156.32	146.328	171.882	154.861	163.695	198.451	134.469	135.021	57.4331	46.6144	37.5847	45.3321	65.1644	33.7573	35.9587	30.0639	36.3465
Hadhb	128.524	158.086	145.495	194.454	143.71	167.155	148.943	133.028	162.007	171.479	220.834	221.023	173.646	155.025	138.293	198.589	162.911	119.336	201.786	175.879	203.177	183.508	199.662	158.834	131.991	192.394	191.116	144.834	192.34	189.871	174.388	178.532	177.475	160.235	145.317	217.03	192.565	119.648	185.687	143.031	108.419	146.807	104.557	84.7179	58.7929	100.678	133.541	49.8342	122.131
Cdc42	160.097	154.645	122.992	220.253	183.335	109.469	236.662	238.343	258.036	253.261	95.4198	88.6132	99.8871	109.598	101.268	97.1865	108.064	104.533	98.4844	95.5051	104.812	121.546	102.485	104.308	92.0275	101.647	117.775	89.6359	104.102	99.1481	116.48	110.534	108.934	115.919	101.595	111.125	112.726	92.553	95.6781	103.506	113.448	164.348	132.919	210.515	131.001	112.974	133.581	111.416	258.173
Cltc	248.995	214.306	155.904	197.371	272.166	58.9923	453.991	480.565	589.89	473.809	102.935	86.9024	98.1569	97.2052	66.9527	100.58	88.5087	98.4946	77.9739	64.6832	107.352	62.8445	81.6418	89.7042	63.6158	79.054	57.5887	89.5183	68.43	60.449	137.622	117.174	79.4457	113.3	55.208	65.0082	65.8946	139.601	64.2916	48.9334	127.553	127.088	73.7739	211.704	104.918	63.3102	68.92	112.395	180.397
Akr1c19	141.952	117.302	123.949	183.396	116.027	165.239	69.1012	59.3085	67.9386	109.746	245.849	274.986	234.928	110.232	85.7371	260.077	336.27	140.493	292.747	252.02	219.049	264.116	279.764	117.992	92.7484	228.969	311.128	153.245	316.49	258.997	159.089	185.895	232.525	69.0217	82.3139	211.127	284.78	110.217	266.352	218.679	40.388	86.927	50.8678	24.6343	42.4557	72.8533	146.289	14.1049	78.4413
Hadha	119.004	143.117	127.116	134.062	123.89	147.712	243.465	225.04	239.745	281.753	204.641	179.777	192.521	152.223	132.74	211.792	185.645	164.561	193.173	176.376	186.224	181.12	203.876	147.497	128.721	205.92	179.083	156.553	190.146	176.236	183.882	168	157.036	115.511	128.872	203.326	184.286	134.193	168.1	165.369	117.93	108.275	81.7575	65.7414	73.7536	137.654	118.201	77.4973	70.9858
Iqgap2	143.662	127.813	122.856	105.627	97.6571	118.124	484.782	564.816	444.867	567.199	181.008	173.766	183.648	158.714	128.14	200.953	186.172	170.736	176.034	141.869	188.634	148.875	152.265	123.694	113.309	165.583	137.575	162.873	147.709	135.088	172.563	141.919	124.113	127.863	109.171	125.148	126.816	157.759	131.053	109.093	76.652	75.1757	45.2233	74.1478	47.9209	56.6283	68.4644	61.2562	60.7123
Hsd17b10	112.687	138.8	138.004	142.874	117.463	148.867	69.4592	57.0914	62.0593	75.9783	135.877	128.207	121.869	177.49	173.332	148.543	188.764	180.552	155.8	180.853	152.463	168.386	123.224	167.399	145.689	154.128	192.28	184.276	169.703	182.762	102.863	121.378	133.678	153.294	167.492	144.405	202.206	160.449	159.778	182.955	157.488	141.054	142.354	116.989	155.453	160.339	195.662	121.067	256.49
Slc7a2	107.083	77.7854	90.7823	99.3957	67.0081	91.6503	268.886	275.48	399.139	378.308	205.256	175.366	166.255	178.919	191.07	268.854	289.36	122.638	313.491	287.184	198.734	140.65	157.832	137.955	179.409	219.649	207.978	108.399	268.202	265.357	115.994	115.229	124.441	103.442	175.6	182.865	178.161	89.9482	235.897	225.852	40.7186	32.3946	31.3354	69.0371	63.8165	73.1155	66.4616	29.2663	106.04
Fkbp8	133.148	116.591	139.982	120.263	104.711	180.594	136.412	122.497	109.747	184.669	150.272	150.543	148.604	163.413	162.904	170.209	171.904	157.81	145.19	197.252	154.266	161.219	143.465	130.829	147.822	172.95	173.707	159.596	156.885	197.247	169.999	151.043	135.465	126.234	146.221	162.788	185.131	151.841	145.263	168.127	141.276	151.494	112.469	94.4297	131.981	150.374	159.956	185.544	82.1385
Cox7a2l	121.393	155.505	123.561	154.816	141.561	110.72	87.361	91.457	64.6723	99.7215	119.884	138.49	99.4996	133.992	117.642	139.421	134.433	128.758	128.89	145.017	124.352	144.942	126.284	115.51	105.752	113.05	130.389	147.085	135.82	145.079	127.761	133.706	108.553	108.944	109.361	123.342	133.185	139.283	148.406	132.604	173.968	167.232	115.476	187.209	111.439	114.661	152.729	235.428	304.092
Sucla2	115.396	152.134	122.12	150.246	141.46	146.319	133.906	116.954	130.651	143.514	174.557	146.932	136.399	152.707	130.908	178.964	170.142	174.589	164.958	150.446	168.696	165.748	189.283	146.782	148.847	144.74	169.736	175.509	170.89	152.627	152.731	169.11	150.155	129.534	156.512	178.921	173.786	158.908	163.233	133.261	120.375	160.226	118.021	84.0104	123.256	92.2632	163.639	85.4222	129.142
Selenbp1	121.849	121.265	121.308	131.317	128.707	143.877	176.87	118.617	101.255	144.042	266.657	161.823	141.266	124.939	155.932	137.27	163.803	160.823	165.187	146.511	197.411	147.862	101.681	160.984	121.432	122.06	178.477	196.42	144.917	149.366	164.942	137.521	107.973	135.186	150.481	116.543	169.682	177.668	141.61	152.56	104.694	83.5007	83.085	146.281	105.603	90.8648	81.5184	208.945	92.4979
Aldh1a7	143.002	188.149	125.796	157.959	96.9658	142.738	145.005	100.326	120.852	159.871	117.351	159.339	184.137	231.889	231.562	183.335	218.633	208.263	185.06	173.047	113.299	149.911	164.821	204.406	192.575	182.619	190.304	192.238	163.268	161.602	94.7435	144.508	192.684	194.206	191.886	167.331	189.492	189.769	160.036	151.862	52.0105	94.7188	95.2323	67.4085	142.25	128.273	140.234	108.749	28.3492
Arl4d	7.26674	5.30409	4.95078	3.13938	8.25923	20.8421	94.8798	55.9828	107.134	72.2849	111.902	126.117	127.347	225.333	218.693	95.3845	112.185	165.59	209.796	170.17	103.176	105.889	109.573	141.146	267.13	97.8421	94.5726	157.161	165.887	166.552	121.263	112.818	146.51	140.235	223.502	82.4812	122.972	181.216	160.429	154.601	175.452	137.881	203.908	248.401	248.937	90.1285	141.067	255.829	140.171
Eif3a	168.8	152.95	132.187	119.865	144.994	68.8655	372.717	498.857	461.852	375.143	82.1188	82.5444	91.7106	78.5137	94.9462	129.056	97.5371	112.035	74.9587	72.8709	79.7443	70.2729	60.694	82.8162	81.1832	96.9958	77.6928	104.882	61.4712	59.4596	87.9444	94.4818	95.8203	123.502	103.831	50.5083	85.7295	126.901	55.4774	60.1876	121.942	82.9491	90.1178	268.903	151.716	104.573	96.4549	133.286	60.0501
Bst2	211.224	202.156	186.457	215.232	126.66	136.311	58.7181	62.0799	56.8333	77.5611	131.525	123.668	146.522	119.068	165.801	110.407	107.565	272.836	122.286	155.852	121.518	113.84	156.476	146.936	155.578	152.499	150.711	198.634	147.236	112.907	163.103	144.346	138.285	157.79	190.526	155.111	125.372	254.413	118.087	141.037	137.646	121.852	147.016	131.144	163.372	108.96	102.613	235.388	152.512
Ang	160.157	169.602	209.284	146.322	68.2617	180.73	88.0771	59.8628	41.8084	91.8071	240.559	175.338	94.3294	146.517	168.898	194.857	200.053	196.069	162.577	202.645	293.111	147.703	115.161	147.458	170.29	153.522	209.868	176.964	168.581	211.09	277.928	126.477	106.835	127.395	163.725	209.625	199.812	176.6	149.645	193.967	209.248	89.9424	55.9715	89.3757	128.606	103.213	121.052	97.0741	91.2435
Psmc1	120.41	113	134.707	126.495	101.367	110.202	102.399	104.206	87.5363	110.802	129.286	128.745	123.489	150.768	104.697	139.844	127.878	112.743	124.318	119.51	129.75	110.574	126.264	126.563	92.5982	134.78	126.758	122.508	112.104	102.909	145.072	140.071	145.931	123.503	105.839	101.695	136.144	123.103	119.069	116.581	141.361	143.019	144.121	200.269	134.667	121.225	150.653	164.29	156.629
Gadd45b	121.633	65.8623	70.9328	155.93	92.414	92.9034	49.0511	35.4742	128.038	80.7269	133.696	160.383	176.709	308.411	224.279	65.4669	121.97	158.682	197.384	219.914	172.143	146.392	143.033	251.522	229.208	81.3482	119.084	177.715	156.905	214.464	163.336	167.23	149.047	187.527	244.401	116.082	187.763	188.817	185.139	204.319	168.725	161.271	119.546	84.5826	124.44	169.735	202.19	195.687	30.6555
Ugdh	162.214	231.885	138.689	138.58	126.786	74.7029	215.896	160.188	136.53	112.912	132.983	123.614	141.149	112.289	124.898	134.27	184.906	155.72	171.365	122.996	158.868	123.706	111.619	111.824	118.484	104.241	153.8	139.287	136.74	97.5314	110.367	102.867	119.349	147.765	116.079	70.6955	106.524	177.224	125.399	83.7581	66.4261	61.453	96.267	195.709	80.7838	25.592	52.0501	125.962	71.6431
Ndufa10	154.133	147.03	164.117	138.161	143.976	183.647	92.7316	99.217	88.1895	100.249	140.721	163.434	156.679	182.918	145.051	182.194	172.161	165.995	145.036	180.691	149.357	158.436	163.948	154.43	162.704	151.701	159.975	139.776	162.733	166.015	133.098	162.311	141.674	146.82	145.111	174.043	189.149	112.825	163.525	152.831	113.142	131.577	94.724	102.779	84.5905	103.734	166.948	89.93	96.7988
Slpi	155.403	249.99	310.466	61.9095	130.3	78.0926	116.362	132.474	105.174	69.6467	65.5901	10.349	43.0868	48.4133	9.77673	8.02939	11.2239	76.0811	83.004	62.5659	53.8666	17.9547	37.9327	59.2902	3.08577	3.83905	10.2046	112.112	47.6315	72.2585	138.529	43.6436	82.672	127.009	15.1157	21.7554	55.6034	201.391	110.55	102.82	279.633	180.918	256.603	540.404	180.096	166.407	192.977	351.017	44.3661
Ndufb5	106.112	115.567	135.264	130.289	131.395	151.372	70.1753	50.9942	64.0191	74.923	109.436	136.32	134.259	175.241	145.952	173.454	146.051	167.026	141.993	143.327	167.038	154.515	127.531	151.353	123.294	142.716	158.314	178.7	169.255	156.471	126.113	125.429	161.886	126.795	135.393	160.265	144.909	187.474	169.477	147.629	159.095	162.511	126.324	108.37	118.613	118.296	160.601	120.846	175.32
Nars	164.219	194.321	152.976	177.638	225.055	86.0492	242.749	276.588	249.544	225.824	75.9701	68.9853	93.3715	92.6115	78.297	105.224	88.8057	117.495	75.2708	81.6194	86.902	66.1514	93.9685	91.7163	69.4398	96.9782	88.9279	120.968	74.4145	72.281	128.697	98.803	104.718	126.093	79.0355	109.592	99.127	145.067	67.2778	72.0261	144.674	106.489	94.5673	215.064	89.3987	99.6487	101.428	152.463	58.7283
Gulo	70.4487	202.674	118.186	161.86	22.0474	122.4	190.476	43.2342	27.4367	153.539	186.587	120.737	80.6918	203.374	144.548	197.028	274.072	242.66	221.543	208.113	224.121	134.351	101.512	187.851	113.46	225.356	291.392	273.477	189.497	229.774	221.35	102.886	86.0618	169.722	102.382	233.426	290.53	239.347	173.324	197.815	157.009	131.493	26.3337	73.186	37.7565	101.21	186.48	137.401	51.5143
Asgr2	128.501	118.208	127.165	124.909	121.672	154.831	100.608	84.8056	77.7374	129.269	125.887	159.849	161.836	145.045	161.374	138.697	166.46	157.74	142.758	154.889	123.848	183.788	153.928	150.845	172.74	185.026	176.271	136.218	163.704	154.445	117.897	180.856	145.297	130.864	154.728	173.206	178.439	134.761	169.622	165.652	136.065	215.587	105.713	115.881	134.422	141.949	188.821	135.251	113.536
Serpina6	200.73	184.886	178.42	99.4144	94.6634	167.464	108.127	70.9485	65.3256	130.851	270.86	267.218	187.164	139.927	71.3856	248.925	308.999	151.779	279.998	233.896	248.842	232.823	173.186	115.531	77.5658	247.379	298.582	113.333	214.134	212.79	214.496	224.99	143.885	91.2161	73.2776	162.031	250.122	106.05	206.899	185.957	127.286	76.869	36.0667	41.0984	38.1741	85.3654	108.701	38.1964	146.04
Arpc2	151.621	124.504	123.173	126.328	156.347	93.9387	115.646	118.063	104.521	116.078	108.118	107.23	106.154	109.65	112.811	114.708	114.932	105.284	108.985	114.592	111.917	118.385	110.168	124.251	84.7761	112.503	132.701	104.567	124.164	110.087	122.205	130.258	115.913	121.943	81.3944	96.2945	105.947	116.522	104.499	82.4757	166.633	156.321	173.038	285.996	131.942	104.497	165.635	176.433	158.454
Pttg1ip	155.931	146.801	107.715	139.987	139.059	111.63	177.586	150.211	207.735	187.308	112.296	126.561	142.778	137.84	159.778	131.847	152.46	143.635	114.93	138.309	115.936	115.042	125.671	106.768	160.895	126.477	105.886	125.373	100.859	128.762	105.334	159.016	100.204	98.8412	149.395	117.573	130.165	142.328	97.3334	129.37	108.042	155.842	105.142	176.2	226.292	123.335	122.695	151.33	112.212
Gjb2	337.446	326.645	295.637	232.813	322.272	183.718	184.031	192.337	154.822	139.293	196.443	171.749	221.509	205.762	199.468	217.453	197.433	244.998	169.841	208.699	165.608	121.237	146.757	168.69	212.284	172.354	103.728	180.927	141.953	164.547	143.027	147.637	81.0682	129.588	151.454	120.223	141.3	199.441	111.896	138.136	31.4555	43.1175	28.9345	60.3363	80.3634	48.904	32.9678	61.5429	24.1594
Pabpc1	138.492	93.9027	56.4099	49.2326	86.5176	25.1097	89.8673	114.737	133.917	97.611	141.712	91.0019	152.525	103.517	43.1584	110.329	163.675	105.994	96.5126	30.1617	131.349	49.8626	70.0797	73.2984	34.5343	97.0681	58.1596	46.5677	67.1497	30.1212	154.875	178.846	59.9679	95.1763	61.5579	75.1463	43.7716	113.047	92.6161	25.6645	261.404	157.566	103.944	559.682	176.126	231.56	122.727	269.085	96.5457
Arf1	179.734	164.281	123.408	160.15	191.514	117.369	150.376	180.697	184.871	170.423	81.1173	89.2519	147.42	116.333	137.717	144.072	145.011	147.665	117.499	151.295	105.856	88.8204	104.048	132.952	128.718	152.361	101.248	115.724	122.133	131.155	109.757	129.325	109.155	114.899	152.087	97.2855	139.864	113.666	104.082	123.023	134.568	123.323	133.655	189.004	191.9	146.17	111.57	107.86	65.0987
Surf4	144.207	177.304	148.167	156.087	140.535	124.501	231.292	270.491	237.132	220.02	116.111	108.298	144.658	114.968	115.183	136.259	127.062	115.246	115.484	145.85	118.683	88.4113	117.761	111.524	139.39	155.06	100.705	122.208	116.303	133.58	130.722	129.271	80.0488	79.1622	128.718	129.85	140.148	131.623	119.239	127.132	125.017	142.474	75.3525	181.95	124.823	118.51	83.1522	179.574	81.2473
Ebp	131.239	172.427	147.693	123.214	169.446	176.96	121.017	103.097	116.933	138.238	139.86	145.387	156.206	220.389	180.513	178.868	195.56	138.55	144.947	178.337	153.712	122.513	171.83	208.232	194.301	192.615	164.406	146.532	181.18	166.439	127.529	151.289	122.529	129.459	194.908	192.836	165.586	137.104	154.176	163.046	102.754	121.953	84.8543	104.859	152.481	83.4907	122.134	78.0507	89.0386
Ndufa13	116.141	107.107	130.102	109.421	114.234	159.509	88.4352	75.3828	69.2451	108.691	112.642	151.304	119.835	132.433	149.399	132.828	129.457	147.152	139.034	167.799	128.615	127.534	140.544	184.605	152.493	151.595	147.83	168.399	141.317	153.103	135.411	134.886	140.546	144.32	173.768	135.553	130.13	165.111	151.043	142.042	151.841	173.285	149.891	111.618	173.581	188.855	164.446	201.314	46.6486
Psma6	149.974	134.18	138.109	213.232	188.902	139.638	78.4101	69.8399	79.0439	86.5308	135.765	143.244	119.975	134.169	134.338	155.592	156.38	163.809	96.8478	140.567	139.373	111.757	98.325	137.238	125.027	162.311	134.825	180.072	123.911	120.059	143.286	116.199	109.646	117.758	131.809	141.588	138.238	147.3	98.1983	128.906	107.541	113.129	119.858	177.073	128.887	83.7558	139.98	105.402	78.1561
Eif3m	110.768	133.454	113.43	146.503	152.082	106.442	83.4226	106.977	82.3102	94.9728	93.9156	109.02	103.487	98.0636	96.5922	121.867	103	118.015	110.36	114.254	102.437	98.5493	121.043	107.6	86.1584	125.514	129.88	142.317	118.163	102.288	129.202	100.128	100.686	128.258	101.725	123.737	134.192	145.2	117.377	104.238	131.115	142.378	171.184	209.477	128.936	45.3849	148.993	167.059	95.2888
Mup2	272.667	6.49846	8.27125	375.538	3.67964	335.054	18.2599	1.66286	4.57279	6.33152	399.118	2.92903	187.247	2.67359	278.92	10.4536	2.31028	976.953	234.922	8.4689	1529.32	271.359	6.1348	4.68296	3.93008	4.34619	316.093	1.8665	205.349	8.5987	8.63274	213.076	18.8262	12.4867	6.41719	2.73658	295.96	184.49	3.18187	215.599	2.22939	269.703	231.63	2.25338	225.125	0	37.1255	2.25788	6.27836
Nipsnap1	141.118	137.882	145.127	127.334	111.919	169.073	134.622	111.966	111.707	134.017	119.667	153.541	165.803	196.101	172.884	163.021	183.773	143.685	185.074	177.311	129.934	159.029	188.607	222.538	185.497	156.248	157.006	157.341	206.243	179.004	114.152	176.792	137.363	151.355	168.297	169.623	179.146	139.155	182.322	181.868	79.2264	135.675	73.662	79.1477	142.173	77.8471	129.81	62.5116	83.0199
Nfkbia	130.736	133.467	126.202	186.844	185.238	95.7696	69.1012	124.16	132.611	132.434	110.899	158.998	176.444	201.613	247.142	94.364	139.712	147.616	163.737	217.15	136.242	129.392	138.185	197.971	247.184	100.025	113.768	156.68	147.375	200.739	67.635	137.466	148.024	123.77	265.629	91.7914	118.324	153.853	128.28	213.017	80.783	62.0132	71.1246	119.168	166.395	114.212	100.685	169.159	98.3783
Selt	132.09	138.424	124.864	141.849	127.075	111.627	267.096	212.291	258.689	246.929	123.529	113.196	111.55	96.2225	115.051	120.977	121.58	111.341	126.854	111.393	135.514	128.776	146.216	118.47	100.278	125.387	128.404	126.638	113.718	105.522	140.484	127.958	125.393	141.2	109.035	113.367	125.629	127.717	103.79	106.611	103.749	136.68	137.353	137.697	111.768	89.7383	155.568	87.3984	174.759
Taldo1	115.433	132.128	118.635	188.71	211.334	110.987	84.1387	77.0456	75.1244	99.7215	74.4252	71.17	110.876	125.866	90.094	99.3922	91.9217	132.74	85.2517	121.596	86.8216	89.7243	103.599	114.735	124.142	92.4037	99.807	130.226	102.839	124.795	107.502	111.187	93.4486	104.812	101.871	117.195	109.781	128.708	95.9974	104.257	131.362	226.99	125.665	113.612	196.098	92.64	125.771	200.247	488.167
Amfr	151.692	159.191	114.172	123.859	131.118	132.807	267.454	215.063	269.795	282.28	161.562	144.26	170.353	121.402	110.289	167.015	177.269	170.337	144.437	161.849	180.278	141.011	151.664	120.76	118.971	171.159	142.478	177.579	139.458	138.943	166.053	148.012	109.91	116.771	108.642	142.096	152.821	160.893	141.583	132.532	118.572	106.492	74.9487	116.295	73.2213	118.81	93.3544	106.797	58.0731
Rnf11	202.025	244.972	190.545	206.553	265.681	86.1278	182.957	159.08	168.54	131.907	108.801	85.9866	90.515	82.7023	68.0743	90.768	102.808	84.8284	75.0581	82.077	112.382	78.4417	105.205	116.338	78.9923	96.441	77.0909	103.8	72.1379	73.3168	165.011	121.067	108.978	116.088	78.0082	101.977	87.7907	125.041	87.1049	76.234	147.602	175.353	138.541	255.58	145.991	84.3852	138.965	125.799	136.287
Cct2	125.121	138.236	110.284	151.476	165.803	96.649	149.659	183.468	128.038	156.178	110.216	94.7352	86.5707	93.6542	82.3617	120.891	101.96	119.321	94.6755	76.3871	92.7787	93.3274	109.756	95.1501	69.1365	122.713	92.4696	131.714	88.849	92.3536	125.857	107.117	98.3615	96.4515	60.2827	110.484	94.0371	133.929	102.853	77.0132	160.6	172.659	138.503	265.79	92.4696	117.176	116.992	223.424	109.342
Adm	67.872	85.5904	96.6101	31.4165	36.1603	128.62	191.908	118.617	58.793	34.8234	257.521	57.1102	102.099	213.112	96.583	18.3049	34.892	144.538	175.438	149.869	149.238	55.334	61.769	173.76	100.636	22.6905	35.183	148.555	71.5498	139.875	129.575	56.5318	67.9987	226.049	126.353	32.9113	51.1134	286.16	84.8388	106.935	104.752	76.0875	166.19	276.042	137.808	125.451	112.62	421.837	126.429
Lifr	97.1899	147.733	74.2434	165.013	152.717	121.375	808.09	460.611	513.459	547.677	115.665	87.7802	125.196	241.088	88.3126	120.746	88.1979	239.398	132.474	93.6401	104.644	79.8769	113.206	233.123	78.2966	109.857	77.9655	227.254	103.712	90.0055	110.715	100.588	122.565	204.666	84.634	119.295	91.1742	224.02	101.028	80.8693	69.7867	60.5061	62.9716	93.8538	51.0912	64.34	68.1667	83.8358	56.286
Acly	199.88	189.176	143.539	72.5227	100.555	142.599	528.105	342.548	325.321	293.361	89.7323	189.363	134.482	196.662	194.233	125.131	158.406	143.584	120.972	122.073	88.1119	173.961	136.667	197.385	164.58	116.967	126.343	134.866	113.987	116.568	85.1708	170.313	102.117	156.13	166.335	97.7722	133.184	134.182	119.44	117.705	48.4154	98.5769	45.4811	101.622	93.7334	87.9836	82.7757	53.7794	39.5845
Cmpk1	126.423	156.45	138.295	167.314	179.866	120.016	147.511	124.16	134.571	136.655	103.768	145.155	116.413	91.2086	86.4359	124.789	124.393	129.806	105.335	113.076	130.808	119.192	135.658	118.695	127.073	133.978	121.347	130.199	126.281	118.445	134.241	127.387	137.956	124.419	130.824	134.975	150.231	129.472	109.42	101.275	158.524	171.581	162.82	143.558	132.685	58.9955	152.006	102.083	154.832
Zfp36l1	251.29	179.019	181.425	87.9647	139.618	109.8	317.937	366.937	319.442	266.452	206.184	100.732	184.115	203.724	186.974	137.591	121.736	167.682	126.719	129.925	169.823	80.505	84.3016	129.025	161.069	114.882	61.3387	78.7915	91.0208	116.695	161.291	197.236	67.2456	103.21	174.596	86.2368	95.7219	119.863	96.9813	103.368	120.353	60.9814	47.7503	147.84	157.992	125.128	50.1604	100.312	77.8416
Dnajb9	167.527	123.809	111.434	148.886	202.733	56.6296	103.115	138.571	162.007	113.967	118.26	100.394	156.218	70.2297	128.2	200.047	174.891	54.7643	76.2293	86.2028	137.169	100.34	149.728	78.7792	96.0998	172.597	146.024	46.7678	81.9633	68.8329	104.157	135.64	169.551	113.325	125.297	116.6	162.959	69.6524	61.4244	75.9184	125.423	135.174	142.02	185.032	212.611	103.908	129.949	71.9189	114.275
Tars	167.631	173.454	152.167	163.768	206.764	91.0592	234.514	286.011	238.438	237.96	69.9361	123.156	101.887	171.546	187.642	102.202	94.5163	162.432	92.3111	82.1807	75.7209	115.664	103.643	172.29	163.483	100.63	83.1169	145.658	76.0336	73.5989	102.904	117.991	124.436	200.909	151.1	100.278	83.9709	157.21	83.3489	69.5207	100.393	117.345	120.48	145.247	128.769	66.0093	102.545	108.986	59.1322
Pxmp2	113.884	105.206	98.1982	104.314	119.015	190.801	66.2369	47.6685	54.2202	67.0086	81.7872	157.653	152.993	198.013	216.916	193.339	187.777	236.263	228.046	202.74	131.731	179.108	179.879	170.748	208.311	205.789	228.165	224.421	211.474	192.067	115.85	160.363	138.103	155.211	224.882	199.56	239.084	180.532	207.056	205.24	45.7239	114.015	73.5562	64.1887	116.157	109.031	121.482	75.4652	57.2297
Tmem256	64.7244	89.2897	117.076	85.5644	102.622	178.214	22.1983	21.0628	20.9042	24.2708	167.432	147.94	139.081	156.741	127.78	144.296	191.702	192.773	121.076	161.1	137.505	161.331	165.995	152.054	189.049	159.412	201.447	180.851	185.493	159.301	163.509	129.639	131.958	125.59	132.735	160.434	152.011	188.923	187.495	133.341	124.667	149.478	138.946	121.944	160.905	145.641	157.12	162.916	226.506
Sec61a1	154.581	161.608	116.509	136.34	153.054	96.3604	204.439	221.16	236.479	209.995	85.9714	122.659	154.151	124.839	118.853	165.152	147.262	118.92	127.941	148.629	106.683	116.549	137.998	120.751	124.45	153.356	117.261	105.846	124.769	130.335	103.976	140.584	109.771	97.0542	120.183	132.655	145.194	113.571	120.909	145.288	108.92	112.591	84.0008	158.83	148.077	109.572	113	123.526	108.636
Sprr1a	870.079	656.476	689.611	277.342	659.21	203.572	32.2233	14.9657	40.5019	9.49728	39.9201	1.63603	7.69029	15.6802	2.16378	0	6.77471	10.9137	16.7004	21.0716	124.806	15.8949	26.3851	64.0847	10.2441	12.7449	32.6225	23.9785	24.5158	44.5239	284.089	57.077	108.31	130.191	48.5084	37.4492	86.3414	66.9364	34.2121	68.1021	300.725	126.847	96.8034	268.719	224.206	166.608	124.221	183.182	24.5478
Hadh	145.41	179.874	142.063	132.245	100.545	151.698	139.276	100.326	118.893	159.343	159.052	149.199	167.5	153.293	162.843	188.808	197.444	126.998	159.482	203.447	165.753	110.24	156.095	137.122	167.041	191.205	151.084	129.69	149.772	185.038	158.763	176.875	111.259	115.926	145.879	178.22	185.843	145.722	165.225	187.509	177.507	150.197	88.5661	78.0073	130.502	124.222	97.6264	114.314	54.336
Cald1	200.217	202.786	210.897	124.191	176.447	78.5235	363.05	524.354	320.095	384.112	104.494	91.3299	106.648	121.83	146.221	111.038	99.9664	119.101	91.1253	93.5539	94.5008	82.2455	87.3886	142.86	145.81	89.3152	83.3144	114.152	89.7974	88.6344	107.434	84.9242	92.4809	136.199	138.919	70.2094	87.8647	119.696	76.5568	91.7491	110.125	52.6854	84.6936	162.651	114.67	66.9859	81.4697	92.9438	28.8496
Eif4b	126.235	114.357	115.616	136.215	142.16	103.387	255.996	289.891	303.111	317.104	127.381	92.3491	104.814	101.384	123.472	109.429	116.578	101.447	118.999	107.512	131.53	96.7909	80.7454	98.3429	109.342	93.596	95.0339	84.9559	107.688	99.5969	134.523	106.343	99.0719	105.982	104.719	64.2404	108.576	105.228	105.337	101.09	149.398	104.147	125.402	237.133	153.403	102.595	94.2558	127.298	40.3097
Ndufv2	104.973	127.059	113.894	111.315	126.38	169.357	107.411	103.651	90.1493	98.6662	165.12	169.464	166.016	132.82	124.633	176.331	198.389	189.417	150.699	162.703	154.18	207.086	134.678	155.094	173.546	160.391	210.739	140.79	188.675	176.805	134.104	165.231	177.634	148.948	139.258	176.086	159.962	126.929	173.124	158.385	68.5608	110.96	103.083	74.0962	102.493	80.6432	139.845	53.4131	106.937
Acbd5	109.563	102.477	98.3456	102.514	87.6522	141.473	181.883	162.406	211.002	225.824	183.867	156.945	153.295	113.141	163.542	180.437	204.208	102.947	199.145	175.639	216.215	168.598	191.503	128.631	146.062	197.301	199.306	116.897	181.985	181.881	158.569	154.754	162.231	128.715	143.792	157.186	206.07	89.9333	168.555	182.969	86.8774	94.8828	79.955	61.9716	78.4529	87.3973	148.384	32.5371	86.6513
Rad23b	122.389	141.133	120.736	150.844	131.409	102.349	273.54	264.948	263.915	282.28	99.3119	106.839	114.152	103.481	138.612	115.312	125.234	142.218	90.265	94.8575	108.13	116.432	104.178	118.306	117.868	117.724	107.169	115.199	97.0751	97.5786	104.671	105.13	112.924	106.428	112.355	106.751	108.016	113.3	89.8402	97.4521	122.882	94.0993	117.29	177.63	140.304	123.617	125.58	150.532	66.1582
H6pd	90.8274	75.8788	63.0509	84.126	72.6215	81.449	501.61	614.702	544.815	610.992	120.866	81.8618	129.9	145.34	195.849	126.582	99.6803	177.888	100.747	125.199	119.329	71.3433	98.2333	122.545	173.31	108.768	73.1788	127.59	89.6579	111.348	128.64	92.1783	91.8269	108.211	167.927	89.7276	91.0924	141.676	84.7507	103.626	64.937	60.8838	55.1905	165.318	121.078	79.6485	46.7071	112.894	82.1468
Eif3h	124.488	108.939	100.29	81.2608	115.026	87.9596	61.5824	73.1656	54.8735	56.9837	105.482	104.615	124.179	121.535	129.976	130.85	131.274	145.011	119.425	125.084	120.317	134.321	88.3094	135.018	78.2977	119.82	131.288	101.007	115.594	72.1885	129.899	116.27	139.915	127.092	123.166	99.3455	110.895	112.918	115.176	85.2923	197.054	142.145	218.145	220.515	155.542	96.2848	183.908	183.892	63.4217
Tax1bp1	122.322	116.907	113.807	168.445	139.029	114.023	237.737	263.285	258.689	224.241	122.585	118.025	119.121	126.423	132.604	131.629	132.399	121.127	117.427	107.975	128.989	103.865	106.486	126.641	125.23	109.334	116.248	150.923	120.666	113.563	127.585	97.9873	116.961	152.419	108.563	104.876	117.808	151.62	98.8037	90.5722	75.186	87.7584	78.3728	210.182	122.215	67.7022	78.1271	114.487	112.532
Hal	154.956	95.6814	71.3223	48.7662	90.0145	140.12	94.8798	95.8913	149.596	98.6662	81.4678	235.426	246.116	313.639	462.696	155.478	206.676	207.304	193.286	149.301	100.788	237.115	218.49	265.237	356.741	155.278	176.221	155.124	184.153	128.663	65.5708	201.229	164.635	201.397	401.493	115.863	127.673	135.304	159.033	118.316	15.052	53.2206	39.0042	59.9051	156.537	78.2343	73.1085	38.7461	14.1297
Mia2	153.532	183.482	159.177	99.9375	158.629	113.529	138.918	143.006	148.289	139.293	179.614	179.407	125.378	108.419	113.391	171.592	192.303	132.389	173.065	129.022	174.444	165.177	169.926	140.669	95.2713	114.062	174.121	157.83	164.754	132.269	191.074	174.159	170.418	154.34	88.468	155.104	160.837	156.281	145.38	126.134	127.943	103.076	85.5918	141.61	58.424	72.3322	154.411	98.5221	23.8222
Ppp2ca	194.262	172.812	158.642	196.699	212.169	92.6549	175.796	174.6	207.082	158.816	96.6627	89.1642	83.1943	94.239	93.1001	99.7632	102.716	106.693	84.0763	88.8136	97.7049	96.072	93.8676	114.42	83.9561	98.0679	86.8916	97.8311	75.3449	76.7027	119.294	128.189	94.3671	145.498	100.074	88.2382	96.7885	110.038	70.5214	82.0183	91.9761	116.483	129.581	245.051	115.693	89.8317	105.237	116.666	110.65
Sumo2	145.351	141.39	161.966	230.408	175.846	140.7	79.8423	92.5656	90.1493	92.3347	80.5558	136.182	110.957	77.6912	77.1909	116.929	113.68	66.7432	91.7297	89.887	104.847	109.207	115.043	102.817	90.6857	116.753	104.442	61.9863	100.091	109.491	101.457	107.9	106.704	144.26	106.084	113.451	99.9179	56.1857	104.378	96.1256	95.0153	145.386	129.608	213.029	161.283	62.5641	149.375	69.9851	214.064
Ost4	165.375	151.522	174.785	206.44	195.877	104.85	35.4457	44.8971	30.703	44.8483	89.5064	149.296	102.422	128.91	125.411	131.486	155.949	76.9057	98.5595	108.89	107.965	107.807	78.3857	92.1991	84.2189	115.256	145.445	48.8544	108.836	128.861	81.5129	121.822	125.784	82.099	96.9488	122.051	146.861	61.18	111.227	98.3203	118.241	143.232	169.779	226.804	179.203	194.644	187.61	144.247	121.087
H2-T23	147.424	158.627	163.646	144.95	180.921	122.112	93.8057	93.1199	69.2451	116.606	139.712	158.443	98.0694	138.337	118.443	145.377	135.839	123.795	157.144	152.102	124.376	126.686	121.921	143.181	173.566	146.513	154.722	167.441	162.216	121.34	135.356	134.692	99.9405	124.59	169.038	179.409	115.216	142.108	143.433	125.394	120.596	124.105	90.5798	98.0451	137.363	116.043	120.059	136.741	103.363
Ran	142.895	181.414	142.79	170.663	180.219	76.0591	233.44	264.394	219.494	205.247	63.9396	62.1707	59.5103	78.094	67.2756	65.6882	70.6023	88.8706	61.8145	55.4625	64.3518	67.2659	70.0202	95.408	71.3692	73.8705	66.3188	136.501	62.2493	59.6419	100.571	94.798	89.7279	143.617	79.1664	73.4653	77.4835	138.2	59.4532	55.9477	155.834	147.301	147.888	236.266	159.212	102.996	128.259	189.086	84.8033
Sdcbp	221.596	185.553	206.693	328.838	309.611	70.9848	195.488	201.76	211.002	230.573	65.1983	51.1826	50.4996	63.9495	36.1924	47.3381	53.5106	66.6441	55.7936	56.8773	72.7008	61.5428	69.8397	86.9625	49.1831	69.3042	62.5719	91.3882	53.9155	49.5357	114.134	76.4979	83.7089	135.186	52.848	77.4702	70.7028	105.619	62.6195	52.7363	133.649	208.761	156.587	187.962	171.046	92.3487	133.157	86.8198	296.541
Fads1	118.103	152.625	99.177	80.2984	108.927	118.35	209.452	191.783	204.469	191.001	159.335	169.847	216.301	172.109	127.162	227.563	262.844	146.53	162.303	156.715	154.198	133.575	155.774	131.889	109.709	220.846	136.285	87.0159	158.371	141.084	137.966	214.352	89.4507	98.4473	103.657	167.295	176.786	121.731	160.734	129.142	137.534	138.042	52.1429	91.1651	73.1063	160.414	116.814	97.9081	72.9736
Cd1d1	162.867	139.207	133.183	171.85	106.06	143.915	107.053	95.8913	84.27	158.288	130.766	149.482	116.779	167.594	176.354	163.892	174.849	127.739	164.256	164.422	155.816	193.185	146.621	165.593	161.858	180.413	164.158	140.871	180.88	157.079	136.342	140.782	131.262	147.233	170.053	162.937	147.722	130.053	173.439	158.178	108.434	121.28	78.4358	54.3281	122.891	127.891	114.953	54.9099	189.54
Csad	77.8384	122.575	176.336	135.043	14.4883	117.102	69.1012	103.651	30.703	179.921	360.962	153.557	217.081	173.899	72.7493	169.284	298.559	87.9109	162.932	257.237	326.192	169.322	230.596	164.589	72.9504	146.305	257.505	70.1035	164.851	228.171	345.275	165.683	177.877	121.244	49.2088	155.044	310.729	81.9112	140.877	229.492	219.8	118.822	63.2851	63.2553	27.6281	55.2788	134.425	31.6908	60.1802
Srsf5	201.838	211.194	188.33	211.288	237.365	120.524	192.982	171.274	184.871	155.122	126.906	115.988	132.619	121.432	119.199	114.069	110.88	149.37	140.57	73.5411	145.448	126.267	147.649	168.11	105.505	119.39	120.809	212.748	129.181	74.4309	171.792	111.995	154.139	180.718	118.588	112.761	98.8834	193.141	113.23	77.1807	103.344	76.869	86.5601	121.866	89.5006	109.213	96.2779	75.0628	70.5543
Arpc3	171.062	150.192	143.214	179.07	201.903	113.223	55.1377	63.7428	58.1398	75.4506	68.0079	105.772	109.526	137.126	123.673	118.22	126.955	111.024	102.829	125.043	120.431	115.422	111.25	130.1	102.385	123.398	122.267	101.592	103.369	132.816	113.327	124.444	82.7636	123.373	123.816	146.622	128.324	83.3781	123.367	123.73	112.301	164.676	118.922	220.828	132.27	147.892	145.163	157.163	161.005
Slc38a2	149.005	124.93	88.3337	142.496	177.577	29.8225	278.553	294.88	478.183	307.079	88.669	149.549	128.767	116.318	107.583	200.09	143.532	101.226	149.6	115.551	130.173	105.915	117.826	101.934	87.515	169.367	93.8978	95.4765	124.196	99.8262	106.449	158.284	105.105	160.766	117.462	131.627	99.7044	116.385	106.104	77.4776	46.1689	81.4692	57.7052	141.691	136.204	64.424	60.3339	70.1384	100.661
Aplp2	174.899	135.185	134.284	129.783	135.958	109.165	259.935	207.857	264.569	284.918	165.703	134.671	172.435	103.639	130.802	166.47	193.149	144.046	136.55	157.879	174.898	143.39	158.111	91.9099	124.072	150.869	114.31	108.389	121.397	134.01	152.547	165.646	125.33	82.1392	124.781	106.654	147.855	116.14	115.786	135.66	135.469	98.6095	71.0149	112.138	86.3327	116.543	95.7425	105.975	89.4564
Txnrd1	346.776	361.132	268.342	340.591	457.607	67.7871	351.592	462.274	436.375	461.146	115.047	52.1862	59.055	75.3855	50.7002	44.0882	55.359	91.1756	55.4319	47.0224	84.36	51.1189	58.5648	80.8177	61.8573	45.4496	40.0229	87.4487	43.2034	40.6136	116.583	73.2668	44.9302	94.9657	61.9193	55.0401	58.4279	125.907	40.2144	43.3353	105.554	98.4008	38.1215	137.483	120.176	41.4384	43.6969	94.3007	101.503
Slc37a4	106.462	117.782	145.102	158.477	120.75	180.144	151.092	119.171	177.686	191.001	134.104	203.584	128.243	93.2685	143.512	192.51	222.526	124.58	215.501	167.645	141.197	207.08	160.983	97.3447	126.182	201.709	226.275	129.732	190.087	214.087	112.822	185.814	141.148	75.6956	106.187	187.552	205.617	116.149	190.893	182.3	59.1896	106.672	88.3237	29.9132	93.1037	108.01	141.943	48.7932	116.294
M6pr	147.139	141.03	122.398	158.159	165.666	103.704	158.61	147.994	122.812	152.484	65.8448	79.1559	71.1326	83.2102	93.1433	99.8878	84.7568	89.3	75.9633	92.4551	73.5589	78.2235	87.4665	112.907	94.7548	93.7041	74.9905	105.704	93.7577	94.7146	93.0611	84.7365	83.7973	101.58	101.758	103.251	90.7372	102.816	89.9929	95.1382	123.265	153.865	133.927	243.698	128.506	81.1089	119.17	138.973	200.859
Rsl1d1	120.14	150.97	130.217	180.481	195.513	73.7456	170.426	226.148	148.942	199.971	54.6943	59.1761	79.4748	80.4604	50.3133	71.1641	70.0128	110.773	78.0759	55.737	74.5964	76.4287	76.9479	92.6402	49.2577	64.636	83.2032	143.206	61.2279	54.3859	110.217	99.255	92.8237	143.974	72.0269	91.5706	85.041	136.315	74.1053	47.5634	150.136	113.189	164.882	242.803	100.119	71.7416	120.201	181.516	73.992
Cct8	126.472	131.828	118.755	151.516	130.684	92.8606	172.216	163.514	158.088	172.534	114.341	111.774	123.443	104.44	107.643	126.124	126.946	122.547	101.674	106.157	114.291	108.945	114.951	118.413	84.9367	122.578	124.838	134.155	100.82	98.2413	107.744	110.665	124.851	121.683	93.7532	121.982	116.844	133.719	114.496	101.637	115.635	119.617	99.8817	195.043	92.2587	69.7965	116.65	92.2266	105.836
Hsd3b5	56.2437	108.905	45.2371	137.691	56.8227	219.569	51.1993	44.8971	58.1398	67.5362	94.5513	178.541	232.115	323.738	246.771	168.598	141.538	238.356	276.193	142.057	76.9186	179.713	224.623	289.524	231.647	174.727	149.88	177.322	273.567	147.849	65.6779	133.275	203.666	196.362	198.988	138.726	131.721	157.941	223.73	127.378	38.5644	72.8729	80.3683	84.9966	104.092	56.0375	63.8086	64.0104	96.5371
Fmo1	118.493	127.633	109.204	144.559	85.2634	165.628	127.461	88.6856	105.174	147.736	190.073	216.442	212.896	149.762	142.027	234.496	286.854	170.738	171.609	168.239	191.956	199.113	179.469	138.553	139.94	234.061	267.128	147.853	170.923	161.312	172.189	177.691	146.985	99.6243	124.016	237.44	247.065	135.249	155.138	156.197	73.3713	112.268	61.4551	32.2113	39.5377	83.5028	155.696	60.0476	33.3943
Efna1	89.0232	199.774	205.739	54.1667	91.2376	220.005	300.751	95.8913	60.7528	21.6327	260.452	67.7693	146.683	298.956	82.3349	50.5008	64.1748	342.437	207.419	198.638	153.426	63.1618	103.98	252.817	139.803	54.5665	67.687	219.944	73.8021	107.665	109.739	178.169	154.48	255.822	132.131	79.8819	108.032	350.097	80.8954	110.007	29.3895	34.5973	56.9881	170.277	123.99	92.9198	71.2611	143.51	23.6475
Atp5d	128.245	128.929	167.191	118.834	140.992	177.897	84.1387	88.6856	71.8581	107.636	148.077	126.555	134.666	123.294	137.95	161.634	150.69	186.87	111.542	171.444	121.926	126.108	105.007	98.5746	158.197	156.489	124.789	130.274	88.5689	176.88	139.873	137.158	92.069	90.548	156.408	128.472	173.786	141.914	116.329	160.258	159.307	141.604	78.6309	102.979	183.528	119.264	102.035	153.839	83.4676
Timm23	143.082	163.228	129.538	164.285	185.408	112.58	89.1512	101.988	97.9884	110.274	118.846	101.573	78.7007	96.2806	103.337	116.391	132.499	151.045	117.194	128.016	91.5032	119.287	107.189	127.002	129.298	114.004	108.716	131.586	128.79	120.886	99.7885	121.316	91.8298	125.16	118.685	110.411	112.396	127.869	113.17	105.391	105.559	103.224	110.074	190.848	130.303	107.686	100.938	121.965	200.973
Acat3	160.288	177.642	156.359	156.896	207.102	131.409	126.029	119.726	123.465	126.103	134.185	124.236	142.479	223.389	222.811	142.011	142.754	167.983	125.68	136.435	119.977	116.91	133.511	214.142	234.867	119.358	131.695	190.252	126.71	114.881	138.668	146.629	149.252	195.869	193.524	131.874	141.256	184.095	114.587	119.2	88.3718	85.6729	72.6975	102.458	188.183	94.1302	112.093	96.5208	58.5579
Eif3c	150.225	164.371	130.275	121.939	130.698	58.7171	194.056	254.971	204.469	164.092	63.9716	88.3194	112.684	104.01	80.4556	92.5067	99.2062	143.426	96.2663	81.2521	83.6287	84.2747	78.9481	108.846	56.9007	78.3967	81.9032	113.423	85.7547	61.3156	106.523	107.323	125.987	115.317	81.085	73.307	91.0233	139.247	82.5225	64.9641	130.845	91.3419	138.052	267.842	108.639	113.514	106.87	210.325	13.5223
Ndufs3	116.333	141.341	141.935	87.6955	147.232	162.149	72.3235	60.9714	65.3256	69.6467	119.539	161.667	149.388	148.987	107.823	126.074	169.748	176.45	153.139	139.832	114.849	127.534	151.94	149.488	144.201	141.13	148.36	170.821	167.716	162.696	136.598	150.182	131.443	141.196	118.671	140.072	169.315	158.959	152.356	161.331	108.589	140.693	112.646	106.967	119.228	74.0606	144.995	115.569	124.396
Chchd3	109.87	135.651	106.906	112.101	107.606	152.534	83.0646	70.3942	76.4309	93.3899	158.651	154.812	127.668	117.139	104.172	159.307	165.578	112.159	152.485	156.028	121.635	131.204	142.025	132.563	132.272	153.591	155.528	136.152	149.908	142.298	149.424	122.695	135.582	127.715	135.141	159.865	151.025	106.328	155.472	150.743	137.471	131.93	148.801	126.152	124.069	169.835	183.822	85.4909	81.504
Dio1	138.81	162.993	112.56	127.76	81.4569	162.281	94.8798	82.5885	96.0286	97.0833	187.777	175.517	168.656	129.019	136.61	215.954	213.325	146.54	224.239	232.919	213.99	164.739	168.518	121.684	132.919	207.716	216.802	137.086	236.244	216.53	182.924	155.272	131.282	93.4049	137.367	224.753	177.607	125.229	193.901	191.602	89.9971	65.2924	44.9313	37.6409	53.2151	137.365	102.033	41.9067	116.528
Dap	182.333	178.802	137.44	109.857	126.204	119.125	134.98	145.777	103.868	142.987	141.341	127.436	153.448	156.855	110.823	136.525	172.287	148.06	112.01	140.793	112.301	105.295	115.814	134.318	142.1	148.08	121.163	124.592	136.027	123.618	129.056	142.302	67.3219	104.188	151.71	119.878	141.899	131.922	134.406	143.118	191.832	145.133	70.009	159.23	197.146	196.489	100.527	151.894	52.3863
Iah1	108.452	146.447	139.463	105.42	127.887	164.601	61.2243	59.8628	48.3409	65.9534	118.119	175.162	138.325	152.212	146.413	143.077	190.522	148.23	175.738	163.294	151.573	140.681	153.059	160.749	171.099	132.208	156.905	192.88	194.234	193.013	169.848	166.406	149.512	124.184	131.809	148.924	186.158	174.021	190.028	161.477	91.4588	141.372	106.867	82.0667	99.5748	97.6392	124.33	94.5179	84.1027
Pcx	147.578	162.795	107.306	70.5838	87.838	92.4281	317.221	271.6	258.689	250.095	130.538	145.906	157.986	156.752	143.225	171.663	173.553	190.5	137.792	143.44	127.791	137.531	122.303	147.677	142.77	148.347	140.746	149.614	152.502	135.622	150.197	149.583	88.3212	118.775	140.493	131.679	142.422	195.652	150.51	125.499	117.577	80.4743	55.4409	102.098	74.6727	123.564	68.0608	156.317	72.8231
Ssr4	106.866	124.222	122.33	186.172	181.01	138.825	55.1377	52.1028	44.4214	56.4561	111.092	122.78	123.022	114.838	104.697	171.97	129.336	126.244	109.548	135.745	103.008	134.722	155.142	134.097	161.852	149.624	111.509	101.919	130.726	141.768	116.656	113.807	132.912	163.622	135.443	163.768	126.419	124.419	138.205	150.079	90.3782	162.985	152.945	151.164	106.598	60.6127	144.716	84.9951	193.921
Nedd4	109.269	101.568	95.581	97.5282	115.825	95.4623	357.321	280.468	391.3	363.535	106.749	120.781	113.77	94.9593	74.2552	115.818	124.548	72.8374	103.201	94.7668	110.661	91.1027	118.284	82.2835	88.134	93.7221	85.0312	99.6654	100.392	93.1542	97.9459	123.291	76.5697	77.4359	59.3322	100.668	93.1573	97.1971	90.2899	84.1856	83.8954	109.52	67.3091	188.335	111.353	74.5986	83.117	84.3311	138.042
Hebp1	133.565	107.95	95.117	112.452	83.3746	154.969	70.5333	46.5599	45.7279	72.8125	83.871	143.921	143.329	205.544	174.216	166.926	179.296	170.861	172.525	203.469	111.097	144.172	123.386	186.552	183.29	168.914	189.885	177.984	206.526	185.609	79.6834	125.199	130.133	178.676	215.733	137.599	196.064	180.819	184.721	180.793	77.98	74.057	104.242	83.7453	154.766	124.207	148.796	75.6859	18.3005
Efhd2	96.5412	108.137	96.6239	50.1101	88.0878	34.78	450.053	499.965	330.547	284.391	79.4035	16.8132	39.2609	44.1843	20.8022	17.0843	26.202	102.338	44.6862	30.603	60.5177	24.5902	23.4577	93.578	17.5462	23.942	26.6208	78.8001	30.8835	32.5325	121.686	52.7622	62.0507	135.365	19.9627	26.1597	48.0341	116.172	40.5551	36.0674	321.476	173.777	320.2	288.425	121.125	113.372	171.662	270.71	32.5513
Lonp2	99.3044	112.357	92.3806	107.581	80.935	107.623	121.733	115.291	119.546	125.575	129.899	163.791	183.371	251.439	288.253	161.171	193.264	159.026	205.784	174.448	161.926	150.433	149.442	216.817	255.478	163.495	173.903	145.899	183.09	159.441	107.871	122.592	142.631	195.097	218.331	140.739	156.247	128.007	158.757	142.824	59.2335	51.4123	55.5782	94.845	108.388	61.358	83.014	77.2155	66.0643
Ugt2b35	126.605	141.89	124.034	175.715	115.995	148.68	125.671	89.7942	135.224	144.57	187.691	216.148	169.939	150.825	134.798	198.435	222.967	102.625	251.543	234.942	205.378	188.077	202.152	147.783	154.929	163.787	221.517	113.965	241.481	203.569	147.455	159.724	154.748	101.208	131.337	162.868	168.679	92.3775	209.598	173.568	41.4952	59.28	28.3197	25.6311	50.755	47.4125	52.4984	11.4143	155.811
Ehhadh	143.095	179.603	106.551	165.041	277.298	135.965	180.809	143.56	190.097	208.413	181.888	170.862	159.823	158.753	157.277	198.181	183.104	132.553	134.911	147.448	182.811	182.476	148.227	134.529	164.422	181.708	155.402	125.568	113.865	144.491	147.616	187.216	179.631	142.863	148.796	159.335	165.886	119.438	116.162	140.347	70.3343	85.0175	61.5284	48.839	68.638	126.554	88.2657	39.3809	57.9729
Gys2	132.289	103.802	106.866	113.487	97.1952	187.906	162.907	176.263	232.559	168.841	207.98	221.214	193.735	68.2545	63.9398	250.892	245.354	104.708	219.332	199.469	217.4	215.079	189.371	72.8698	56.0582	252.342	243.808	100.201	221.723	189.853	162.036	187.403	159.133	58.7319	60.4125	221.963	223.946	81.3283	217.233	189.144	77.4034	62.9511	36.5995	19.3947	34.7003	88.9905	132.064	17.1278	65.9442
Phb2	124.712	151.591	146.524	97.3	129.04	121.781	105.621	109.194	101.255	138.238	122.772	111.647	129.183	108.988	133.78	132.673	124.472	112.763	113.411	153.338	114.083	95.8008	106.329	105.907	108.548	128.025	114.899	122.834	117.255	138.327	129.608	105.636	113.468	101.825	125.858	120.917	142.399	131.365	130.01	150.169	146.17	170.257	95.3592	179.861	179.207	127.866	113.159	177.646	71.59
Rsad2	1035.37	519.509	817.06	654.519	477.228	188.982	168.635	125.268	399.139	242.181	76.431	26.6094	35.9203	120.977	24.8157	16.3044	15.3039	56.243	29.6002	30.1294	74.1895	35.0776	35.0117	243.716	26.3454	18.603	16.4829	80.0003	21.215	26.5261	124.929	59.2799	53.9404	248.031	39.7625	31.7935	33.7316	73.7291	27.8872	29.7868	94.97	67.5596	65.9394	86.5765	80.5166	43.8837	63.4468	37.7371	51.1872
Cbs	134.187	97.7416	111.049	115.269	152.768	117.475	128.893	121.943	129.998	170.951	155.295	136.906	166.246	293.244	304.524	144.764	155.688	168.026	112.3	169.524	160.603	136.873	143.318	216.675	264.642	119.848	120.905	162.917	119.283	156.395	142.206	139.169	134.659	158.036	256.62	114.465	135.267	158.754	117.974	146.368	100.848	70.7261	55.2317	84.8283	136.871	80.6057	88.9252	120.326	31.1241
Ndufa5	121.951	126.844	137.089	165.958	101.356	179.259	41.1743	36.5828	30.703	46.4312	126.165	144.56	129.22	145.743	156.715	203.356	209.352	146.796	143.418	164.242	156.5	128.552	142.455	167.976	175.594	178.46	216.281	131.384	161.579	142.15	120.194	147.866	130.995	122.152	162.338	166.613	185.446	128.899	142.665	149.175	78.9148	104.046	146.455	87.7403	114.27	139.721	76.8272	134.271	0
Pgm2	132.429	156.639	148.404	82.7201	80.0808	115.697	196.92	148.548	124.119	127.158	99.7151	120.983	115.825	116.575	119.641	110.917	146.695	150.728	127.868	135.128	108.684	134.795	111.065	123.703	101.933	118.169	119.173	123.07	133.474	123.6	103.524	103.882	110.578	123.456	108.375	99.8122	124.897	119.406	116.757	121.423	53.2231	58.0626	75.161	206.591	91.5468	74.3635	76.2266	200.64	41.635
Hsd3b3	78.8304	91.3271	79.6232	74.8448	71.1047	132.767	66.9529	57.0914	56.18	62.26	150.76	182.653	173.046	259.537	235.02	198.399	181.76	167.317	201.316	184.971	121.717	196.602	174.378	262.787	218.692	189.964	228.582	149.778	238.696	136.047	94.3302	126.344	137.421	193.981	228.73	161.475	173.499	100.867	204.124	138.364	59.4084	57.5357	94.9499	73.3916	132.954	117.631	117.171	58.2575	95.6028
Tceb2	114.221	111.83	149.837	140.92	117.962	111.038	35.4457	42.6799	33.316	44.3207	113.481	122.78	91.3802	136.88	148.855	175.041	116.514	87.7549	91.3882	134.919	154.359	111.832	116.258	133.595	130.802	159.412	98.0866	83.1305	97.7421	144.908	140.727	130.427	98.6453	94.8374	120.302	112.921	134.994	83.7236	106.981	124.656	166.949	121.862	151.351	172.189	194.747	68.5501	100.382	255.348	38.3802
Map1lc3b	121.231	119.352	103.409	148.253	141.678	99.546	141.783	111.966	152.209	161.454	123.899	110.2	123.47	187.486	185.68	106.582	128.669	134.51	147.493	153.693	138.364	84.9434	128.923	199.923	179.596	114.332	114.038	139.967	125.547	143.79	117.441	115.966	97.9985	126.955	175.18	119.708	122.708	125.706	131.534	129.893	120.645	107.173	52.6008	118.387	137.919	105.185	106.893	80.4399	135.904
Ipo7	195.819	207.538	155.574	249.85	259.998	75.0822	228.07	240.005	240.398	279.115	60.1172	83.389	80.7471	67.2681	43.0126	91.4831	89.2048	85.825	80.5621	60.0943	89.2492	101.271	82.5251	89.8264	63.0927	78.6749	105.842	95.9155	71.8506	69.008	124.729	91.1932	94.064	128.193	66.0751	90.3268	79.1646	125.432	77.9426	61.8039	103.853	135.151	108.002	216.397	81.4761	55.8688	120.228	105.743	131.377
Spp2	102.607	141.129	116.982	147.114	116.439	158.642	66.2369	42.1257	54.2202	56.9837	102.844	137.594	108.264	152.897	112.748	144.581	146.571	152.502	158.119	138.508	136.229	107.767	121.696	163.196	156.079	172.173	161.727	203.952	178.169	166.129	143.993	122.416	111.508	163.646	155.969	193.179	156.951	197.968	181.964	124.511	111.557	135.517	92.4262	81.548	91.0926	72.1446	169.697	141.229	112.202
Morf4l1	119.857	101.193	67.7125	55.7916	77.7067	50.8389	77.694	79.2628	103.868	59.6218	98.7115	115.177	129.197	100.876	124.634	109.467	143.172	139.071	130.263	118.804	82.7071	132.458	121.851	95.2116	112.686	112.721	138.52	117.182	101.005	72.3285	67.5063	93.0795	162.359	134.926	137.162	74.3633	88.1278	126.628	115.285	75.4106	118.547	91.0852	167.793	249.777	162.757	175.377	162.464	126.241	39.2764
Eif2s2	123.884	150.587	146.001	134.665	154.999	59.6976	212.316	231.691	195.323	186.78	81.0866	65.3864	79.8636	82.653	68.0935	91.1554	90.9644	101.563	75.4547	59.0489	84.4139	55.8565	71.3328	98.4353	68.237	77.9872	86.8678	103.347	64.8063	59.7633	124.366	82.9013	95.3046	113.601	65.2729	88.3884	70.583	125.149	70.4712	65.6013	125.497	128.412	162.473	269.638	109.755	115.9	116.397	172.941	46.3505
Akr1d1	142.633	111.353	99.4989	103.683	90.925	152.966	174.364	90.9027	119.546	159.871	115.878	175.886	137.87	157.704	166.703	162.938	257.332	118.29	196.385	150.789	84.5795	195.949	150.367	170.743	171.551	162.612	236.336	133.765	184.207	143.469	79.1003	169.45	139.541	158.619	164.149	141.046	243.913	102.424	180.7	141.107	45.3235	102.073	64.2765	50.6504	93.6521	95.0426	173.358	38.1445	107.864
Scarna13	166.363	176.593	189.709	260.317	129.707	178.933	24.3465	30.4857	33.316	31.6576	177.429	98.8068	70.7732	63.8845	99.5657	122.656	120.148	40.3545	150.948	144.286	112.501	118.09	86.2286	136.032	78.5633	130.322	137.121	95.9446	130.435	175.084	153.696	126.268	105.846	110.624	115.453	153.858	148.415	104.178	137.151	157.64	125.342	215.364	154.666	110.854	95.5253	126.092	124.435	88.8607	141.194
Shfm1	90.9041	119.434	81.8668	141.381	122.047	124.66	24.7046	25.4971	26.7835	36.4062	93.7616	108.313	121.696	113.939	101.325	86.0856	116.688	143.501	90.5321	191.191	87.2296	121.915	118.133	135.511	102.008	93.7526	107.381	183.496	108.864	123.249	138.529	104.572	105.276	140.948	197.174	107.984	105.767	138.604	112.162	123.379	109.083	140.664	131.998	206.288	107.27	113.276	153.257	188.881	118.916
Prdx3	111.199	130.626	116.598	132.11	88.8653	161.959	97.7441	86.4685	86.2298	106.053	115.344	119.237	125.582	146.788	120.943	138.28	166.441	159.765	126.814	134.714	110.243	140.814	137.357	141.306	140.34	159.08	166.39	149.68	149.12	134.938	110.977	121.5	116.975	145.928	136.576	152.446	143.029	117.808	148.277	124.699	78.8138	118.083	110.809	112.251	131.962	91.2985	119.315	89.4963	67.2588
H2-D1	222.398	166.789	136.958	173.695	173.417	77.4297	105.263	148.548	88.1895	108.163	114.191	96.9879	91.8812	122.75	110.513	98.0552	80.8391	118.733	84.8605	91.0572	114.677	105.705	111.023	134.986	98.1019	91.6989	88.1145	112.199	84.9654	77.4856	101.972	102.611	103.098	119.414	108.315	118.933	105.901	123.892	93.6082	96.576	139.124	196.532	126.547	153.679	193.124	139.957	133.661	106.683	212.69
Cyp2c37	50.1642	69.8263	71.2706	123.689	8.6045	90.8016	78.0521	29.9314	8.49232	104.47	167.015	165.5	102.168	154.876	92.0639	199.055	329.426	151.625	156.407	165.543	187.628	188.05	115.595	196.748	77.0916	184.444	322.489	164.758	155.399	176.736	197.222	156.785	105.004	161.864	73.3484	199.172	293.425	156.93	110.726	164.062	179.76	170.524	75.6507	94.1944	41.4601	129.441	224.816	95.8198	31.9729
Myl12a	157.436	126.703	169.703	108.526	141.956	68.8119	196.204	220.605	177.032	149.846	70.8891	53.0204	62.8187	91.0748	55.7147	56.013	57.6455	122.511	63.0192	58.355	66.1573	57.6276	50.581	86.0274	45.4782	49.0361	64.0575	122.65	48.4322	53.6508	148.596	95.9958	98.5008	130.045	63.1199	51.0635	67.8498	103.132	59.3723	54.5678	238.955	146.549	158.531	242.504	149.302	151.822	104.717	246.907	87.1825
Mrap	254.215	254.01	174.153	192.439	227.25	49.6034	351.234	448.971	248.89	493.331	72.2884	69.0872	41.666	174.908	79.3052	35.3975	55.7778	202.484	77.9367	73.5523	63.8202	69.6547	52.5567	275.969	81.6217	60.928	49.9855	251.691	56.6466	54.2985	221.87	73.4628	82.108	306.481	79.9651	52.2168	79.864	276.074	57.8221	48.3058	92.0231	65.7545	71.9876	145.662	62.8545	34.9335	74.509	121.335	58.6763
Tmem30a	111.89	106.649	97.2084	129.21	119.288	94.4389	199.069	160.188	184.871	178.865	147.958	141.871	156.932	90.1981	100.819	153.718	168.547	118.72	152.849	98.4842	156.711	153.436	157.554	134.948	107.175	153.652	158.064	129.087	136.44	105.06	137.732	131.41	144.719	138.186	95.6185	152.333	137.654	111.266	130.604	99.2505	86.4939	135.824	99.7685	105.005	95.8326	117.276	136.69	39.9909	121.791
Pebp1	113.284	117.83	116.493	113.788	125.538	115.752	70.8913	65.4056	59.4463	82.8374	104.387	116.006	94.6546	119.749	107.109	129.572	113.295	117.851	84.5834	133.571	108.408	94.8072	125.955	126.563	137.052	115.567	112.468	118.556	104.956	134.329	121.359	115.276	114.656	119.747	140.984	133.306	139.412	114.837	108.88	110	109.328	155.391	113.681	125.239	149.978	129.046	136.313	104.82	131.366
Ywhae	184.722	189.165	83.9607	88.735	102.305	62.9536	130.325	128.594	160.701	106.581	111.794	90.2187	167.292	115.291	123.436	112.188	147.718	152.385	90.7329	70.9787	110.515	88.6596	78.9075	101.55	67.5296	92.0928	84.9377	94.7609	98.3637	63.93	96.8095	145.269	116.775	119.844	90.9687	70.1939	76.6183	119.196	99.3581	65.0654	179.84	109.269	130.08	247.952	170.535	126.725	114.655	174.584	18.6715
Prelid1	114.761	116.954	126.442	111.553	132.328	114.616	90.5834	88.1313	72.5114	85.4755	100.249	112.983	117.398	120.634	135.272	122.722	149.385	133.737	95.3867	132.754	116.454	91.4739	76.7212	106.481	107.979	129.706	120.397	106.101	110.493	91.1534	106.324	105.324	68.0325	101.094	103.356	92.3644	97.3936	124.795	79.8857	109.879	77.6218	81.1001	84.444	237.773	120.729	89.2416	79.1399	221.402	89.2234
Ces1g	103.834	116.086	109.101	79.6077	76.6685	142.09	198.353	81.4799	64.6723	176.227	85.4777	171.137	124.129	180.135	155.891	161.884	251.475	149.588	231.383	158.137	85.8136	180.308	134.179	181.278	141.341	154.998	241.203	152.75	203.799	155.793	74.5314	150.556	110.726	134.26	107.185	156.12	224.126	138.019	192.835	158.217	49.0624	122.281	50.6678	68.2821	80.5352	94.1562	157.12	50.4539	93.5296
Akr1c12	102.43	113.884	129.92	114.545	96.2006	161.841	53.7056	81.4799	53.567	94.9728	152.113	205.722	150.755	133.132	107.438	169.598	179.842	125.672	184.614	175.349	172.973	204.995	170.916	124.958	107.896	185.372	204.701	137.145	186.545	166.406	153.266	147.223	182.405	124.022	108.942	172.492	207.348	105.624	179.835	172.448	71.6665	114.318	98.4899	37.6392	74.9663	124.4	144.905	59.7737	94.9769
Slc17a2	214.615	224.911	205.616	242.899	236.518	174.334	193.698	146.331	244.971	262.231	241.368	189.331	192.314	100.811	107.646	173.032	159.505	131.484	130.749	132.404	227.96	176.193	219.516	98.2339	95.8402	160.112	148.207	142.56	119.68	135.129	200.169	167.614	150.226	75.5688	83.2151	164.743	140.196	95.7416	94.0506	98.5423	84.0621	87.4141	63.5247	26.9549	36.4509	69.985	79.0906	29.9445	52.2448
Ndufb6	131.645	144.134	150.549	93.4347	162.984	157.324	47.6189	38.8	40.5019	56.4561	107.914	104.595	105.192	118.509	122.25	145.317	137.659	71.8597	122.376	141.727	127.4	139.825	128.386	133.847	124.386	128.432	151.105	153.455	131.22	178.329	156.825	130.556	121.948	112.181	151.705	149.141	157.883	128.791	168.013	155.585	90.7192	129.517	99.1494	88.4206	160.501	91.2622	132.811	59.0648	145.99
Man2a1	142.831	135.377	95.262	106.717	143.195	78.3915	359.827	417.377	417.43	453.231	175.664	172.432	150.698	84.8422	117.969	168.335	172.043	132.879	134.107	133.174	151.246	139.778	135.455	76.8345	103.082	145.566	120.65	124.667	129.991	111.848	130.66	138.967	89.4845	72.9591	80.966	126.694	108.085	117.017	115.743	103.959	31.4742	44.1464	23.7924	88.4168	38.3576	35.3708	33.4166	45.0864	114.989
Arcn1	109.486	118.016	106.689	136.877	118.52	91.7055	213.032	227.811	252.81	233.211	111.235	104.782	130.522	104.91	103.937	128.448	114.931	92.0089	112.963	104.889	126.973	113.011	123.448	95.6297	97.634	126.003	105.329	94.6721	111.873	100.596	105.837	115.994	114.251	106.598	97.9482	111.664	114.638	103.393	103.63	101.634	83.2424	89.1413	97.9193	134.52	98.7696	82.2363	86.838	90.8689	95.4548
Srpr	149.464	160.521	106.396	121.257	107.957	70.3571	181.883	189.011	218.841	198.915	108.709	121.414	135.311	98.3826	88.1727	127.084	150.525	116.966	121.362	113.458	95.009	122.607	138.2	82.7646	91.6897	123.053	116.817	102.409	113.463	112.307	102.853	145.143	141.887	99.4129	81.2522	114.055	124.001	114.757	141.287	119.907	104.09	102.281	68.5021	179.213	95.2391	115.953	99.8144	113.163	99.3679
Psmb4	124.636	144.829	163.119	187.443	175.905	121.407	88.4352	73.1656	82.3102	104.47	72.8594	88.9571	91.3496	101.655	106.793	104.058	122.789	126.509	105.774	120.869	96.611	120.775	121.394	114.874	94.2635	127.936	102.86	159.596	99.4633	139.099	145.881	99.1647	100.279	111.383	93.7496	130.902	108.754	178.52	105.804	95.1793	100.26	124.008	93.5744	131.741	79.8833	44.0118	80.5616	138.466	82.1385
Ndufa9	123.233	148.324	139.091	152.607	112.243	137.083	95.9539	90.9027	99.9481	110.802	111.248	146.522	130.351	127.236	137.862	160.22	183.921	171.494	157.024	149.573	141.076	137.736	143.454	134.817	141.621	152.36	163.654	214.938	147.357	150.74	136.098	149.104	131.467	140.501	123.665	137.469	157.481	164.72	152.048	125.298	74.6602	111.15	60.7715	72.1538	89.8419	79.0601	119.129	68.9815	14.7549
Ak2	115.263	113.579	100.374	108.704	94.7007	145.074	98.1022	101.434	128.038	156.705	136.178	156.886	149.628	97.1556	108.258	169.793	177.714	125.674	156.665	162.46	159.86	179.023	152.511	105.497	105.591	147.604	177.428	123.156	155.876	153.116	129.977	154.834	144.314	73.5054	97.6364	163.108	163.096	105.339	152.727	156.109	91.6135	104.605	85.9526	84.9465	92.3243	118.82	124.144	99.6856	34.1157
Pxdc1	317.707	405.768	362.749	324.47	432.15	42.3133	290.01	287.12	258.689	370.922	62.8007	35.9068	37.6515	44.1207	38.357	32.2517	35.7423	82.2555	30.7121	41.5037	77.8353	26.2758	39.4832	74.7042	34.5897	34.0683	33.3631	103.846	30.0072	37.5841	202.413	71.3445	70.5681	101.782	28.9458	53.6277	62.8309	124.64	28.0045	42.4144	172.914	136.102	105.322	148.745	91.1251	33.3094	114.874	105.261	10.3608
Plk3	57.9845	41.4204	44.0812	30.2439	23.5085	77.5769	93.4477	42.6799	94.0688	85.4755	280.866	137.032	228.279	165.045	58.7202	226.839	133.159	171.853	164.259	182.88	280.217	121.151	161.529	128.312	57.2023	207.805	99.2076	128.189	122.383	208.534	215.803	247.86	149.73	67.9062	107.039	236.596	153.281	124.53	174.017	207.853	212.458	185.865	82.8829	50.1807	69.5524	161.582	100.071	90.21	16.4487
C2	163.748	150.403	133.915	150.145	171.602	147.977	164.697	161.851	220.147	185.197	96.9216	140.407	147.23	112.142	123.367	140.779	114.183	140.822	121.705	132.484	92.7896	112.088	148.634	91.115	152.676	125.781	90.7387	147.975	123.959	145.33	108.459	139.325	118.329	75.915	123.477	132.443	119.717	147.691	133.15	137.319	112.474	139.414	83.2721	75.6791	120.853	128.935	101.775	151.661	73.6619
Vegfa	136.072	156.299	154.289	71.2016	96.395	101.786	511.277	207.303	231.906	106.053	153.764	84.4815	96.8778	136.927	80.6282	82.0162	72.4013	169.57	129.063	99.6426	128.958	80.174	66.9213	144.017	60.3911	59.9996	53.3991	141.391	75.1221	82.3264	125.294	93.0129	85.3285	139.639	75.3014	67.5464	71.5207	188.128	80.9885	69.9058	89.4453	51.7442	93.5865	184.982	76.9637	84.5901	70.4891	252.562	13.9296
Cmbl	95.3991	107.384	84.621	89.6065	64.4176	109.525	63.0145	40.4628	39.1953	56.4561	121.573	119.577	111.245	236.774	158.151	146.121	171.932	169.744	143.496	142.095	112.04	109.923	130.574	250.925	197.585	157.41	209.206	151.605	145.588	145.97	107.075	114.489	142.507	200.496	188.481	165.981	183.608	118.712	146.813	126.463	43.137	101.229	86.8041	111.518	142.25	140.2	155.147	72.2537	56.0685
Dhcr24	172.862	208.825	108.498	124.945	164.71	115.606	291.442	281.577	232.559	277.004	106.733	115.8	211.096	141.166	176.488	196.513	250.386	201.144	132.848	164.866	121.622	107	107.228	109.196	163.028	197.689	145.392	118.762	153.336	146.624	108.093	166.359	74.2233	69.3276	142.665	145.279	166.37	149.461	124.605	138.738	42.2994	48.5428	29.5246	37.7881	86.2913	94.5613	52.8165	60.1491	14.4391
Arl6ip1	112.891	73.3884	96.1402	120.912	84.2035	139.972	63.3726	54.3199	83.6167	89.6966	149.098	123.53	121.825	114.139	149.764	163.119	185.137	126.954	129.806	155.241	174.434	141.195	142.492	121.986	178.207	160.386	174.615	136.213	136.563	152.351	106.19	127.567	120.654	94.732	133.109	145.54	150.971	102.014	122.791	133.41	68.5584	97.8585	107.489	103.944	124.477	68.1573	102.803	76.7864	118.115
Slc2a1	246.857	313.859	257.705	67.4747	88.7578	119.923	465.09	177.925	98.6416	86.5308	227.707	10.5672	45.8872	122.579	19.3001	6.01233	17.3643	123.241	88.7893	63.8846	114.587	12.2221	23.9771	168.01	18.3797	14.3732	15.4366	204.9	28.2764	48.9082	121.118	48.9523	31.6959	164.724	18.0067	20.9798	32.6611	252.624	47.8305	34.2293	77.7492	73.3286	70.7961	275.389	90.6689	67.4264	69.9743	401.181	83.0523
Aqp8	238.788	382.298	288.919	246.712	326.451	87.2257	121.017	138.571	98.6416	106.053	25.1193	43.5538	49.9537	216.369	183.179	20.8157	13.8271	94.633	30.4863	32.5891	25.7868	49.3673	61.3015	252.656	161.811	24.8812	23.3817	167.08	39.159	34.8332	95.8468	86.4937	101.898	341.077	169.214	46.9994	54.9538	203.352	57.9589	35.8176	124.148	128.565	120.263	259.763	154.745	70.0323	100.323	195.065	13.07
Idi1	108.977	184.407	104.109	115.767	126.405	92.0946	183.315	165.177	211.002	114.495	43.9651	137.388	154.569	217.302	244.261	137.978	192.436	132.644	163.563	141.727	50.2623	137.491	159.492	228.539	240.216	128.666	205.896	113.957	163.35	130.844	44.9177	114.237	133.471	233.406	221.524	125.204	181.983	111.012	158.137	122.794	29.9997	74.4786	52.7139	55.4903	125.748	86.9164	123.742	29.7755	27.0351
Lpin1	36.2529	29.7692	43.0238	35.6184	16.4485	101.463	287.146	195.108	412.858	232.156	67.1934	180.618	152.375	120.065	90.8888	281.882	181.288	175.141	359.482	225.435	89.8272	134.154	116.331	71.2598	85.6355	261.019	110.955	121.147	359.236	212.432	63.7382	174.868	61.1695	58.2596	78.1194	202.358	129.311	124.478	328.898	196.345	43.6598	53.6362	19.9148	37.8906	20.6528	113.892	43.5848	54.891	111.931
Aldh8a1	95.0187	73.9398	63.6765	85.1089	46.4356	166.407	71.9654	45.4514	94.7221	93.3899	138.127	201.797	187.002	184.659	228.002	203.536	195.776	148.351	219.023	207.573	189.719	201.658	192.31	161.317	214.205	202.117	201.192	148.066	194.826	215.83	110.525	138.87	163.427	114.704	174.488	170.155	163.682	111.009	186.333	177.953	50.6862	44.7028	35.6312	27.5564	90.7192	86.5277	86.0788	23.3336	51.906
Copz1	108.634	113.434	103.308	109.508	95.176	118.285	98.4602	89.2399	88.1895	92.8623	103.676	111.393	136.212	161.76	147.326	153.994	136.015	115.062	126.09	138.549	108.205	110.368	147.898	151.838	152.018	154.403	134.417	144.449	108.557	139.742	101.783	118.635	122.165	137.361	149.729	133.094	133.253	132.732	134.265	128.912	115.171	121.52	120.862	99.6302	112.682	58.4519	134.24	92.4734	70.128
Suclg2	120.641	136.113	115.77	116.315	104.929	123.779	230.218	167.394	173.766	224.769	120.206	134.528	128.609	133.173	125.8	138.715	155.352	118.451	137.877	139.451	113.045	140.212	153.066	137.836	132.088	133.171	138.92	120.259	145.087	145.013	113.364	133.478	124.707	107.26	117.784	123.918	155.625	122.576	136.638	133.505	82.2755	122.481	82.7139	84.1812	89.4392	64.9957	116.709	84.8605	34.1157
Ndufv1	128.378	123.653	137.223	130.86	126.884	144.795	103.115	113.628	116.28	142.987	91.268	145.216	145.621	122.426	107.767	128.816	130.845	189.129	149.999	138.543	107.472	152.842	150.217	119.633	128.815	117.315	131.787	160.912	131.772	142.934	124.832	147.765	139.486	129.129	131.149	133.225	161.497	163.096	145.189	127.776	105.309	123.593	55.1609	65.7119	98.2751	112.426	107.369	105.567	60.5245
Acat1	71.4566	105.129	98.1265	127.985	63.8731	139.479	170.784	138.017	131.304	223.714	152.303	185.266	153.257	201.89	163.86	221.652	199.339	134.518	213.953	204.671	144.559	194.406	175.741	218.219	148.11	195.886	223.571	126.859	204.048	176.607	107.493	140.253	143.979	185.918	142.751	210.409	175.207	100.254	187.161	152.464	13.2838	46.222	24.7134	24.5296	47.6987	41.1178	71.6648	10.8663	86.3298
Ufc1	109.964	123.565	126.868	135.019	111.005	134.458	65.5208	55.4285	50.3007	74.923	92.6349	117.199	101.316	120.504	126.499	118.523	118.075	109.121	123.761	108.234	90.4953	99.2504	135.291	114.33	123.715	125.931	96.0819	139.925	135.249	121.955	112.328	94.899	123.817	105.982	103.299	155.281	122.576	135.52	131.462	118.306	113.044	132.131	69.0808	131.49	99.1437	158.847	136.762	150.834	101.064
Vamp8	140.546	124.736	100.105	93.8379	114.36	142.004	40.4582	36.0285	43.1149	46.4312	84.0023	136.658	126.926	122.298	111.058	180.63	126.133	150.629	145.261	189.846	131.227	139.969	132.768	138.201	151.207	141.089	118.696	178.364	138.165	172.832	104.737	143.604	102.652	105.712	151.505	133.255	134.834	152.955	138.766	146.268	109.654	119.967	103.916	101.967	146.246	61.7739	108.158	99.95	74.1135
Ybx1	125.285	130.897	112.029	87.1289	107.448	90.3818	158.968	175.154	165.274	141.404	96.94	77.3634	86.0552	102.825	121.846	119.313	101.487	99.6137	91.7171	111.196	109.602	87.9766	76.6269	104.097	90.597	100.189	80.1659	63.9759	94.2471	83.9671	109.655	108.959	94.5152	107.876	104.457	87.8674	104.247	77.603	96.1771	87.8389	140.018	149.501	138.22	208.709	119.899	148.769	117.39	106.754	70.8882
Hsd17b11	116.905	120.805	95.1393	88.1003	83.138	101.72	95.2379	78.7085	86.2298	101.304	160.564	188.96	168.332	106.496	133.019	163.04	162.489	142.316	161.11	146.735	175.241	180.13	156.394	120.093	116.887	160.92	139.074	125.754	153.566	106.641	158.505	162.559	153.285	102.663	114.515	154.476	139.583	129.462	148.711	132.668	156.292	117.439	107.198	66.6774	67.6779	134.767	111.154	68.8663	57.162
Junb	162.526	120.511	148.739	173.309	152.759	198.94	122.449	120.28	126.732	176.755	135.289	203.299	136.423	133.818	265.17	161.43	143.695	128.268	87.4055	189.18	170.014	156.65	113.572	101.34	250.936	183.857	148.925	76.3898	89.2913	184.552	138.604	141.099	82.006	81.7776	245.843	178.806	169.25	76.9348	65.3022	189.679	77.5021	35.3623	24.8878	51.4375	92.5126	101.45	48.4433	69.9813	31.5557
Lrrc58	91.8185	119.761	55.3442	77.7639	89.1739	37.9939	598.996	695.073	727.727	588.832	70.2612	62.7484	77.6193	49.1574	51.0248	75.9842	73.4548	83.9741	62.6078	47.5996	83.2382	55.0566	69.8785	50.8213	43.5515	72.374	46.8568	83.6066	56.3492	39.4359	95.2343	92.1538	50.6551	57.693	39.598	51.6655	52.9066	104.989	52.7951	40.236	89.1785	86.2405	67.9002	145.009	81.9079	72.4135	57.5022	76.3451	96.8533
Tcp1	87.964	118.431	95.4838	133.683	101.057	110.459	141.425	144.114	145.023	155.122	108.088	114.56	106.725	70.7974	62.3887	105.855	97.6681	107.691	101.294	112.547	108.009	86.4558	114.761	97.1743	70.3263	114.415	103.761	114.293	107.195	90.9775	109.62	106.769	100.954	101.721	63.5991	113.571	125.465	112.281	89.3481	90.7854	92.5223	126.868	83.8366	161.911	76.3012	69.4597	94.6386	102.795	77.779
Rnh1	106.878	121.868	98.0457	123.807	111.169	44.0754	136.412	148.548	152.862	156.705	84.1937	67.5476	62.2929	82.209	43.3923	55.2025	59.05	85.8282	69.4206	65.4961	73.9792	66.6676	66.0225	103.796	40.9527	60.1375	59.6978	120.113	66.0336	60.7399	112.261	56.1087	65.3304	99.4774	46.6989	64.6871	67.511	143.059	75.0088	61.7216	161.093	187.493	132.803	242.508	99.589	96.5449	116.35	262.952	222.008
Laptm4a	138.367	148.051	111.676	138.575	152.128	100.342	127.819	128.04	141.103	135.072	101.074	116.04	128.51	117.427	112.492	122.743	154.72	85.1082	103.213	124.453	96.1513	125.921	110.451	120.122	113.49	137.251	118.347	102.207	98.7772	104.602	102.362	109.238	128.862	109.878	118.641	97.3466	112.035	107.907	101.252	109.485	100.344	95.9112	125.418	135.369	123.346	104.201	146.162	58.1896	154.968
Zc3h15	116.59	132.165	111.592	142.631	133.806	72.7926	114.214	135.8	116.28	119.771	89.3666	83.2164	86.9255	82.289	63.7651	97.5637	82.9578	89.3733	80.901	68.8611	100.013	76.9991	103.124	83.7704	68.2348	94.3243	83.0681	104.374	74.7204	68.9606	123.767	85.0757	96.7856	124.822	79.0045	89.087	80.5272	137.015	70.7293	65.3774	100.286	95.0099	97.2619	228.962	119.003	74.3376	108.745	126.515	138.735
Slc20a1	163.811	203.863	156.583	115.71	194.374	80.1645	433.583	288.228	246.277	212.106	92.3383	38.8311	60.1614	45.9008	25.4732	36.7796	46.9528	61.5765	36.6937	39.6296	74.6312	33.7023	52.8326	61.4213	28.5289	34.1488	28.1128	115.805	39.8006	34.6793	140.198	69.4034	46.9219	97.7591	33.0317	57.6485	49.7487	206.647	42.3236	31.3818	276.405	188.042	102.934	305.519	170.288	81.5862	89.8425	222.944	37.2889
Gclm	145.405	131.34	105.668	117.26	135.654	78.1958	117.078	120.834	127.385	119.244	145.41	107.381	153.773	94.2408	108.166	113.925	131.846	84.4827	106.973	96.4907	144.299	114.233	109.838	83.8443	98.3801	120.505	90.0136	78.3731	101.971	85.2978	115.385	144.086	109.145	84.1187	100.852	102.075	105.281	82.0374	85.4528	92.2244	125.567	152.795	93.5813	111.788	129.919	83.6544	102.794	109.485	131.143
Cct4	120.325	112.321	104.405	139.03	140.791	77.5282	140.351	145.223	164.62	178.338	70.3212	70.0074	88.7882	74.9041	57.6507	101.868	86.1485	105.737	65.0098	75.3421	74.446	57.7493	74.0753	76.3789	65.4778	99.4693	82.0551	105.216	64.3288	77.0304	110.709	94.824	73.0137	91.3772	72.9272	85.3076	86.136	123.663	69.0552	84.823	150.43	137.579	131.998	225.405	112.299	81.4173	107.618	153.243	59.4579
Ddrgk1	104.389	90.7128	97.8757	49.2577	81.6415	93.7455	56.9279	59.8628	37.8888	63.8428	157.128	136.947	145.394	99.0065	96.8075	130.8	107.552	114.756	148.057	111.507	111.568	133.816	120.297	139.834	71.4588	119.559	134.001	140.682	114.991	95.7311	114.679	102.177	112.304	109.962	124.325	119.677	108.855	144.338	130.921	114.468	193.419	109.179	164.546	148.612	107.86	94.9156	125.898	170.409	35.4279
Bbox1	102.812	90.0523	115.049	127.92	78.8762	163.658	80.9164	80.9256	81.657	91.2794	162.304	175.763	149.536	118.148	145.156	194.37	185.524	129.602	191.942	182.917	190.161	189.951	157.414	130.545	122.837	194.127	190.301	122.139	176.976	184.194	158.611	131.795	139.552	126.577	126.849	198.952	189.116	97.6173	178.407	164.318	47.6702	104.752	53.3325	35.3343	48.4404	72.4661	132.985	32.1862	83.532
Pfdn5	93.8102	109.467	104.698	118.384	98.9067	107.979	39.3841	36.0285	32.6628	38.5168	51.0666	141.965	133.463	105.725	76.1188	125.029	128.431	106.037	106.309	116.485	126.691	130.471	105.476	121.666	114.118	117.899	128.003	110.026	119.303	104.419	120.388	108.117	104.811	104.09	96.1109	116.057	104.737	132.049	108.196	110.048	158.431	163.08	174.054	176.924	102.242	123.39	158.757	183.747	28.7852
Litaf	261.878	237.16	190.395	215.282	295.306	90.1327	171.5	176.817	205.776	173.589	90.9274	82.5592	93.898	132.34	96.2104	51.4226	63.7525	119.941	85.4539	67.2775	102.547	65.9073	77.8737	146.996	89.171	72.4601	58.8889	116.257	60.1268	68.9402	121.096	110.393	77.5556	125.299	96.2154	84.484	70.3936	130.333	60.7312	57.7365	133.807	112.716	78.1903	162.451	123.075	80.4551	87.6721	90.3444	103.951
Tfr2	170.574	137.204	123.833	96.0372	122.614	105.327	223.415	201.205	250.197	295.999	103.337	154.946	133.925	107.577	133.94	149.603	132.798	143.156	125.037	140.788	130.682	136.381	128.434	95.3947	132.461	142.59	106.405	141.546	118.116	129.929	129.134	140.872	96.3361	74.1793	122.525	118.667	127.779	138.927	120.862	140.006	97.5725	67.1673	60.8101	73.3987	72.8196	92.2761	74.0139	119.312	91.1718
Bag1	88.5068	98.4884	103.34	112.566	109.997	131.671	70.5333	79.2628	63.3658	83.8927	142.773	98.947	109.278	116.624	90.2082	93.9116	121.992	106.195	114.172	111.945	111.566	101.888	133.802	112.888	84.2126	105.602	124.51	111.414	117.321	102.44	116.438	119.879	104.349	89.4769	103.129	120.942	104.893	110.976	115.663	120.941	161.226	175.886	132.63	143.561	124.336	128.723	140.963	130.888	100.898
Rhoa	119.143	81.4569	80.456	101.017	107.378	70.5645	84.1387	112.52	110.4	98.6662	83.6336	113.108	123.486	107.824	110.99	105.685	120.032	130.97	96.6596	76.085	85.8562	111.762	108.326	107.758	85.6739	99.4822	114.728	108.116	102.06	67.211	100.891	121.581	99.669	99.5334	109.426	100.421	100.337	110.936	102.118	78.1011	115.019	115.884	107.145	239.063	157.414	81.4841	100.646	187.039	127.741
Fdps	96.997	232.05	173.859	181.147	128.908	174.151	128.535	68.7313	100.601	115.023	43.389	105.803	109.497	183.92	174.034	102.369	149.723	150.817	123.82	166.317	34.4189	72.7037	85.3818	124.381	244.027	94.6578	99.5532	104.815	104.586	232.582	65.7294	133.618	46.8599	142.309	159.989	146.096	147.778	132.239	118.879	181.89	35.528	176.905	28.0574	140.649	153.433	66.7158	71.3001	165.517	120.064
Eprs	106.523	134.136	118.5	98.849	129.146	78.6909	288.936	294.88	246.277	270.673	73.0068	117.199	99.3641	97.6667	100.506	110.736	108.217	108.118	111.402	88.9482	102.062	91.6382	102	105.811	89.9165	92.8746	100.759	138.455	100.241	90.6538	108.339	98.1985	98.2031	96.7875	95.2046	96.4677	105.343	127.766	91.902	79.5983	84.4693	86.9842	63.3301	132.03	65.8695	81.7479	94.7352	101.07	120.446
Mrps21	139.824	90.0523	96.6618	111.93	77.1234	144.491	20.4081	22.1714	11.1053	30.6024	134.16	155.977	110.725	134.747	176.821	176.337	158.177	182.01	125.332	138.614	108.731	162.363	128.342	133.595	86.3712	179.093	166.006	164.305	140.715	153.811	109.455	185.801	108.437	115.141	113.909	158.74	133.236	116.447	159.355	121.193	67.8394	104.074	79.5249	100.711	40.3919	102.368	108.626	42.9415	95.5241
Cisd1	117.945	90.2039	115.215	152.863	110.89	145.512	57.644	44.8971	50.9539	79.6716	115.935	142.053	137.325	118.808	164.834	174.677	164.631	136.65	166.111	170.138	120.542	118.264	140.483	149.981	144.05	128.756	172.665	166.525	158.644	177.143	137.089	124.975	95.6101	107.855	153.458	144.614	166.65	138.686	154.557	162.591	76.7557	63.8444	70.4838	67.6584	115.633	64.6452	118.902	99.4305	80.4309
Eif4h	130.622	124.757	99.051	108.06	162.282	98.1451	164.697	186.24	150.249	179.393	94.0544	91.7786	91.3282	111.454	103.638	94.4433	91.123	105.876	83.7462	105.666	84.3319	82.9972	90.4934	105.619	103.061	87.3382	82.7358	100.895	90.8819	86.7447	95.5051	110.548	61.4049	101.438	94.3846	103.55	98.6497	130.463	86.3879	90.7286	92.9368	95.2596	57.8689	152.828	129.399	100.685	70.5144	237.483	104.691
Cyp4f14	86.7263	105.491	75.3584	62.2121	67.0101	83.8017	129.609	96.4456	107.787	108.691	121.894	168.085	167.643	191.046	175.28	151.561	187.393	152.48	146.518	112.672	134.334	163.565	136.645	162.792	108.509	131.966	154.112	155.516	140.468	101.433	92.1594	176.385	131.582	163.203	162.489	125.96	152.616	151.44	133.825	113.222	107.638	89.5788	92.0884	111.698	71.0951	98.1759	142.019	141.718	24.2503
Cct7	94.2009	128.175	121.032	109.704	111.722	53.8408	146.079	176.263	133.917	172.006	51.5689	82.4239	85.4354	82.711	72.6748	81.4944	79.8583	122.857	66.647	66.4307	72.19	70.1547	70.8799	74.9006	68.3726	82.3194	88.7411	126.259	66.5061	72.1885	91.7468	88.2661	85.5789	102.725	63.2036	86.8193	83.3316	150.049	71.3152	65.9809	142.864	117.96	123.662	191.705	115.316	104.781	109.984	218.104	95.1326
Hacl1	80.1296	94.8482	41.4883	132.578	75.2085	181.995	82.7066	68.1771	122.812	129.796	73.6647	229.487	222.734	259.693	296.96	181.434	159.751	234.283	158.292	125.853	103.275	229.941	212.558	264.416	266.39	150.587	155.092	216.673	158.202	105.709	60.9291	173.253	195.925	180.63	211.32	136.553	105.534	176.309	137.571	104.922	11.8836	39.8186	28.6759	24.023	67.9255	50.4757	41.0168	28.0828	44.622
Sppl2a	127.65	117.719	107.287	148.435	122.797	138.793	323.307	273.263	312.91	346.651	130.801	138.202	126.894	80.026	91.3916	133.853	121.611	79.4608	125.623	120.362	140.309	129.795	151.46	89.795	108.891	127.997	125.245	104.067	114.937	115.008	120.782	121.774	122.731	93.1061	103.62	112.793	108.286	85.2591	101.881	104.767	63.8154	97.47	88.1337	62.1762	69.5618	61.7282	101.004	32.6262	51.8411
Lypla1	130.251	136.331	115.65	124.827	117.872	146.999	190.118	135.246	161.354	177.81	165.166	121.793	155.499	88.7791	141.385	176.196	155.632	99.8466	119.438	165.379	147.15	120.998	147.764	97.7158	152.079	146.391	142.352	77.95	125.921	138.536	119.327	115.967	144.598	119.274	114.191	116.088	157.439	95.2313	117.284	146.062	73.6746	113.771	91.6101	58.3567	70.1859	91.2192	102.997	23.6763	23.9401
Cd14	230.425	146.186	115.337	313.446	258.556	52.0238	102.757	236.68	140.45	318.687	62.0556	53.6193	44.5638	66.4101	36.9995	48.9565	26.2794	106.639	40.2287	44.8009	38.0459	54.7363	30.7616	68.126	39.7375	41.0301	44.1017	116.866	33.7694	57.4021	71.477	78.7254	45.4518	81.515	43.698	55.9045	48.0817	130.167	22.1594	33.9254	60.0342	68.9613	84.8079	356.235	201.156	74.9713	52.3734	177.163	244.856
Psmb3	102.273	90.2494	127.527	142.444	126.868	113.285	41.5323	42.6799	39.1953	49.5969	82.8336	115.583	103.646	119.299	98.776	108.163	89.5882	106.758	107.613	126.51	99.2074	139.649	109.497	126.04	94.6417	101.584	118.646	117.846	110.581	130.364	99.3584	110.951	96.0057	115.777	138.172	119.203	111.103	86.4476	105.921	105.614	116.058	99.6647	121.582	146.035	126.357	76.2467	116.811	148.726	160.085
Gsta4	135.113	153.033	190.154	124.543	145.955	111.497	49.7672	55.9828	49.6474	81.2545	132.311	150.474	168.226	95.2794	103.989	133.995	159.05	109.809	122.565	143.006	128.11	217.314	131.176	98.6155	87.7125	137.286	164.266	139.081	136.103	146.817	114.202	159.163	145.51	95.6181	88.7044	135.204	166.933	112.232	140.882	145.203	108.34	143.095	105.166	41.9771	55.0451	101.722	173.477	67.6633	0
Hmgcl	106.61	138.772	105.922	102.862	95.9266	118.062	93.8057	77.0456	82.9635	89.6966	132.395	89.9864	126.033	123.941	138.445	176.537	169.837	150.508	137.919	157.124	136.959	96.6449	58.5617	110.472	124.574	135.114	116.899	126.388	116.268	149.425	133.398	121.362	102.102	99.6415	139.883	83.3232	155.404	149.389	97.754	158.484	134.537	76.3398	117.114	113.115	109.524	123.039	98.7037	168.463	27.555
Tspan12	110.689	121.803	119.872	146.363	121.477	119.534	179.735	118.617	113.667	182.559	139.471	109.641	87.9316	88.3995	90.0295	144.492	133.767	96.5622	144.731	140.545	149.685	109.804	134.465	99.3478	99.2373	146.176	137.487	124.835	144.441	145.454	123.732	127.248	109.882	108.075	88.1915	143.582	141.214	98.546	127.431	146.663	58.1393	97.0803	40.3116	121.028	94.9478	64.0575	110.826	54.6764	85.7638
Mdh2	146.227	149.378	70.0475	57.5324	89.0348	53.3613	71.9654	75.3828	73.1646	54.3456	87.6115	84.0558	136.147	104.342	104.474	102.302	173.336	163.101	96.7314	72.0501	77.256	76.2531	63.1033	84.0607	60.2417	123.598	93.2016	80.6682	92.5707	66.9332	100.985	135.89	64.4411	83.3372	115.967	86.1024	81.7051	148.676	99.4708	71.4594	152.429	96.4939	97.2073	239.284	97.664	200.836	87.2616	428.976	30.3906
Sf3b1	87.0545	82.1413	72.5254	85.497	88.7274	50.0148	412.459	388	427.883	422.629	64.9306	81.1234	71.5479	90.6762	51.4339	84.2557	74.1695	79.1018	85.3707	71.939	93.0806	82.946	83.3791	111.148	54.549	71.8466	77.609	109.785	72.217	72.2287	95.258	105.487	101.73	132.538	69.4745	97.4275	80.9177	124.289	78.4351	67.5035	65.7243	97.4597	98.6951	132.159	91.265	57.1525	95.429	83.4873	112.937
Abhd14b	113.476	85.7267	101.47	83.831	63.8425	163.547	72.6815	69.2856	71.2049	77.5611	89.4273	141.101	148.306	158.195	157.64	135.178	179.038	131.125	143.779	174.156	160.657	136.945	132.99	142.222	134.448	134.27	156.608	115.047	152.341	165.983	112.254	159.346	107.591	93.5181	135.304	133.263	165.87	107.571	149.394	170.841	105.062	137.539	65.6851	67.2555	129.001	136.224	131.592	65.0253	92.0499
Eif6	180.626	200.418	155.604	156.713	201.372	44.1531	139.276	167.948	114.32	151.429	44.1731	32.035	28.4887	71.2262	28.6276	35.737	29.8773	68.483	34.721	33.4542	52.2477	35.0492	46.9677	71.8665	37.0459	38.2204	39.1767	109.242	41.5171	43.2784	76.6605	62.7355	53.4235	79.0775	44.261	47.4231	41.4914	127.525	49.3788	40.4358	131.47	143.155	111.567	288.5	129.639	88.1714	91.5919	323.532	38.9731
Nadk	102.913	109.623	97.908	108.431	81.8985	84.3712	205.513	167.948	154.822	218.965	109.277	97.274	103.616	92.0299	85.5844	116.089	121.303	110.205	81.2753	85.2652	99.8224	98.698	98.2403	82.9342	71.8881	113.106	108.861	111.736	79.4509	95.0669	120.943	106.717	85.8674	92.8718	72.5633	101.707	110.164	114.744	83.3347	80.322	157.928	137.666	135.04	159.908	109.129	123.071	126.439	190.358	62.6413
Elovl5	99.1062	120.26	60.8914	78.0047	73.3656	95.8057	242.391	147.994	175.726	158.288	81.4709	132.964	149.04	277.375	158.639	124.227	160.109	118.294	105.084	104.36	103.751	105.016	125.077	207.691	223.182	124.345	100.547	107.542	91.9594	103.026	82.3278	157.516	75.6008	142.1	183.478	131.883	125.498	121.288	96.3364	91.5703	58.2097	106.401	41.5684	125.496	128.604	92.1978	79.325	54.5634	55.8056
Ccnl1	119.128	108.929	129.583	102.145	117.069	46.4398	113.498	122.497	99.9481	88.1137	139.368	128.074	118.7	136.549	153.408	95.1487	94.6449	93.841	132.586	74.4743	131.379	91.9531	113.372	183.113	138.701	90.463	87.5665	136.664	123.117	96.632	130.349	132.942	146.775	175.909	172.945	100.256	112.138	145.394	133.222	95.6826	111.046	108.351	115.975	191.134	90.4559	58.2837	96.3779	94.5356	0
Etnk2	86.625	81.1794	103.155	95.1452	84.4805	140.545	88.7932	80.3713	97.3351	106.053	118.316	173.065	132.828	166.324	150.093	175.041	229.485	149.786	189.074	227.253	119.522	168.601	126.036	118.542	143.896	173.866	198.874	151.143	197.691	215.561	106.335	143.141	91.5422	93.3876	143.296	164.212	218.915	133.831	185.538	210.851	49.883	59.366	16.4142	29.7935	67.6813	94.2806	91.9762	42.1004	68.1114
AW112010	175.656	180.892	197.535	207.134	97.5735	145.568	33.6555	42.6799	24.1705	52.2351	96.3122	123.576	102.046	176.057	143.561	123.345	153.285	105.033	119.326	123.929	102.674	133.851	146.901	172.877	182.988	127.199	166.493	118.121	172.665	127.993	109.1	112.038	103.041	160.072	131.468	158.362	169.171	86.8112	138.627	119.529	57.8327	112.316	81.2436	78.6894	84.7602	71.6047	123.946	31.5386	150.339
Ndufb7	121.424	123.775	120.344	69.19	104.399	117.089	30.4331	30.4857	21.5574	39.0444	80.9358	145.946	134.92	118.509	99.73	137.39	125.907	171.536	109.961	144.711	121.86	84.6828	83.8077	108.892	119.309	124.221	132.45	136.404	112.995	132.395	92.0038	122.397	112.567	90.185	126.835	75.5645	109.19	128.791	94.0257	132.124	129.599	145.423	95.9511	99.8825	172.847	221.637	93.3828	187.039	0
Pmpcb	122.352	153.288	122.714	142.718	128.732	118.813	100.25	87.0227	81.0037	94.4452	117.424	131.118	130.923	121.635	116.328	142.421	121.968	126.505	137.169	133.363	141.872	137.147	125.969	123.045	113.887	105.738	134.285	144.792	114.715	110.817	138.616	109.278	109.401	130.352	129.894	131.158	134.374	127.401	123.858	109.97	87.8661	92.8126	87.8087	89.908	59.9372	48.0154	100.744	94.4821	61.098
Rer1	102.176	129.173	110.427	117.183	81.7721	86.9681	95.2379	74.2742	85.5765	103.942	81.3821	112.623	93.0449	89.2697	76.7334	135.306	115.414	90.2522	93.9371	103.611	115.603	119.505	120.088	101.058	97.9442	99.6985	134.795	99.4964	102.282	109.938	103.415	101.892	108.033	82.5554	105.552	147.871	116.969	89.9392	89.2097	109.146	98.8717	137.086	122.283	143.586	77.9502	105.18	143.394	105.89	89.6131
Slc22a30	85.4906	124.802	92.5055	175.978	87.1645	138.827	111.708	57.6456	86.2298	99.1938	182.781	124.572	145.78	151.833	143.304	192.395	146.425	125.516	130.095	134.898	144.053	139.204	160.285	155.513	153.702	158.369	145.794	142.64	150.211	163.239	128.838	108.389	142.204	161.934	139.305	197.313	110.988	114.926	134.855	139.321	54.4452	79.3965	77.6333	45.8592	108.674	93.8933	105.169	37.6359	77.8807
Lipc	106.354	104.513	109.133	137.842	104.036	126.267	115.646	108.086	97.3351	137.183	125.702	138.297	126.844	134.703	117.775	116.511	113.139	72.6469	115.593	108.818	98.3185	130.539	90.0062	120.801	131.653	133.135	130.38	78.6704	111.705	109.407	111.345	123.562	114.906	121.4	115.186	137.325	119.495	100.988	113.286	117.807	117.714	129.188	114.428	134.421	90.7391	68.7008	119.711	105.567	141.712
Dnaja2	136.386	151.046	136.466	139.832	166.349	76.516	175.438	206.194	208.389	198.915	85.893	86.0981	86.9378	73.8596	67.4795	95.9941	102.179	97.2436	93.335	81.8627	93.3624	79.2967	108.532	79.0238	53.2454	93.8448	99.5701	87.6681	90.1072	81.722	97.9	85.8824	81.3981	88.5683	58.2196	86.3996	106.114	107.882	87.4679	75.157	117.108	97.8745	101.828	179.086	114.453	85.4575	104.932	95.8672	54.6816
Slc6a13	144.801	156.833	130.077	118.051	121.442	116.109	126.745	123.606	146.329	163.564	109.835	166.659	160.085	152.4	154.933	144.952	125.856	119.692	120.196	143.694	134.755	162.798	175.733	132.906	172.034	134.847	132.446	126.211	135.274	160.307	109.525	162.859	145.542	89.5513	170.395	135.258	135.895	118.586	145.405	155.718	49.8667	95.3272	56.3722	58.5329	85.8162	80.9116	78.3025	62.7227	63.4217
Tm9sf2	108.597	128.076	100.831	110.52	114.161	86.6216	184.389	196.217	207.082	185.197	104.246	92.2969	126.174	90.2861	85.6731	104.392	125.061	104.095	112.676	90.624	119.55	92.8934	115.146	100.295	85.2748	115.803	102.93	107.378	111.66	97.1149	111.369	115.041	95.2438	99.5433	76.1853	96.5666	96.5665	109.435	98.4626	87.4742	85.7183	105.597	70.1435	133.096	64.4678	49.9234	93.1885	65.1103	127.052
Atp6v1g1	92.9022	102.275	106.417	111.145	114.874	105.412	65.8788	55.9828	69.8984	76.5059	76.0846	102.899	98.9607	82.1845	86.0352	92.4986	95.5048	82.2803	84.5131	102.282	75.4132	103.419	106.645	95.9675	91.3389	115.683	83.451	92.7042	106.34	101.819	73.2041	96.8094	85.9029	105.885	90.6944	91.856	79.6384	100.197	107.177	92.4628	96.0994	144.735	115.083	162.42	105.056	126.786	100.903	138.811	248.45
Mrpl30	100.119	96.7997	102.729	116.157	92.9164	125.053	36.5198	34.92	32.0095	35.8786	91.8454	118.568	125.622	129.272	77.1634	114.479	89.624	96.8507	111.152	101.577	120.001	112.757	95.1964	133.4	108.025	122.177	115.47	95.9446	100.117	106.618	88.9818	104.803	117.338	90.201	100.06	146.165	127.866	79.719	98.9874	130.889	115.315	158.227	165.802	159.63	66.8677	70.6116	183.039	96.4773	84.7166
Ndufa2	127.896	112.633	96.606	129.726	104.283	105.662	31.5073	32.7028	20.9042	36.4062	28.645	120.526	101.168	101.42	91.0884	112.213	109.918	127.164	120.834	135.961	85.7684	104.551	89.9311	144.523	89.8429	147.17	137	171.437	122.554	132.684	83.2559	103.966	95.4505	147.915	116.626	142.518	104.445	153.322	144.568	101.608	146.204	128.671	121.688	123.148	71.0061	46.1426	135.874	156.783	161.466
Psmd2	113.303	114.948	98.3268	120.083	111.694	74.2975	147.511	155.2	183.565	182.031	82.0569	88.8659	101.932	102.559	91.1016	108.996	86.5682	119.129	91.4571	86.3185	105.055	76.4235	78.236	96.7591	95.4025	93.1131	75.3274	116.238	67.2195	91.1551	95.3983	79.0196	80.0745	92.6646	89.9884	82.3814	91.822	111.542	74.3656	87.4175	111.572	92.1482	88.894	197.495	130.568	102.554	83.0685	161.753	44.6588
Hist1h4d	160.706	166.823	181.275	200.425	178.348	195.678	22.5563	47.1142	32.0095	38.5168	428.57	182.665	217.96	345.093	116.149	148.808	99.3994	143.947	225.393	213.292	147.986	88.1655	164.807	206.398	124.642	60.8112	53.8808	49.2467	184.236	187.296	199.3	164.974	162.563	73.0614	71.8306	66.0499	115.068	87.9239	75.6842	106.994	14.0369	26.2514	13.8567	40.1993	35.6593	37.6559	11.9874	61.6041	105.415
Bud31	94.9658	97.4768	95.8362	116.927	115.357	66.3919	31.1492	28.8228	32.6628	47.4864	53.1093	88.4018	60.5995	113.263	73.0741	96.0224	94.0588	70.2039	92.6564	82.4574	90.1688	92.4478	101.257	116.8	103.788	98.8355	108.758	72.7637	71.7542	84.8991	68.0769	85.258	71.0246	93.2644	94.1494	120.449	86.0238	78.0107	80.5274	74.7936	105.484	86.0201	157.405	216.958	107.5	69.0985	128.839	203.727	82.9013
Lipa	128.073	117.812	103.631	124.127	129.664	105.029	136.77	93.6742	171.806	146.68	118.793	141.938	126.889	132.142	123.23	129.581	126.806	97.9204	100.634	102.274	120.463	122.672	147.457	122.631	127.679	123.234	127.22	109.315	87.4256	102.772	109.288	113.046	133.766	114.966	104.165	114.611	132.848	85.9241	88.0126	97.0284	70.752	154.551	77.8583	55.6866	90.6055	72.3423	99.5466	45.2256	274.378
Nit2	92.8427	123.263	99.7567	114.707	90.9768	138.121	54.7797	49.8857	45.0746	74.3954	116.541	158.623	138.676	194.475	152.333	126.205	143.642	99.1713	151.018	153.056	129.991	147.24	145.167	162.072	136.016	150.417	175.117	86.9169	155.94	140.846	107.696	134.214	137.671	185.469	155.981	137.11	144.64	82.6738	136.371	141.044	64.5963	118.918	86.351	93.8564	130.767	54.1525	132.739	25.8961	45.4787
Atp5j	100.093	126.839	96.606	115.312	75.8422	97.0229	55.1377	52.6571	45.7279	40.6273	57.3859	143.723	129.711	157.263	136.861	148.307	157.714	135.595	141.471	117.237	137.459	169.888	174.895	131.361	101.992	182.871	179.666	137.379	163.679	107.762	81.5419	132.103	173.669	153.361	116.086	146.868	149.084	148.736	177.597	125.49	45.9448	85.9242	71.8118	65.7888	102.128	138.659	111.578	60.1037	64.6944
Tpm4	237.426	221.369	292.066	354.258	339.906	58.221	220.909	243.331	247.584	297.054	59.2905	13.6751	28.6343	33.2631	23.0192	16.2044	17.589	67.5298	19.4888	17.1557	59.4506	27.1761	17.7712	70.1468	14.92	18.2932	15.255	57.8316	15.8348	12.7737	128.777	43.3719	47.1443	105.114	20.9725	23.8836	32.0506	84.9726	10.6352	11.9908	79.484	167.81	121.782	178.253	112.003	66.6331	85.9085	109.849	177.208
Adi1	89.2678	91.3547	51.0595	45.3289	57.0713	87.4147	68.027	61.5256	57.4865	45.3759	116.374	133.471	174.074	130.018	132.65	140.787	192.219	157.339	141.196	106.939	114.196	131.173	108.589	102.175	109.5	123.542	139.639	122.418	137.576	75.8437	91.5233	171.331	120.5	94.883	155.394	81.9931	124.489	138.888	91.9123	95.9538	131.538	87.2041	101.444	127.24	113.561	132.325	96.0963	143.627	46.3043
Gchfr	118.858	93.2306	125.092	113.811	113.417	148.828	39.026	42.6799	30.703	55.9284	91.3652	117.387	133.59	116.783	130.74	116.321	144.975	123.642	144.152	164.2	117.242	101.709	113.227	101.796	169.787	117.649	153.203	119.423	174.36	149.837	134.545	120.207	112.512	109.876	109.49	136.371	144.914	148.692	137.027	131.725	117.954	136.588	105.607	83.1787	99.3021	55.1905	133.527	150.021	123.601
Acadsb	88.3213	130.819	97.582	136.068	101.852	133.351	191.192	180.143	170.5	239.015	141.401	113.196	143.1	108.613	132.849	143.516	132.515	104.559	123.098	120.368	136.801	107.598	135.657	112.416	114.502	129.078	122.367	106.353	123.888	131.531	122.878	121.822	125.646	112.144	124.818	133.596	126.316	99.1153	118	120.024	58.6632	103.936	86.3569	48.6319	75.4942	89.0392	104.15	30.7488	46.3737
Ccbl2	108.696	104.936	90.8161	177.048	120.829	119.542	94.1637	77.0456	173.113	135.072	164.135	178.723	163.204	145.472	135.502	243.589	167.343	121.501	130.312	143.476	194.419	170.505	180.668	151.82	121.175	235.986	176.353	113.164	136.039	158.377	127.214	127.927	136.091	132.279	116.97	211.251	117.392	79.9989	94.1379	121.932	21.2279	42.0036	33.6782	40.9969	34.6675	51.862	52.4428	16.1244	42.7012
Pecr	127.122	133.769	64.2338	86.0402	91.5067	75.9595	56.5699	49.8857	61.406	55.4008	72.8903	207.016	140.043	154.844	159.352	122.543	179.915	130.477	176.498	92.7059	97.2756	205.738	204.751	188.985	158.887	120.406	196.567	189.153	145.258	100.376	79.0919	140.359	159.106	232.765	125.426	138.792	108.967	165.548	181.852	110.649	30.638	49.1126	60.4891	53.0874	80.6122	58.7073	99.0511	47.2831	115.043
Id3	237.688	331.708	430.765	268.603	287.452	225.424	97.3861	103.097	78.3907	110.274	144.492	97.7073	102.062	120.309	116.662	58.9611	80.5454	160.361	78.1678	134.833	106.613	72.5142	98.4858	150.61	104.799	83.3977	64.5266	179.006	74.2235	133.405	141.153	91.046	86.351	93.2644	116.547	85.4235	85.6122	154.155	81.6944	147.422	72.3025	58.3126	39.2558	52.0699	30.9955	36.3676	54.4132	97.0251	40.7234
Mup9	44.2797	66.4876	41.6957	24.5954	12.9413	38.1003	5.01252	14.4114	10.4521	15.8288	42.4874	17.6804	45.7093	4263.41	44.8188	57.6134	53.8932	68.7999	19.337	78.6169	75.4902	34.5934	30.2421	38.4752	47.6655	57.3884	42.9384	73.2331	29.8056	84.2853	69.6601	35.586	47.3498	34.6411	64.7748	49.384	51.8377	56.0259	28.0095	85.2648	49.0624	13.7632	9.68649	19.8361	26.1739	118.455	25.1392	43.7267	0
Abce1	101.254	117.028	99.5882	125.732	126.102	76.4854	220.909	256.634	259.996	227.407	59.5306	81.53	87.506	74.3423	56.1615	78.2264	79.9481	73.1638	76.0416	61.2548	81.6125	80.8609	78.4442	88.3942	53.5323	77.9208	82.8487	84.8585	72.2851	69.9979	94.3235	77.7189	94.9803	91.8514	50.7092	78.0378	77.2762	80.7764	67.1638	56.9082	107.692	110.749	103.182	159.388	92.2468	56.4441	103.463	52.2426	66.2628
Eci2	92.8718	101.872	81.8063	114.529	73.5546	97.6528	89.5093	90.3485	113.013	131.379	175.158	144.229	113.624	105.541	102.304	175.916	171.832	113.643	153.924	165.056	174.309	138.299	122.858	122.49	109.314	175.752	174.879	104.744	170.244	177.662	181.472	150.823	117.561	87.4354	88.1474	186.413	149.564	107.819	146.029	149.295	79.4198	94.8372	66.746	46.6459	67.4797	56.1426	103.11	46.7391	36.2693
Set	100.394	93.9625	92.6679	106.332	115.946	61.5368	162.907	216.171	179.645	177.283	84.1641	73.3823	69.3798	74.5943	78.8564	89.6716	75.9679	82.2489	58.9776	70.5788	73.5831	81.0167	72.4387	70.3834	70.9249	88.4191	73.546	85.2877	61.2292	64.8398	77.4183	82.2417	74.7688	88.9813	76.7324	71.9206	83.7172	95.7301	59.1835	65.8254	117.737	103.602	102.52	206.012	104.755	93.8596	93.1948	152.427	68.8163
Nedd8	122.335	143.074	102.289	104.502	104.283	99.6811	29.359	36.5828	26.7835	33.2405	138.683	116.415	68.9091	115.364	111.2	74.9338	108.614	86.2874	108.461	112.389	95.7303	95.9985	105.885	96.5098	114.741	102.632	114.082	116.772	100.146	105.367	96.3677	108.479	112.238	101.374	94.7792	123.369	111.159	95.4676	91.5305	129.138	123.477	94.6509	104.883	152.378	125.836	69.3296	104.834	81.4308	129.389
Arhgap5	85.0415	86.4084	92.0099	92.2667	78.5334	76.9156	238.453	288.228	282.206	247.457	116.263	103.334	87.338	74.0012	84.4318	102.259	89.3174	74.5663	109.575	93.5418	100.403	99.9521	106.161	91.5084	86.8416	94.818	96.2043	80.5696	102.176	96.1586	110.182	91.3266	100.424	112.313	74.4125	89.1471	80.9157	82.4995	92.5555	82.7198	75.7679	92.5835	115.295	142.13	74.3864	75.8886	86.0377	53.6148	89.4503
Hax1	137.795	168.539	144.757	170.473	172.495	63.2209	77.336	68.1771	79.6972	79.144	69.5677	54.8831	81.0801	58.148	54.8108	88.813	74.2099	96.0653	60.4339	81.7479	84.1694	76.174	66.5076	77.3015	57.2758	80.4678	78.1693	92.7874	63.7794	90.824	67.3988	95.4361	92.149	103.312	73.2909	72.3373	78.1355	104.052	65.2988	78.4651	114.877	98.3514	85.4195	265.401	116.543	30.0167	83.1331	258.376	16.8059
Cct3	134.563	161.063	111.877	178.467	163.311	88.3102	130.684	147.994	122.159	132.434	86.8369	92.8909	94.8134	94.3288	54.4075	112.43	75.0995	100.537	62.4082	66.7384	95.9438	71.9838	93.8742	113.861	77.5525	83.8493	89.5592	127.267	67.1125	66.3319	102.096	89.4762	82.7341	100.2	73.265	84.0754	80.9002	133.497	61.3864	64.3329	93.6807	96.0698	75.0292	161.239	95.9801	39.1191	83.2098	160.218	99.5555
Mtpn	164.258	162.084	143.035	129.343	178.613	61.4629	237.379	225.594	236.479	202.609	79.3189	74.0696	73.2357	53.5488	48.5592	80.8014	78.6625	39.2485	66.1114	61.4849	71.2485	72.1175	81.4469	62.2316	53.9758	69.0865	65.8653	44.7587	64.1078	55.501	93.3129	77.3259	66.6919	70.7336	57.4503	68.6435	73.0132	57.1671	65.1451	64.9906	113.543	124.961	131.816	186.117	104.521	82.1379	90.9725	59.866	86.2272
Ero1l	209.632	231.87	227.459	26.5149	42.3061	76.3343	594.342	314.834	205.122	52.7627	92.899	24.3078	38.8211	47.9514	17.4302	29.2662	29.9142	63.3542	46.1241	16.3454	54.6864	25.3709	32.4182	109.255	12.531	25.603	24.0328	77.0763	23.9177	19.1935	69.9881	36.9396	32.3768	140.363	18.8641	22.5055	26.2929	125.038	30.6215	18.2864	44.4705	38.0271	111.289	240.714	88.4456	62.7883	88.1972	175.019	61.5199
Scarb2	126.392	128.974	108.629	143.935	156.878	102.383	89.1512	109.748	103.868	144.042	122.677	145.633	146.155	107.973	120.281	136.829	147.16	111.262	124.108	134.922	149.725	131.341	138.291	95.1336	109.017	114.354	109.333	125.696	122.927	131.054	131.001	137.697	105.059	69.4593	77.9044	100.972	105.116	101.156	102.799	97.9483	81.0302	98.1564	63.0222	92.2433	65.4972	52.6967	63.9565	85.3815	221.281
Ncl	107.841	73.5733	79.9626	58.3247	61.6884	23.2561	277.121	621.908	418.084	308.662	47.1823	54.7395	55.8724	40.3473	44.4727	56.0606	62.1732	85.2531	55.9913	34.4361	67.312	55.5881	45.631	53.5318	24.6458	52.525	55.0551	68.3691	43.3569	25.0167	59.1557	57.0818	72.4779	74.2506	51.9689	32.9871	48.5748	89.0572	45.094	31.5194	129.784	47.6278	79.1735	196.033	86.1298	85.5035	88.8626	136.717	23.4667
Sdr42e1	147.599	222.041	177.385	113.248	118.269	58.4205	318.295	194	106.481	152.484	57.5581	46.4328	48.3598	98.531	60.8091	54.3912	60.0076	104.116	74.3497	44.3924	35.2453	36.4876	42.0474	118.877	54.633	48.0713	49.2262	138.081	50.1379	39.9472	98.6135	52.5315	59.6888	203.357	66.0908	46.1465	53.0193	190.194	43.5588	36.0499	147.343	112.264	166.401	229.828	167.515	107.356	143.694	192.827	20.4911
Decr2	98.4732	117.495	101.329	97.307	100.174	122.883	127.103	118.063	113.013	123.992	140.046	147.102	113.958	116.985	132.764	200.243	157.732	109.5	149.607	167.276	118.608	146.7	131.439	98.3314	147.585	179.788	159.782	123.108	145.219	156.738	145.991	132.155	109.563	83.3534	112.961	183.224	178.849	109.4	146.026	146.465	48.7741	84.3351	48.978	50.1489	68.8957	87.9805	93.1795	45.9907	37.8915
Grina	111.387	115.279	112.652	102.507	82.5899	91.4475	85.2128	96.9999	99.2949	93.3899	133.997	91.7576	128.675	79.3931	122.368	117.94	120.849	108.575	82.5142	109.271	135.817	71.813	95.8518	62.043	95.7578	103.249	89.7231	87.7073	87.6549	131.652	139.35	125.688	70.7719	60.8487	93.0326	101.267	119.671	82.4442	101.755	106.745	168.052	119.285	63.3414	206.921	120.313	102.459	82.1946	173.294	103.258
Fxyd1	128.511	126.117	92.4916	88.3567	94.1837	139.906	38.31	41.0171	40.5019	56.9837	122.037	113.698	112.062	121.568	147.95	115.532	116.439	75.1472	132.375	151.839	98.136	118.778	99.4806	140.246	130.138	120.636	120.952	79.4647	158.01	126.296	111.926	134.108	120.227	91.2081	166.871	133.427	152.402	81.2086	153.395	138.709	107.477	114.775	127.798	86.4128	102.387	127.778	142.369	98.9548	27.5158
Bckdha	108.879	98.7083	99.3688	88.0938	105.419	157.043	79.8423	89.7942	98.6416	102.36	142.662	154.937	142.223	141.842	147.888	172.262	155.857	122.578	168.389	196.327	135.636	133.133	123.759	130.187	131.947	141.067	137.321	135.058	177.962	166.827	113.084	142.195	93.4782	114.994	140.477	154.146	163.146	105.534	164.408	174.37	37.965	40.2793	33.6336	43.7852	74.1892	39.1715	64.2198	44.3656	186.418
Clta	101.873	90.69	107.271	135.119	161.913	87.0424	64.8047	72.6113	74.4712	86.0032	95.7335	92.9547	79.0655	76.8936	93.6686	100.968	93.9388	72.765	81.4929	102.484	94.4977	85.1139	80.3103	81.5328	73.9102	102.489	84.0194	113.533	77.108	92.1909	100.834	98.0014	68.9925	69.0477	87.1185	106.75	98.6774	83.6264	63.8128	101.678	106.126	118.878	77.1178	157.178	140.418	148.28	107.624	131.368	182.644
Mat2a	234.79	216.98	166.535	205.017	295.635	37.6655	328.32	288.782	397.833	268.034	75.7138	48.8925	45.0973	29.8401	32.3321	41.0829	50.6152	113.846	36.658	26.8749	112.387	59.0035	38.5465	109.696	27.9188	55.4948	42.0955	132.855	34.2133	32.0222	160.584	85.1011	95.4619	142.232	33.9544	43.3637	62.3949	142.979	31.2748	29.0344	70.039	70.6627	120.085	125.44	67.8931	49.4444	66.502	74.0452	27.6832
Ell2	155.956	156.941	177.19	133.167	145.454	51.6375	348.37	323.148	307.03	275.949	94.3546	59.1959	65.3148	71.9097	75.0096	80.0846	66.5413	96.2722	92.2677	76.3078	74.6645	51.9443	56.9066	112.731	69.9148	63.5106	61.9815	112.488	73.0351	68.9045	156.925	60.8809	83.3861	157.706	56.1738	69.547	68.807	129.67	57.2782	62.6194	95.373	64.2372	93.6822	178.72	69.267	58.8962	68.6456	70.292	74.4599
Ddb1	110.164	131.841	91.01	99.5288	114.472	68.9018	259.577	279.36	250.85	259.592	80.2052	93.5102	104.906	84.6439	77.0906	99.5396	108.852	100.995	94.3175	89.6597	72.3995	73.9418	91.856	70.3503	73.8407	100.635	76.7353	92.362	82.6732	88.9827	80.1161	97.0335	70.9216	66.8027	56.4077	72.3682	85.086	87.7697	74.0701	75.3181	88.4334	85.313	45.0834	204.578	78.313	50.1198	59.3	140.863	74.8303
Gstk1	119.984	117.245	109.435	109.632	107.392	123.888	48.693	44.3428	38.5421	55.9284	136.473	107.666	126.194	125.079	136.849	101.759	140.892	130.585	117.244	128.637	133.732	146.037	128.127	134.319	135.707	125.87	154.419	106.032	145.622	122.701	143.036	120.078	159.972	117.592	82.9168	128.026	129.774	111.724	135.567	117.119	113.61	116.248	106.635	61.1812	92.2617	74.9442	150.304	43.3839	83.9203
Ptp4a2	127.98	160.513	126.152	169.584	154.28	91.7669	194.056	165.177	209.042	195.75	104.644	80.7128	83.8484	77.7108	83.3521	86.8699	90.2972	96.2344	75.5112	69.6203	99.8718	82.9522	87.2659	104.149	73.4622	83.8987	89.6004	101.927	75.6611	84.7429	106.134	95.692	91.6742	121.646	70.8408	95.5102	80.931	108.213	72.1657	74.4622	83.4538	96.7419	93.5281	147.616	90.7259	69.138	91.4962	87.5034	88.4786
Aqp9	120.438	200.74	135.993	131.706	157.666	98.3106	172.216	123.051	131.958	214.744	142.756	103.385	122.175	159.507	114.769	152.886	178.522	95.7532	149.854	156.355	138.986	104.545	112.008	156.828	104.425	140.519	152.526	114.299	119.146	157.039	139.555	113.654	93.6702	116.017	89.5708	127.286	151.622	97.9273	100.506	121.826	73.0011	58.1778	35.4859	47.7936	57.9536	48.9587	73.677	31.9261	62.2983
4931406C07Rik	94.703	75.3067	51.355	51.6676	35.8969	38.6499	127.461	146.886	133.917	106.053	109.73	114.99	137.884	133.777	132.571	132.915	163.215	141.01	123.075	61.7434	126.974	135.96	136.463	128.289	81.9646	128.828	160.404	126.091	127.771	50.8514	96.9839	140.032	179.335	144.401	116.681	109.614	98.4453	122.395	115.764	57.4924	146.23	84.7172	133.511	72.7331	69.3772	151.175	167.327	81.3662	45.5757
Tst	109.956	134.6	76.4728	142.509	109.352	152.21	69.1012	57.6456	67.2853	86.0032	130.701	91.9169	152.884	169.415	191.703	179.201	156.153	199.895	113.418	168.401	139.541	115.444	108.847	114.3	182.01	186.661	117.489	136.671	129.79	149.879	118.522	120.965	94.6779	163.042	185.545	126.201	167.273	159.956	124.707	141.178	54.9374	55.0403	40.2866	48.3891	56.8219	44.213	44.2349	73.1261	53.0447
0610011F06Rik	110.071	106.203	137.093	101.645	89.7237	133.187	43.6805	52.1028	50.3007	70.1744	124.336	139.329	115.93	121.514	95.314	111.33	111.633	115.989	119.105	156.173	138.581	136.143	113.877	119.488	111.977	123.371	120.365	119.402	111.591	114.74	163.825	136.456	108.081	130.339	124.441	157.107	135.035	97.8988	109.602	110.565	157.853	151.096	86.3361	86.2441	77.2213	60.0857	114.766	123.143	24.0294
Sqrdl	119.024	101.664	99.7788	118.796	123.654	161.736	100.608	105.314	101.908	142.459	110.938	158.679	142.212	116.873	100.442	136.813	155.109	112.972	126.503	130.645	109.668	146.467	140.311	136.474	115.338	136.279	168.1	105.838	164.225	131.338	90.2293	137.942	129.77	122.834	102.897	119.627	145.321	98.6682	144.374	130.701	43.5876	96.8962	71.4425	52.7848	75.2125	82.7329	89.0197	27.4862	83.3777
Maob	115.656	104.088	81.908	83.6426	86.3641	102.004	138.56	107.531	119.546	112.912	118.112	167.805	142.587	137.031	151.514	156.565	158.499	100.459	146.273	122.38	121.25	160.244	156.919	124.398	121.799	151.764	163.754	108.646	141.846	94.6922	112.811	142.171	146.919	107.972	144.072	152.131	164.759	85.9487	146.893	109.484	78.8028	94.9558	66.4759	35.4808	81.8959	72.0677	115.169	16.6875	72.6294
Riok3	140.814	159.68	131.289	161.765	180.443	67.2037	234.872	264.948	253.463	262.231	54.8742	49.4756	48.5062	56.4511	30.8482	58.7308	57.0725	64.6615	57.7189	53.1026	71.2204	57.5101	54.4034	80.4204	44.6253	61.1779	59.6264	97.9615	55.0745	52.4058	97.213	72.0781	72.2318	100.027	45.8875	64.7148	63.0258	112.439	53.0745	52.5637	114.856	104.648	107.34	194.596	90.5828	43.5654	94.9699	144.927	90.143
Aars	145.075	148.726	139.05	98.6846	175.515	69.7805	237.737	252.754	213.615	205.247	75.0931	73.2893	96.4605	94.2143	92.3152	107.28	94.8998	133.367	74.0493	81.5517	92.9833	77.4206	66.7737	82.0229	75.756	90.9262	87.7905	115.645	61.9717	72.6871	101.703	83.5903	81.8751	81.7389	69.9366	72.4681	90.8211	112.047	60.8174	59.1728	112.031	49.8795	72.0456	132.97	80.5979	50.5052	63.1203	183.141	5.2365
Psmd4	90.4966	95.4461	85.9065	116.213	114.652	75.01	71.2494	75.937	63.3658	76.5059	62.168	65.716	59.9635	91.08	80.5239	66.1323	74.0343	96.7014	64.8271	71.719	69.3219	61.0298	73.6783	96.4405	73.6237	66.9196	91.1632	114.545	74.5802	76.2176	95.5369	74.5635	60.8732	74.283	78.0579	81.3751	98.4872	103.733	74.1006	67.2106	158.331	153.469	121.989	208.826	66.2197	67.3374	126.968	290.724	72.5024
Hspa4	114.952	125.001	96.2153	109.401	160.206	46.0406	283.565	303.748	294.618	288.612	50.7461	67.2356	67.4056	71.0807	59.7749	77.577	74.1294	76.8354	53.9057	47.3968	66.0714	64.3742	67.6946	79.3588	57.3562	67.6148	62.6905	89.9571	61.2454	36.7228	88.0155	68.8805	71.5472	96.3726	58.1889	66.3693	61.7708	94.4037	49.8546	39.6547	85.0975	70.3648	77.4018	203.014	71.5096	50.8407	67.3567	121.939	29.3022
Psmc6	95.6033	117.757	88.0402	153.96	148.699	90.5492	71.9654	89.7942	89.496	92.8623	73.7995	77.3516	58.6447	80.3805	85.8031	112.93	100.455	80.8478	77.6252	75.4979	89.9659	86.8682	87.1899	117.908	103.292	115.188	112.267	112.363	80.3897	89.6175	95.0931	73.1011	98.3653	120.341	79.9359	107.432	110.999	86.8755	78.005	90.7778	54.2852	102.558	86.3972	156.77	73.8781	62.4116	112.822	78.5414	99.8381
Dnaja1	89.2293	74.0622	60.857	118.394	94.626	80.8398	212.316	195.663	257.383	263.813	159.808	135.834	130.845	83.1929	71.3884	189.214	192.419	116.693	104.57	88.7813	168.627	99.6814	124.428	81.3355	63.5456	176.457	164.215	103.899	105.115	86.5909	127.504	139.467	97.3414	61.3157	67.5009	167.388	148.965	96.4091	94.5563	83.6738	58.5269	81.8828	44.2847	53.4512	51.5101	99.2245	96.2837	36.7083	23.4265
Tmed7	78.8722	87.3282	67.3891	113.744	91.7571	80.6597	254.206	248.874	256.076	221.603	104.473	83.7284	93.1219	70.7542	81.0757	101.908	97.5134	71.242	101.658	92.3882	99.5883	88.0649	110.427	116.435	98.301	98.0322	91.7333	69.5522	85.4179	86.3621	105.071	87.2711	89.8534	106.136	78.7263	89.5333	88.8831	75.0261	85.5079	84.0588	70.6988	98.1163	91.9079	116.499	83.4773	78.134	77.8084	39.8351	128.995
Sra1	93.9231	82.9935	89.9848	65.4961	90.0713	87.8434	75.9039	69.8399	104.521	75.4506	73.5284	105.361	65.6634	96.4427	57.9314	90.0118	83.337	94.7656	98.4015	91.4845	107.832	97.7631	91.9898	111.513	84.0101	81.975	69.909	100.333	96.6809	94.0223	110.925	109.606	108.048	139.169	85.9362	117.103	94.074	124.792	102.774	85.3362	138.762	134.915	84.0563	186.476	90.1307	95.177	111.095	122.969	124.339
Hint2	62.3062	74.4189	85.38	157.835	57.9404	105.598	29.001	25.4971	28.09	41.6825	63.4411	140.799	111.685	105.427	84.3802	112.313	135.132	146.757	155.596	143.025	117.73	115.776	119.343	141.574	112.499	146.627	156.912	155.613	135.163	136.85	90.7764	122.508	91.9119	99.4715	85.4735	140.284	122.777	136.603	160.322	146.301	126.005	133.581	89.6744	78.4899	106.08	23.5831	118.242	103.873	132.038
Dusp6	284.447	289.266	261.436	266.026	266.788	124.007	175.796	133.028	232.559	308.134	70.6233	89.9759	92.8296	108.347	92.7593	83.6988	100.63	140.709	74.0152	89.7094	125.562	83.307	124.475	148.895	98.7138	84.2705	87.0521	166.128	79.1683	92.2569	139.223	142.402	112.697	143.535	84.4447	98.0747	123.715	160.576	78.0688	91.819	32.5737	44.8265	16.3811	29.1969	55.0365	32.1504	31.8852	24.8981	20.7698
Gnai3	112.164	111.141	102.17	113.337	125.11	73.7037	194.056	195.663	217.534	204.719	80.6051	79.3897	61.6392	61.8305	49.1041	81.5141	79.0521	68.1284	65.3733	63.4682	85.8952	74.509	93.5221	64.8327	70.485	78.9735	81.1811	81.5485	73.6871	74.1463	90.9942	82.9428	81.4912	77.1489	68.6506	82.0151	83.1391	82.5105	66.0764	60.1511	79.967	106.629	88.2883	169.897	82.1945	86.7966	97.0448	95.3751	106.674
Ndufa1	115.433	137.535	126.639	171.609	156.28	126.589	25.7787	36.0285	39.8486	44.8483	122.56	110.502	111.305	117.676	121.79	125.744	83.5271	130.379	107.428	112.955	125.817	134.198	136.938	157.042	134.54	127.53	108.96	100.595	124.19	124.207	99.5144	84.7285	150.505	118.96	121.049	129.052	95.7594	108.911	140.048	117.533	77.0981	127.801	103.784	85.0121	93.4784	56.407	96.5167	14.197	0
Gnl3	112.16	131.775	105.804	120.766	133.117	36.4997	141.067	131.92	145.023	122.409	43.0817	42.1918	37.7763	50.2799	32.7726	28.3702	27.7323	64.46	47.8542	27.9308	67.1024	49.8838	30.9294	90.5667	19.5694	34.7808	28.249	87.0603	39.6404	25.293	116.868	93.4581	91.2559	150.192	46.5612	32.8497	56.8753	102.51	41.5899	29.2375	165.028	134.504	169.954	289.878	132.569	61.0221	142.265	177.075	50.2432
Swi5	127.321	117.472	85.5247	105.684	113.411	132.325	36.1617	38.8	37.8888	33.7681	84.8694	121.434	129.8	127.546	145.205	126.481	159.58	141.087	124.928	147.935	117.429	154.881	96.3357	133.422	104.16	155.504	155.643	129.324	130.867	134.888	94.3781	102.676	124.026	120.341	88.4397	130.551	139.253	108.094	154.956	123.289	48.7459	41.9556	85.3036	85.1035	59.1025	44.5797	103.598	87.5175	0
Vdac3	90.9616	127.494	121.405	144.824	151.401	86.027	81.6324	77.0456	71.8581	92.8623	76.8527	97.5557	85.7136	83.7424	88.0265	88.1393	105.083	83.4106	89.0799	95.6206	86.1618	86.3653	74.8567	95.2357	83.7305	92.3328	87.4039	98.188	92.9034	98.237	95.618	96.6478	73.2515	104.708	76.4381	88.6968	96.2334	104.447	98.2182	81.4584	70.4362	80.0583	49.1517	145.457	92.5528	29.3205	71.5597	104.545	136.801
Rdx	90.798	113.353	93.7911	91.844	89.2844	83.7782	218.045	222.823	240.398	246.929	130.957	99.1071	98.446	100.492	83.0273	107.07	119.469	81.4633	98.5571	108.789	126.834	87.5932	98.5014	91.4345	93.1128	100.813	95.6753	86.1359	108.281	100.147	106.322	100.903	65.074	68.3637	92.5887	98.2733	107.761	80.4927	85.8248	95.4681	84.6851	90.5831	31.2613	117.066	80.675	62.9991	78.3973	57.6587	116.238
Ctnna1	143.579	136.595	107.022	100.912	124.591	58.4409	212.674	232.245	242.358	224.769	85.2134	75.4203	77.5303	80.2229	66.655	83.453	87.0773	88.6665	67.5829	70.4659	86.6754	65.057	68.2059	69.0251	61.0541	75.0431	60.8148	81.2991	61.2613	58.7219	86.3436	82.9942	66.8243	76.1694	68.1026	54.4538	73.5429	93.3015	59.1827	57.9661	110.317	102.716	88.5104	191.929	115.379	113.338	66.7482	145.007	26.4402
Gpld1	111.848	123.115	105.736	89.3985	109.328	110.511	315.789	216.171	229.293	284.918	124.685	124.662	102.547	109.79	119.608	136.617	143.842	136.301	125.792	112.468	108.355	106.787	99.953	97.5791	104.542	118.742	105.423	133.7	107.371	122.865	104.532	123.029	80.8411	80.7735	102.136	109.192	128.961	132.734	104.741	107.497	86.7303	84.2191	45.3695	50.5751	73.443	58.1663	89.2597	71.322	50.1022
Capza2	99.4487	111.19	100.769	185.691	142.247	85.8121	128.893	111.966	130.651	129.796	62.231	87.4251	69.3092	55.2352	75.071	99.2134	89.6049	54.0918	81.8212	79.629	98.0557	89.2694	78.4366	77.8851	77.6191	75.1076	83.5603	77.3298	78.2123	67.3983	82.4441	91.9214	90.1586	93.8072	87.3836	91.2052	79.9449	76.6253	80.6195	75.844	100.806	134.08	108.948	154.154	109.279	90.9191	116.329	71.2902	146.839
Atp6v1h	111.811	109.435	97.8167	158.087	145.133	69.24	137.844	105.868	105.174	115.023	67.0477	42.0532	46.3299	56.1541	36.4998	59.2391	69.8373	74.5156	56.0546	56.8231	91.2739	43.6232	66.9542	85.7947	48.6866	54.0311	62.4875	122.684	57.1085	49.6321	96.0238	89.4914	70.9522	93.2882	42.324	66.609	68.159	131.888	59.5428	51.0347	129.533	184.755	128.734	165.87	66.7022	59.8713	143.506	151.576	128.169
Nme1	84.0274	122.418	101.799	140.522	124.771	71.9124	74.8297	80.9256	68.5919	80.7269	88.3494	57.6469	74.8872	123.058	80.4013	94.4935	75.2305	109.872	74.1295	88.0684	79.9568	79.7674	90.6648	102.64	102.819	90.7224	83.5985	136.253	75.389	90.2297	96.4068	70.3201	86.2305	108.05	91.0876	88.2556	75.0245	146.306	71.7317	90.4517	125.648	121.407	113.009	136.877	87.7785	84.2665	92.1005	164.016	62.9061
Phb	89.3174	107.978	92.7033	104.908	85.6545	114.079	79.8423	109.748	87.5363	112.385	95.7499	117.984	91.3051	110.322	98.9545	120.341	130.582	118.606	108.057	113.838	105.667	122.316	110.75	104.669	108.112	128.9	128.003	106.817	107.265	137.05	99.5674	109.082	93.8672	94.9819	110.331	137.034	120.011	84.8394	117.618	119.421	79.5348	99.4607	87.0271	93.4662	116.848	73.2629	113.544	96.0792	129.533
Cpn1	123.983	122.273	114.606	93.2646	101.173	113.918	101.683	90.9027	88.1895	129.269	149.245	125.157	128.544	162.944	116.733	138.304	121.329	84.8002	126.598	155.741	130.147	95.4735	109.25	136.293	139.674	135.885	100.425	89.8975	140.931	144.65	118.783	121.344	86.0241	94.2065	128.703	140.76	134.728	98.8963	134.324	153.512	95.3992	75.0142	45.6602	95.9387	93.6357	96.9396	67.2743	66.3641	32.565
[truncated: 22,122 more rows]
[truncated: 11 more columns]
